# Supplementary material for: Organic binary charge-transfer compounds of 2,2′ : 6′,2′′ : 6′′,6-trioxotriphenylamine and a pyrene-annulated azaacene as donors
Source: RSC Adv. 2023 Jan 30;13(6):3652–60. doi: 10.1039/d2ra07322f (PMC9890512; doi:10.1039/d2ra07322f)
Supplement: RA-013-D2RA07322F-s002 [file RA-013-D2RA07322F-s002.cif]

# Electronic Supplementary Material (ESI) for RSC Advances.
# This journal is © The Royal Society of Chemistry 2023

####################################################################### 
# 
# This file contains crystal structure data downloaded from the 
# Cambridge Structural Database (CSD) hosted by the Cambridge 
# Crystallographic Data Centre (CCDC).
# 
# Full information about CCDC data access policies and citation 
# guidelines are available at http://www.ccdc.cam.ac.uk/access/V1 
# 
# Audit and citation data items may have been added by the CCDC. 
# Please retain this information to preserve the provenance of 
# this file and to allow appropriate attribution of the data. 
# 
#######################################################################

data_kt9
_database_code_depnum_ccdc_archive 'CCDC 2220394'
loop_
_audit_author_name
_audit_author_address
'Michael Linseis'
;University Konstanz
Germany
;
_audit_update_record             
;
2022-11-17 deposited with the CCDC.	2023-01-18 downloaded from the CCDC.
;
_audit_creation_date             2022-11-02
_audit_creation_method           
;
Olex2 1.5
(compiled 2021.10.07 svn.r9718050b for OlexSys, GUI svn.r6410)
;
_shelx_SHELXL_version_number     2018/3
_chemical_name_common            ?
_chemical_name_systematic        'PAA F4TCNQ'
_chemical_formula_moiety         '2(C32 H28 N2 Si2), C6 F2 N2, 0.75[CH2Cl2]'
_chemical_formula_sum            'C70 H56 F2 N6 Si4'
_chemical_formula_weight         1131.56
_chemical_melting_point          ?
loop_
_atom_type_symbol
_atom_type_description
_atom_type_scat_dispersion_real
_atom_type_scat_dispersion_imag
_atom_type_scat_source
C C 0.0181 0.0091 'International Tables Vol C Tables 4.2.6.8 and 6.1.1.4'
H H 0.0000 0.0000 'International Tables Vol C Tables 4.2.6.8 and 6.1.1.4'
F F 0.0727 0.0534 'International Tables Vol C Tables 4.2.6.8 and 6.1.1.4'
N N 0.0311 0.0180 'International Tables Vol C Tables 4.2.6.8 and 6.1.1.4'
Si Si 0.2541 0.3302 'International Tables Vol C Tables 4.2.6.8 and 6.1.1.4'

_shelx_space_group_comment       
;
The symmetry employed for this shelxl refinement is uniquely defined
by the following loop, which should always be used as a source of
symmetry information in preference to the above space-group names.
They are only intended as comments.
;
_space_group_crystal_system      monoclinic
_space_group_IT_number           15
_space_group_name_H-M_alt        'C 1 2/c 1'
_space_group_name_Hall           '-C 2yc'
loop_
_space_group_symop_operation_xyz
'x, y, z'
'-x, y, -z+1/2'
'x+1/2, y+1/2, z'
'-x+1/2, y+1/2, -z+1/2'
'-x, -y, -z'
'x, -y, z-1/2'
'-x+1/2, -y+1/2, -z'
'x+1/2, -y+1/2, z-1/2'

_cell_length_a                   26.921(4)
_cell_length_b                   19.255(2)
_cell_length_c                   25.544(3)
_cell_angle_alpha                90
_cell_angle_beta                 101.364(12)
_cell_angle_gamma                90
_cell_volume                     12982(3)
_cell_formula_units_Z            8
_cell_measurement_reflns_used    28086
_cell_measurement_temperature    100
_cell_measurement_theta_max      67.58
_cell_measurement_theta_min      2.84
_shelx_estimated_absorpt_T_max   0.952
_shelx_estimated_absorpt_T_min   0.885
_exptl_absorpt_coefficient_mu    1.248
_exptl_absorpt_correction_T_max  0.9264
_exptl_absorpt_correction_T_min  0.2417
_exptl_absorpt_correction_type   multi-scan
_exptl_absorpt_process_details   
;
STOE LANA, absorption correction by scaling of reflection intensities.
J. Koziskova, F. Hahn, J. Richter, J. Kozisek, "Comparison of different
absorption corrections on the model structure of tetrakis(\m~2~-acetato)-
diaqua-di-copper(II)", Acta Chimica Slovaca, vol. 9, no. 2, 2016, pp. 136 - 140.
Afterwards a spherical absorption correction was performed within STOE LANA.
;
_exptl_absorpt_special_details   ?
_exptl_crystal_colour            red
_exptl_crystal_colour_primary    red
_exptl_crystal_density_diffrn    1.158
_exptl_crystal_density_meas      ?
_exptl_crystal_density_method    'not measured'
_exptl_crystal_description       prism
_exptl_crystal_F_000             4736
_exptl_crystal_size_max          0.1
_exptl_crystal_size_mid          0.06
_exptl_crystal_size_min          0.04
_exptl_transmission_factor_max   ?
_exptl_transmission_factor_min   ?
_diffrn_reflns_av_R_equivalents  0.1041
_diffrn_reflns_av_unetI/netI     0.0952
_diffrn_reflns_Laue_measured_fraction_full 0.971
_diffrn_reflns_Laue_measured_fraction_max 0.971
_diffrn_reflns_limit_h_max       30
_diffrn_reflns_limit_h_min       -32
_diffrn_reflns_limit_k_max       22
_diffrn_reflns_limit_k_min       -21
_diffrn_reflns_limit_l_max       30
_diffrn_reflns_limit_l_min       -26
_diffrn_reflns_number            45229
_diffrn_reflns_point_group_measured_fraction_full 0.971
_diffrn_reflns_point_group_measured_fraction_max 0.971
_diffrn_reflns_theta_full        67.644
_diffrn_reflns_theta_max         67.644
_diffrn_reflns_theta_min         3.349
_diffrn_ambient_temperature      100
_diffrn_detector                 'image plate (34 cm diameter)'
_diffrn_detector_area_resol_mean 6.67
_diffrn_detector_type            'STOE Imaging Plate'
_diffrn_measured_fraction_theta_full 0.971
_diffrn_measured_fraction_theta_max 0.971
_diffrn_measurement_details      
;
 776 frames, detector distance = 41 mm
;
_diffrn_measurement_device       '2-circle diffractometer'
_diffrn_measurement_device_type  'STOE IPDS 2T'
_diffrn_measurement_method       'rotation method, \w scans'
_diffrn_radiation_collimation    '0.6 mm diameter'
_diffrn_radiation_monochromator  'X-ray mirror'
_diffrn_radiation_polarisn_norm  270
_diffrn_radiation_probe          x-ray
_diffrn_radiation_type           'Cu K\a'
_diffrn_radiation_wavelength     1.54186
_diffrn_source                   'GeniX 3D Cu Microfocus Source'
_diffrn_source_current           0.600
_diffrn_source_power             0.030
_diffrn_source_voltage           50
_reflns_Friedel_coverage         0.000
_reflns_Friedel_fraction_full    .
_reflns_Friedel_fraction_max     .
_reflns_number_gt                5898
_reflns_number_total             11390
_reflns_special_details          'reflections have not been merged'
_reflns_threshold_expression     'I > 2\s(I)'
_computing_cell_refinement       
;
X-Area Recipe 1.33.0.0 (STOE, 2015)
;
_computing_data_collection       
;
X-Area WinXpose 2.0.22.0 (STOE, 2016)
;
_computing_data_reduction        
;
X-Area Integrate 1.74.2.0 (STOE, 2018)
X-Area LANA 1.75.3.0 (STOE, 2018)
;
_computing_molecular_graphics    'Olex2 1.5 (Dolomanov et al., 2009)'
_computing_publication_material  
;
STOE & Cie GmbH, X-Area, software package for collecting single-crystal or
multi-domain crystal data on STOE area-detector diffractometers, for image 
processing, for the correction and scaling of reflection intensities and 
for outlier rejection, version 1.86, Darmstadt 2018
;
_computing_structure_refinement  'SHELXL 2018/3 (Sheldrick, 2015)'
_computing_structure_solution    'SHELXT  (Sheldrick, 2015)'
_refine_diff_density_max         0.383
_refine_diff_density_min         -0.466
_refine_diff_density_rms         0.084
_refine_ls_extinction_coef       .
_refine_ls_extinction_method     none
_refine_ls_goodness_of_fit_ref   1.033
_refine_ls_hydrogen_treatment    constr
_refine_ls_matrix_type           full
_refine_ls_number_parameters     751
_refine_ls_number_reflns         11390
_refine_ls_number_restraints     30
_refine_ls_R_factor_all          0.1707
_refine_ls_R_factor_gt           0.0835
_refine_ls_restrained_S_all      1.033
_refine_ls_shift/su_max          0.000
_refine_ls_shift/su_mean         0.000
_refine_ls_structure_factor_coef Fsqd
_refine_ls_weighting_details     
'w=1/[\s^2^(Fo^2^)+(0.0578P)^2^+113.9006P] where P=(Fo^2^+2Fc^2^)/3'
_refine_ls_weighting_scheme      calc
_refine_ls_wR_factor_gt          0.1720
_refine_ls_wR_factor_ref         0.2267
_refine_special_details          ?
_olex2_refinement_description    
;
1. Fixed Uiso
 At 1.2 times of:
  All C(H) groups
 At 1.5 times of:
  All C(H,H,H) groups
2. Rigid body (RIGU) restrains
 C1, Si1, C3, C2
 with sigma for 1-2 distances of 0.001 and sigma for 1-3 distances of 0.001
 C34, Si4, C33, C35
 with sigma for 1-2 distances of 0.005 and sigma for 1-3 distances of 0.005
3.a Aromatic/amide H refined with riding coordinates:
 C32(H32), C7(H7), C60(H60), C39(H39), C57(H57), C64(H64), C40(H40), C62(H62),
 C55(H55), C23(H23), C8(H8), C59(H59), C56(H56), C25(H25), C28(H28), C24(H24),
 C63(H63), C31(H31), C27(H27), C30(H30)
3.b Idealised Me refined as rotating group:
 C48(H48A,H48B,H48C), C33(H33A,H33B,H33C), C35(H35A,H35B,H35C), C46(H46A,H46B,
 H46C), C16(H16A,H16B,H16C), C34(H34A,H34B,H34C), C15(H15A,H15B,H15C), C47(H47A,
 H47B,H47C), C3(H3A,H3B,H3C), C2(H2A,H2B,H2C), C14(H14A,H14B,H14C), C1(H1A,H1B,
 H1C)
;
_atom_sites_solution_hydrogens   geom
_atom_sites_solution_primary     dual
_atom_sites_solution_secondary   ?
loop_
_atom_site_label
_atom_site_type_symbol
_atom_site_fract_x
_atom_site_fract_y
_atom_site_fract_z
_atom_site_U_iso_or_equiv
_atom_site_adp_type
_atom_site_occupancy
_atom_site_site_symmetry_order
_atom_site_calc_flag
_atom_site_refinement_flags_posn
_atom_site_refinement_flags_adp
_atom_site_refinement_flags_occupancy
_atom_site_disorder_assembly
_atom_site_disorder_group
Si2 Si 0.23860(6) 0.51319(9) 0.65375(7) 0.0360(4) Uani 1 1 d . . . . .
Si4 Si 0.58343(7) 0.22013(10) 0.33054(7) 0.0398(4) Uani 1 1 d . . . . .
Si1 Si 0.54904(7) 0.07925(10) 0.67469(7) 0.0440(5) Uani 1 1 d . . . . .
Si3 Si 0.27830(7) 0.65865(10) 0.32707(7) 0.0402(5) Uani 1 1 d . . . . .
F2 F 0.19379(11) 0.36529(16) 0.50906(12) 0.0312(7) Uani 1 1 d . . . . .
F1 F 0.24043(11) 0.30262(16) 0.59634(12) 0.0309(7) Uani 1 1 d . . . . .
N4 N 0.42027(14) 0.2460(2) 0.57893(16) 0.0204(10) Uani 1 1 d . . . . .
N6 N 0.40970(14) 0.4908(2) 0.42143(16) 0.0205(9) Uani 1 1 d . . . . .
N3 N 0.35250(15) 0.3588(2) 0.57455(16) 0.0219(10) Uani 1 1 d . . . . .
N5 N 0.47769(15) 0.3781(2) 0.42224(16) 0.0202(9) Uani 1 1 d . . . . .
C19 C 0.40523(18) 0.2408(3) 0.4832(2) 0.0227(12) Uani 1 1 d . . . . .
C32 C 0.4373(2) 0.1837(3) 0.4838(2) 0.0265(13) Uani 1 1 d . . . . .
H32 H 0.453344 0.165184 0.516338 0.032 Uiso 1 1 calc R U . . .
C17 C 0.36325(17) 0.3305(3) 0.53049(19) 0.0183(11) Uani 1 1 d . . . . .
C9 C 0.36562(18) 0.3607(3) 0.67000(19) 0.0199(11) Uani 1 1 d . . . . .
C70 C 0.22114(19) 0.3078(3) 0.5040(2) 0.0254(12) Uani 1 1 d . . . . .
C41 C 0.39141(18) 0.4889(3) 0.32528(19) 0.0214(11) Uani 1 1 d . . . . .
C10 C 0.37637(18) 0.3320(3) 0.6220(2) 0.0206(11) Uani 1 1 d . . . . .
C51 C 0.49525(18) 0.3766(3) 0.5185(2) 0.0196(11) Uani 1 1 d . . . . .
C29 C 0.3879(2) 0.2373(3) 0.3851(2) 0.0259(12) Uani 1 1 d . . . . .
N2 N 0.3584(2) 0.0743(3) 0.6004(2) 0.0493(15) Uani 1 1 d . . . . .
C7 C 0.42563(18) 0.2789(3) 0.7208(2) 0.0230(12) Uani 1 1 d . . . . .
H7 H 0.441959 0.262132 0.753826 0.028 Uiso 1 1 calc R U . . .
C60 C 0.5029(2) 0.4074(3) 0.6654(2) 0.0259(12) Uani 1 1 d . . . . .
H60 H 0.519973 0.389537 0.697805 0.031 Uiso 1 1 calc R U . . .
C39 C 0.43590(18) 0.4066(3) 0.2787(2) 0.0221(12) Uani 1 1 d . . . . .
H39 H 0.441912 0.389215 0.246524 0.027 Uiso 1 1 calc R U . . .
C38 C 0.46160(18) 0.3792(3) 0.32644(19) 0.0198(11) Uani 1 1 d . . . . .
C6 C 0.43620(18) 0.2499(3) 0.6749(2) 0.0207(11) Uani 1 1 d . . . . .
C57 C 0.4098(2) 0.5468(3) 0.6137(2) 0.0252(12) Uani 1 1 d . . . . .
H57 H 0.403885 0.565170 0.645524 0.030 Uiso 1 1 calc R U . . .
C58 C 0.44358(19) 0.4908(3) 0.6153(2) 0.0248(12) Uani 1 1 d . . . . .
C64 C 0.52797(19) 0.3209(3) 0.5205(2) 0.0243(12) Uani 1 1 d . . . . .
H64 H 0.533513 0.301396 0.488855 0.029 Uiso 1 1 calc R U . . .
C26 C 0.32265(19) 0.3540(3) 0.3809(2) 0.0251(12) Uani 1 1 d . . . . .
C54 C 0.42635(18) 0.4930(3) 0.51755(19) 0.0198(11) Uani 1 1 d . . . . .
C5 C 0.47204(19) 0.1947(3) 0.6765(2) 0.0232(12) Uani 1 1 d . . . . .
C40 C 0.40054(18) 0.4610(3) 0.2784(2) 0.0272(13) Uani 1 1 d . . . . .
H40 H 0.383079 0.478241 0.245997 0.033 Uiso 1 1 calc R U . . .
C42 C 0.41835(18) 0.4625(3) 0.3754(2) 0.0205(11) Uani 1 1 d . . . . .
C62 C 0.54465(19) 0.3213(3) 0.6158(2) 0.0275(13) Uani 1 1 d . . . . .
H62 H 0.561396 0.302395 0.647948 0.033 Uiso 1 1 calc R U . . .
C55 C 0.39325(19) 0.5483(3) 0.5181(2) 0.0232(12) Uani 1 1 d . . . . .
H55 H 0.376341 0.567538 0.486100 0.028 Uiso 1 1 calc R U . . .
C22 C 0.33888(18) 0.3591(3) 0.4792(2) 0.0203(11) Uani 1 1 d . . . . .
C61 C 0.51139(19) 0.3784(3) 0.6162(2) 0.0241(12) Uani 1 1 d . . . . .
C13 C 0.2946(2) 0.4571(3) 0.6621(2) 0.0300(13) Uani 1 1 d . . . . .
C18 C 0.39682(17) 0.2721(3) 0.5326(2) 0.0197(11) Uani 1 1 d . . . . .
C52 C 0.48589(18) 0.4062(3) 0.5663(2) 0.0212(11) Uani 1 1 d . . . . .
C12 C 0.32797(18) 0.4138(3) 0.6668(2) 0.0227(12) Uani 1 1 d . . . . .
C49 C 0.43496(17) 0.4632(3) 0.46660(19) 0.0194(11) Uani 1 1 d . . . . .
C23 C 0.30744(19) 0.4179(3) 0.4753(2) 0.0253(12) Uani 1 1 d . . . . .
H23 H 0.301959 0.439192 0.506370 0.030 Uiso 1 1 calc R U . . .
C36 C 0.5294(2) 0.2794(3) 0.3268(2) 0.0310(13) Uani 1 1 d . . . . .
C50 C 0.46897(17) 0.4060(3) 0.46747(19) 0.0180(11) Uani 1 1 d . . . . .
C8 C 0.39023(18) 0.3339(3) 0.7183(2) 0.0243(12) Uani 1 1 d . . . . .
H8 H 0.383474 0.352302 0.749851 0.029 Uiso 1 1 calc R U . . .
C53 C 0.45203(18) 0.4634(3) 0.56604(19) 0.0199(11) Uani 1 1 d . . . . .
C67 C 0.29796(19) 0.2048(3) 0.6483(2) 0.0291(13) Uani 1 1 d . . . . .
C59 C 0.46996(19) 0.4608(3) 0.6648(2) 0.0246(12) Uani 1 1 d . . . . .
H59 H 0.464257 0.478505 0.697010 0.030 Uiso 1 1 calc R U . . .
C20 C 0.37999(18) 0.2682(3) 0.43373(19) 0.0211(11) Uani 1 1 d . . . . .
C68 C 0.27649(18) 0.2156(3) 0.5489(2) 0.0234(12) Uani 1 1 d . . . . .
C69 C 0.24502(19) 0.2769(3) 0.5490(2) 0.0231(12) Uani 1 1 d . . . . .
C11 C 0.41089(17) 0.2762(3) 0.62419(18) 0.0184(11) Uani 1 1 d . . . . .
C21 C 0.34674(18) 0.3271(3) 0.4312(2) 0.0238(12) Uani 1 1 d . . . . .
C56 C 0.3854(2) 0.5749(3) 0.5663(2) 0.0280(13) Uani 1 1 d . . . . .
H56 H 0.363405 0.612056 0.566505 0.034 Uiso 1 1 calc R U . . .
C25 C 0.29151(19) 0.4128(3) 0.3793(2) 0.0279(13) Uani 1 1 d . . . . .
H25 H 0.275381 0.430777 0.346557 0.034 Uiso 1 1 calc R U . . .
C28 C 0.3623(2) 0.2659(3) 0.3355(2) 0.0329(14) Uani 1 1 d . . . . .
H28 H 0.367278 0.245741 0.303849 0.040 Uiso 1 1 calc R U . . .
C24 C 0.28457(19) 0.4445(3) 0.4264(2) 0.0282(13) Uani 1 1 d . . . . .
H24 H 0.264365 0.483969 0.424833 0.034 Uiso 1 1 calc R U . . .
C63 C 0.5525(2) 0.2937(3) 0.5685(2) 0.0294(13) Uani 1 1 d . . . . .
H63 H 0.574474 0.256368 0.568926 0.035 Uiso 1 1 calc R U . . .
C31 C 0.4456(2) 0.1542(3) 0.4369(2) 0.0346(14) Uani 1 1 d . . . . .
H31 H 0.467448 0.116597 0.438058 0.042 Uiso 1 1 calc R U . . .
C4 C 0.5032(2) 0.1489(3) 0.6781(2) 0.0292(13) Uani 1 1 d . . . . .
C66 C 0.3012(2) 0.1833(3) 0.5950(2) 0.0277(13) Uani 1 1 d . . . . .
C27 C 0.3311(2) 0.3212(3) 0.3330(2) 0.0296(13) Uani 1 1 d . . . . .
H27 H 0.314873 0.338182 0.299930 0.035 Uiso 1 1 calc R U . . .
C37 C 0.4985(2) 0.3244(3) 0.3270(2) 0.0251(12) Uani 1 1 d . . . . .
C45 C 0.3255(2) 0.5902(3) 0.3249(2) 0.0305(13) Uani 1 1 d . . . . .
C43 C 0.45304(17) 0.4065(3) 0.37624(19) 0.0178(11) Uani 1 1 d . . . . .
C44 C 0.35595(19) 0.5443(3) 0.3251(2) 0.0242(12) Uani 1 1 d . . . . .
C30 C 0.4213(2) 0.1807(3) 0.3884(2) 0.0327(14) Uani 1 1 d . . . . .
H30 H 0.427180 0.160644 0.357032 0.039 Uiso 1 1 calc R U . . .
C48 C 0.2482(3) 0.6392(4) 0.3853(3) 0.069(2) Uani 1 1 d . . . . .
H48A H 0.226421 0.599468 0.377269 0.103 Uiso 1 1 calc R U . . .
H48B H 0.228572 0.678477 0.392361 0.103 Uiso 1 1 calc R U . . .
H48C H 0.273992 0.629549 0.416068 0.103 Uiso 1 1 calc R U . . .
C65 C 0.3327(2) 0.1225(3) 0.5952(2) 0.0372(15) Uani 1 1 d . . . . .
C33 C 0.6398(2) 0.2755(3) 0.3296(3) 0.0467(17) Uani 1 1 d . . . . .
H33A H 0.634399 0.302302 0.297323 0.070 Uiso 1 1 calc R U . . .
H33B H 0.669123 0.246564 0.331253 0.070 Uiso 1 1 calc R U . . .
H33C H 0.645026 0.306161 0.359841 0.070 Uiso 1 1 calc R U . . .
C35 C 0.5719(3) 0.1606(4) 0.2719(3) 0.0548(19) Uani 1 1 d . . . . .
H35A H 0.547195 0.126323 0.276573 0.082 Uiso 1 1 calc R U . . .
H35B H 0.602961 0.137934 0.268928 0.082 Uiso 1 1 calc R U . . .
H35C H 0.559503 0.186779 0.240041 0.082 Uiso 1 1 calc R U . . .
C46 C 0.3113(3) 0.7428(4) 0.3351(3) 0.060(2) Uani 1 1 d . . . . .
H46A H 0.334971 0.743592 0.368542 0.090 Uiso 1 1 calc R U . . .
H46B H 0.287079 0.779495 0.334403 0.090 Uiso 1 1 calc R U . . .
H46C H 0.329235 0.749267 0.306416 0.090 Uiso 1 1 calc R U . . .
C16 C 0.2418(3) 0.5624(4) 0.7167(3) 0.059(2) Uani 1 1 d . . . . .
H16A H 0.242859 0.530466 0.745796 0.089 Uiso 1 1 calc R U . . .
H16B H 0.212470 0.591533 0.713764 0.089 Uiso 1 1 calc R U . . .
H16C H 0.271798 0.590612 0.723225 0.089 Uiso 1 1 calc R U . . .
C34 C 0.5892(3) 0.1691(5) 0.3931(3) 0.083(3) Uani 1 1 d . . . . .
H34A H 0.595340 0.199928 0.423151 0.124 Uiso 1 1 calc R U . . .
H34B H 0.616976 0.137060 0.395693 0.124 Uiso 1 1 calc R U . . .
H34C H 0.558443 0.143777 0.392651 0.124 Uiso 1 1 calc R U . . .
C15 C 0.1821(2) 0.4560(4) 0.6393(3) 0.057(2) Uani 1 1 d . . . . .
H15A H 0.180467 0.433894 0.605333 0.086 Uiso 1 1 calc R U . . .
H15B H 0.152120 0.483239 0.638498 0.086 Uiso 1 1 calc R U . . .
H15C H 0.184569 0.421253 0.666664 0.086 Uiso 1 1 calc R U . . .
C47 C 0.2312(2) 0.6570(4) 0.2631(3) 0.055(2) Uani 1 1 d . . . . .
H47A H 0.248363 0.661851 0.233783 0.082 Uiso 1 1 calc R U . . .
H47B H 0.207637 0.694541 0.262589 0.082 Uiso 1 1 calc R U . . .
H47C H 0.213191 0.613633 0.260014 0.082 Uiso 1 1 calc R U . . .
C3 C 0.5977(3) 0.0781(4) 0.7369(3) 0.064(2) Uani 1 1 d . . . . .
H3A H 0.619705 0.117383 0.737402 0.095 Uiso 1 1 calc R U . . .
H3B H 0.617112 0.036070 0.738407 0.095 Uiso 1 1 calc R U . . .
H3C H 0.581455 0.080173 0.767111 0.095 Uiso 1 1 calc R U . . .
C2 C 0.5136(4) -0.0038(4) 0.6665(4) 0.085(3) Uani 1 1 d . . . . .
H2A H 0.499160 -0.012012 0.697461 0.128 Uiso 1 1 calc R U . . .
H2B H 0.536227 -0.041024 0.662482 0.128 Uiso 1 1 calc R U . . .
H2C H 0.487025 -0.001271 0.635412 0.128 Uiso 1 1 calc R U . . .
C14 C 0.2398(3) 0.5728(4) 0.5966(3) 0.075(3) Uani 1 1 d . . . . .
H14A H 0.269332 0.601847 0.604685 0.113 Uiso 1 1 calc R U . . .
H14B H 0.209961 0.601209 0.590609 0.113 Uiso 1 1 calc R U . . .
H14C H 0.240866 0.546009 0.565161 0.113 Uiso 1 1 calc R U . . .
C1 C 0.5772(4) 0.0999(5) 0.6156(4) 0.109(4) Uani 1 1 d . . . . .
H1A H 0.550741 0.104220 0.584515 0.163 Uiso 1 1 calc R U . . .
H1B H 0.599879 0.063284 0.610096 0.163 Uiso 1 1 calc R U . . .
H1C H 0.595615 0.142813 0.621587 0.163 Uiso 1 1 calc R U . . .
N1 N 0.29741(19) 0.2167(3) 0.6924(2) 0.0407(13) Uani 1 1 d . . . . .

loop_
_atom_site_aniso_label
_atom_site_aniso_U_11
_atom_site_aniso_U_22
_atom_site_aniso_U_33
_atom_site_aniso_U_23
_atom_site_aniso_U_13
_atom_site_aniso_U_12
Si2 0.0331(9) 0.0389(10) 0.0364(10) -0.0017(8) 0.0075(7) 0.0135(8)
Si4 0.0429(10) 0.0411(11) 0.0380(10) 0.0049(8) 0.0148(8) 0.0188(8)
Si1 0.0580(11) 0.0395(11) 0.0372(10) 0.0055(8) 0.0157(8) 0.0239(9)
Si3 0.0434(10) 0.0483(11) 0.0283(9) 0.0056(8) 0.0057(7) 0.0240(9)
F2 0.0349(17) 0.0281(18) 0.0314(18) -0.0035(14) 0.0083(14) 0.0007(14)
F1 0.0367(18) 0.0334(19) 0.0239(17) -0.0038(14) 0.0093(13) -0.0040(15)
N4 0.018(2) 0.028(3) 0.016(2) -0.0024(19) 0.0028(17) -0.0055(18)
N6 0.017(2) 0.027(3) 0.017(2) 0.0018(19) 0.0019(16) -0.0014(18)
N3 0.023(2) 0.021(2) 0.022(2) -0.0043(19) 0.0046(18) -0.0038(18)
N5 0.019(2) 0.020(2) 0.022(2) 0.0000(19) 0.0049(17) -0.0029(18)
C19 0.023(3) 0.027(3) 0.019(3) -0.002(2) 0.006(2) -0.007(2)
C32 0.034(3) 0.031(3) 0.014(3) -0.009(2) 0.003(2) 0.001(3)
C17 0.018(2) 0.020(3) 0.017(3) 0.000(2) 0.0016(19) -0.007(2)
C9 0.017(2) 0.026(3) 0.017(3) -0.005(2) 0.0038(19) -0.001(2)
C70 0.021(3) 0.022(3) 0.034(3) -0.001(2) 0.007(2) -0.003(2)
C41 0.023(3) 0.025(3) 0.017(3) -0.003(2) 0.007(2) -0.003(2)
C10 0.021(2) 0.021(3) 0.020(3) -0.002(2) 0.003(2) -0.004(2)
C51 0.018(2) 0.020(3) 0.021(3) 0.002(2) 0.003(2) -0.004(2)
C29 0.031(3) 0.025(3) 0.023(3) -0.004(2) 0.007(2) -0.009(2)
N2 0.053(3) 0.046(4) 0.047(4) 0.004(3) 0.005(3) 0.008(3)
C7 0.022(3) 0.026(3) 0.022(3) -0.003(2) 0.005(2) -0.003(2)
C60 0.035(3) 0.029(3) 0.014(3) 0.007(2) 0.004(2) -0.007(3)
C39 0.022(3) 0.030(3) 0.015(3) -0.001(2) 0.006(2) 0.003(2)
C38 0.025(3) 0.017(3) 0.017(3) -0.002(2) 0.004(2) -0.003(2)
C6 0.021(2) 0.023(3) 0.018(3) -0.004(2) 0.003(2) -0.001(2)
C57 0.033(3) 0.024(3) 0.021(3) -0.006(2) 0.010(2) 0.001(2)
C58 0.025(3) 0.030(3) 0.019(3) 0.000(2) 0.002(2) -0.009(2)
C64 0.029(3) 0.027(3) 0.017(3) 0.001(2) 0.003(2) -0.003(2)
C26 0.024(3) 0.033(3) 0.018(3) 0.002(2) 0.001(2) -0.007(2)
C54 0.020(3) 0.024(3) 0.016(3) -0.002(2) 0.0045(19) -0.002(2)
C5 0.027(3) 0.025(3) 0.017(3) 0.000(2) 0.003(2) 0.001(2)
C40 0.019(3) 0.036(3) 0.027(3) 0.004(3) 0.004(2) -0.003(2)
C42 0.019(2) 0.020(3) 0.022(3) 0.001(2) 0.004(2) 0.001(2)
C62 0.027(3) 0.030(3) 0.024(3) 0.011(2) 0.001(2) 0.001(2)
C55 0.026(3) 0.020(3) 0.024(3) 0.003(2) 0.005(2) 0.002(2)
C22 0.020(2) 0.019(3) 0.022(3) 0.004(2) 0.003(2) -0.002(2)
C61 0.026(3) 0.028(3) 0.018(3) 0.004(2) 0.004(2) -0.006(2)
C13 0.033(3) 0.036(3) 0.020(3) -0.007(3) 0.005(2) -0.006(3)
C18 0.015(2) 0.022(3) 0.022(3) 0.001(2) 0.0043(19) -0.003(2)
C52 0.024(3) 0.018(3) 0.021(3) -0.001(2) 0.004(2) -0.005(2)
C12 0.020(3) 0.030(3) 0.019(3) -0.003(2) 0.006(2) 0.003(2)
C49 0.015(2) 0.022(3) 0.020(3) -0.004(2) 0.002(2) -0.005(2)
C23 0.026(3) 0.025(3) 0.025(3) 0.002(2) 0.006(2) -0.006(2)
C36 0.045(3) 0.032(3) 0.016(3) -0.004(2) 0.005(2) -0.002(3)
C50 0.018(2) 0.018(3) 0.017(3) 0.007(2) 0.0026(19) -0.003(2)
C8 0.018(3) 0.034(3) 0.021(3) -0.004(2) 0.005(2) -0.006(2)
C53 0.025(3) 0.022(3) 0.012(3) 0.000(2) 0.004(2) -0.007(2)
C67 0.024(3) 0.033(3) 0.028(3) 0.000(3) 0.000(2) -0.008(2)
C59 0.028(3) 0.027(3) 0.019(3) -0.003(2) 0.006(2) -0.007(2)
C20 0.023(3) 0.023(3) 0.017(3) 0.000(2) 0.005(2) -0.006(2)
C68 0.021(3) 0.023(3) 0.027(3) -0.003(2) 0.007(2) -0.003(2)
C69 0.024(3) 0.025(3) 0.022(3) -0.007(2) 0.007(2) -0.005(2)
C11 0.019(2) 0.024(3) 0.013(3) 0.000(2) 0.0043(19) -0.003(2)
C21 0.022(3) 0.028(3) 0.020(3) 0.002(2) 0.002(2) -0.009(2)
C56 0.032(3) 0.027(3) 0.026(3) -0.006(2) 0.009(2) 0.003(2)
C25 0.024(3) 0.030(3) 0.026(3) 0.006(3) -0.003(2) -0.010(2)
C28 0.029(3) 0.050(4) 0.020(3) -0.004(3) 0.006(2) -0.012(3)
C24 0.023(3) 0.032(3) 0.029(3) 0.005(3) 0.004(2) -0.005(2)
C63 0.029(3) 0.031(3) 0.026(3) 0.007(3) 0.001(2) 0.006(2)
C31 0.035(3) 0.042(4) 0.028(3) -0.008(3) 0.009(2) 0.007(3)
C4 0.036(3) 0.031(3) 0.020(3) 0.003(3) 0.004(2) -0.002(3)
C66 0.025(3) 0.028(3) 0.029(3) 0.001(2) 0.003(2) -0.009(2)
C27 0.026(3) 0.043(4) 0.018(3) -0.002(3) 0.002(2) -0.009(3)
C37 0.033(3) 0.019(3) 0.024(3) -0.005(2) 0.007(2) 0.000(2)
C45 0.038(3) 0.036(4) 0.018(3) 0.007(3) 0.006(2) 0.000(3)
C43 0.016(2) 0.017(3) 0.020(3) 0.000(2) 0.0031(19) 0.000(2)
C44 0.027(3) 0.027(3) 0.019(3) 0.010(2) 0.005(2) 0.001(2)
C30 0.039(3) 0.039(4) 0.024(3) -0.011(3) 0.015(2) -0.008(3)
C48 0.071(5) 0.089(6) 0.050(5) 0.014(4) 0.024(4) 0.044(5)
C65 0.033(3) 0.039(4) 0.037(4) 0.006(3) -0.001(3) -0.003(3)
C33 0.037(3) 0.051(4) 0.048(4) -0.013(3) -0.001(3) 0.018(3)
C35 0.056(4) 0.046(4) 0.071(5) -0.008(4) 0.036(4) 0.004(3)
C46 0.077(5) 0.061(5) 0.038(4) 0.003(4) 0.003(4) 0.031(4)
C16 0.055(4) 0.056(5) 0.069(5) -0.025(4) 0.015(4) 0.010(4)
C34 0.084(6) 0.106(7) 0.068(6) 0.039(5) 0.035(5) 0.058(6)
C15 0.040(4) 0.059(5) 0.069(5) -0.010(4) 0.001(3) 0.017(3)
C47 0.047(4) 0.073(5) 0.044(4) 0.004(4) 0.011(3) 0.024(4)
C3 0.051(4) 0.069(5) 0.072(4) 0.006(4) 0.016(3) 0.023(4)
C2 0.108(6) 0.047(5) 0.092(7) -0.016(4) -0.003(5) 0.017(4)
C14 0.065(5) 0.081(6) 0.086(6) 0.033(5) 0.028(5) 0.040(5)
C1 0.139(8) 0.117(8) 0.089(5) 0.060(6) 0.072(6) 0.097(6)
N1 0.045(3) 0.050(4) 0.027(3) 0.004(3) 0.008(2) -0.010(3)

_geom_special_details            
;
 All esds (except the esd in the dihedral angle between two l.s. planes)
 are estimated using the full covariance matrix.  The cell esds are taken
 into account individually in the estimation of esds in distances, angles
 and torsion angles; correlations between esds in cell parameters are only
 used when they are defined by crystal symmetry.  An approximate (isotropic)
 treatment of cell esds is used for estimating esds involving l.s. planes.
;
loop_
_geom_bond_atom_site_label_1
_geom_bond_atom_site_label_2
_geom_bond_distance
_geom_bond_site_symmetry_2
_geom_bond_publ_flag
Si2 C13 1.833(6) . ?
Si2 C16 1.854(7) . ?
Si2 C15 1.854(7) . ?
Si2 C14 1.862(8) . ?
Si4 C36 1.836(6) . ?
Si4 C33 1.859(7) . ?
Si4 C35 1.863(7) . ?
Si4 C34 1.855(7) . ?
Si1 C4 1.835(6) . ?
Si1 C3 1.849(7) . ?
Si1 C2 1.852(9) . ?
Si1 C1 1.862(8) . ?
Si3 C45 1.839(6) . ?
Si3 C48 1.866(7) . ?
Si3 C46 1.841(8) . ?
Si3 C47 1.861(7) . ?
F2 C70 1.350(6) . ?
F1 C69 1.335(6) . ?
N4 C18 1.325(6) . ?
N4 C11 1.361(6) . ?
N6 C42 1.358(6) . ?
N6 C49 1.329(6) . ?
N3 C17 1.332(6) . ?
N3 C10 1.358(6) . ?
N5 C50 1.336(6) . ?
N5 C43 1.346(6) . ?
C19 C32 1.395(7) . ?
C19 C18 1.457(7) . ?
C19 C20 1.413(7) . ?
C32 H32 0.9300 . ?
C32 C31 1.383(7) . ?
C17 C22 1.454(7) . ?
C17 C18 1.438(7) . ?
C9 C10 1.425(7) . ?
C9 C12 1.430(7) . ?
C9 C8 1.381(7) . ?
C70 C68 1.438(7) 7_556 ?
C70 C69 1.340(7) . ?
C41 C40 1.377(7) . ?
C41 C42 1.434(7) . ?
C41 C44 1.431(7) . ?
C10 C11 1.415(7) . ?
C51 C64 1.383(7) . ?
C51 C52 1.416(7) . ?
C51 C50 1.468(7) . ?
C29 C20 1.431(7) . ?
C29 C28 1.429(7) . ?
C29 C30 1.403(8) . ?
N2 C65 1.149(8) . ?
C7 H7 0.9300 . ?
C7 C6 1.377(7) . ?
C7 C8 1.418(7) . ?
C60 H60 0.9300 . ?
C60 C61 1.434(7) . ?
C60 C59 1.356(7) . ?
C39 H39 0.9300 . ?
C39 C38 1.384(7) . ?
C39 C40 1.414(7) . ?
C38 C37 1.448(7) . ?
C38 C43 1.436(7) . ?
C6 C5 1.430(7) . ?
C6 C11 1.431(7) . ?
C57 H57 0.9300 . ?
C57 C58 1.405(7) . ?
C57 C56 1.368(7) . ?
C58 C53 1.424(7) . ?
C58 C59 1.443(7) . ?
C64 H64 0.9300 . ?
C64 C63 1.376(7) . ?
C26 C21 1.418(7) . ?
C26 C25 1.405(8) . ?
C26 C27 1.435(7) . ?
C54 C55 1.390(7) . ?
C54 C49 1.482(7) . ?
C54 C53 1.414(7) . ?
C5 C4 1.214(7) . ?
C40 H40 0.9300 . ?
C42 C43 1.424(7) . ?
C62 H62 0.9300 . ?
C62 C61 1.418(7) . ?
C62 C63 1.374(8) . ?
C55 H55 0.9300 . ?
C55 C56 1.388(7) . ?
C22 C23 1.405(7) . ?
C22 C21 1.424(7) . ?
C61 C52 1.428(7) . ?
C13 C12 1.214(7) . ?
C52 C53 1.428(7) . ?
C49 C50 1.430(7) . ?
C23 H23 0.9300 . ?
C23 C24 1.379(7) . ?
C36 C37 1.201(7) . ?
C8 H8 0.9300 . ?
C67 C66 1.441(8) . ?
C67 N1 1.154(7) . ?
C59 H59 0.9300 . ?
C20 C21 1.439(7) . ?
C68 C69 1.453(7) . ?
C68 C66 1.381(7) . ?
C56 H56 0.9300 . ?
C25 H25 0.9300 . ?
C25 C24 1.394(8) . ?
C28 H28 0.9300 . ?
C28 C27 1.351(8) . ?
C24 H24 0.9300 . ?
C63 H63 0.9300 . ?
C31 H31 0.9300 . ?
C31 C30 1.381(8) . ?
C66 C65 1.446(8) . ?
C27 H27 0.9300 . ?
C45 C44 1.205(7) . ?
C30 H30 0.9300 . ?
C48 H48A 0.9600 . ?
C48 H48B 0.9600 . ?
C48 H48C 0.9600 . ?
C33 H33A 0.9600 . ?
C33 H33B 0.9600 . ?
C33 H33C 0.9600 . ?
C35 H35A 0.9600 . ?
C35 H35B 0.9600 . ?
C35 H35C 0.9600 . ?
C46 H46A 0.9600 . ?
C46 H46B 0.9600 . ?
C46 H46C 0.9600 . ?
C16 H16A 0.9600 . ?
C16 H16B 0.9600 . ?
C16 H16C 0.9600 . ?
C34 H34A 0.9600 . ?
C34 H34B 0.9600 . ?
C34 H34C 0.9600 . ?
C15 H15A 0.9600 . ?
C15 H15B 0.9600 . ?
C15 H15C 0.9600 . ?
C47 H47A 0.9600 . ?
C47 H47B 0.9600 . ?
C47 H47C 0.9600 . ?
C3 H3A 0.9600 . ?
C3 H3B 0.9600 . ?
C3 H3C 0.9600 . ?
C2 H2A 0.9600 . ?
C2 H2B 0.9600 . ?
C2 H2C 0.9600 . ?
C14 H14A 0.9600 . ?
C14 H14B 0.9600 . ?
C14 H14C 0.9600 . ?
C1 H1A 0.9600 . ?
C1 H1B 0.9600 . ?
C1 H1C 0.9600 . ?

loop_
_geom_angle_atom_site_label_1
_geom_angle_atom_site_label_2
_geom_angle_atom_site_label_3
_geom_angle
_geom_angle_site_symmetry_1
_geom_angle_site_symmetry_3
_geom_angle_publ_flag
C13 Si2 C16 107.6(3) . . ?
C13 Si2 C15 107.3(3) . . ?
C13 Si2 C14 108.3(3) . . ?
C16 Si2 C15 111.8(3) . . ?
C16 Si2 C14 111.1(4) . . ?
C15 Si2 C14 110.5(4) . . ?
C36 Si4 C33 106.5(3) . . ?
C36 Si4 C35 109.6(3) . . ?
C36 Si4 C34 107.8(3) . . ?
C33 Si4 C35 110.5(3) . . ?
C34 Si4 C33 112.6(4) . . ?
C34 Si4 C35 109.8(4) . . ?
C4 Si1 C3 109.7(3) . . ?
C4 Si1 C2 107.4(3) . . ?
C4 Si1 C1 105.5(3) . . ?
C3 Si1 C2 110.4(4) . . ?
C3 Si1 C1 111.5(4) . . ?
C2 Si1 C1 112.1(5) . . ?
C45 Si3 C48 106.9(3) . . ?
C45 Si3 C46 108.2(3) . . ?
C45 Si3 C47 108.4(3) . . ?
C46 Si3 C48 111.4(4) . . ?
C46 Si3 C47 110.1(3) . . ?
C47 Si3 C48 111.5(3) . . ?
C18 N4 C11 117.5(4) . . ?
C49 N6 C42 116.5(4) . . ?
C17 N3 C10 117.2(4) . . ?
C50 N5 C43 116.9(4) . . ?
C32 C19 C18 121.1(5) . . ?
C32 C19 C20 119.5(5) . . ?
C20 C19 C18 119.4(5) . . ?
C19 C32 H32 119.4 . . ?
C31 C32 C19 121.3(5) . . ?
C31 C32 H32 119.4 . . ?
N3 C17 C22 118.2(5) . . ?
N3 C17 C18 121.8(4) . . ?
C18 C17 C22 119.9(5) . . ?
C10 C9 C12 119.3(4) . . ?
C8 C9 C10 118.7(5) . . ?
C8 C9 C12 121.9(5) . . ?
F2 C70 C68 118.2(5) . 7_556 ?
C69 C70 F2 117.5(5) . . ?
C69 C70 C68 124.4(5) . 7_556 ?
C40 C41 C42 119.4(5) . . ?
C40 C41 C44 121.4(5) . . ?
C44 C41 C42 119.1(5) . . ?
N3 C10 C9 118.7(5) . . ?
N3 C10 C11 121.0(5) . . ?
C11 C10 C9 120.3(5) . . ?
C64 C51 C52 120.0(5) . . ?
C64 C51 C50 121.6(5) . . ?
C52 C51 C50 118.3(5) . . ?
C28 C29 C20 118.8(5) . . ?
C30 C29 C20 118.3(5) . . ?
C30 C29 C28 122.9(5) . . ?
C6 C7 H7 119.5 . . ?
C6 C7 C8 121.0(5) . . ?
C8 C7 H7 119.5 . . ?
C61 C60 H60 119.9 . . ?
C59 C60 H60 119.9 . . ?
C59 C60 C61 120.2(5) . . ?
C38 C39 H39 119.8 . . ?
C38 C39 C40 120.4(5) . . ?
C40 C39 H39 119.8 . . ?
C39 C38 C37 120.6(5) . . ?
C39 C38 C43 120.1(5) . . ?
C43 C38 C37 119.2(5) . . ?
C7 C6 C5 121.8(5) . . ?
C7 C6 C11 119.0(5) . . ?
C5 C6 C11 119.1(5) . . ?
C58 C57 H57 119.2 . . ?
C56 C57 H57 119.2 . . ?
C56 C57 C58 121.7(5) . . ?
C57 C58 C53 118.2(5) . . ?
C57 C58 C59 122.5(5) . . ?
C53 C58 C59 119.3(5) . . ?
C51 C64 H64 119.4 . . ?
C63 C64 C51 121.3(5) . . ?
C63 C64 H64 119.4 . . ?
C21 C26 C27 119.4(5) . . ?
C25 C26 C21 119.0(5) . . ?
C25 C26 C27 121.6(5) . . ?
C55 C54 C49 121.1(5) . . ?
C55 C54 C53 120.3(5) . . ?
C53 C54 C49 118.6(5) . . ?
C4 C5 C6 178.7(6) . . ?
C41 C40 C39 121.4(5) . . ?
C41 C40 H40 119.3 . . ?
C39 C40 H40 119.3 . . ?
N6 C42 C41 119.2(4) . . ?
N6 C42 C43 121.0(4) . . ?
C43 C42 C41 119.8(5) . . ?
C61 C62 H62 119.6 . . ?
C63 C62 H62 119.6 . . ?
C63 C62 C61 120.9(5) . . ?
C54 C55 H55 120.0 . . ?
C56 C55 C54 120.0(5) . . ?
C56 C55 H55 120.0 . . ?
C23 C22 C17 121.8(5) . . ?
C23 C22 C21 118.6(5) . . ?
C21 C22 C17 119.7(5) . . ?
C62 C61 C60 121.3(5) . . ?
C62 C61 C52 118.5(5) . . ?
C52 C61 C60 120.2(5) . . ?
C12 C13 Si2 172.7(5) . . ?
N4 C18 C19 119.3(5) . . ?
N4 C18 C17 121.0(5) . . ?
C17 C18 C19 119.6(4) . . ?
C51 C52 C61 118.9(5) . . ?
C51 C52 C53 121.9(5) . . ?
C53 C52 C61 119.2(5) . . ?
C13 C12 C9 176.9(6) . . ?
N6 C49 C54 117.8(4) . . ?
N6 C49 C50 122.5(5) . . ?
C50 C49 C54 119.7(4) . . ?
C22 C23 H23 119.4 . . ?
C24 C23 C22 121.2(5) . . ?
C24 C23 H23 119.4 . . ?
C37 C36 Si4 171.7(5) . . ?
N5 C50 C51 118.5(4) . . ?
N5 C50 C49 121.1(4) . . ?
C49 C50 C51 120.4(5) . . ?
C9 C8 C7 121.2(5) . . ?
C9 C8 H8 119.4 . . ?
C7 C8 H8 119.4 . . ?
C58 C53 C52 119.6(5) . . ?
C54 C53 C58 119.3(5) . . ?
C54 C53 C52 121.1(5) . . ?
N1 C67 C66 174.1(7) . . ?
C60 C59 C58 121.4(5) . . ?
C60 C59 H59 119.3 . . ?
C58 C59 H59 119.3 . . ?
C19 C20 C29 119.5(5) . . ?
C19 C20 C21 121.4(5) . . ?
C29 C20 C21 119.1(5) . . ?
C70 C68 C69 112.9(5) 7_556 . ?
C66 C68 C70 124.0(5) . 7_556 ?
C66 C68 C69 123.2(5) . . ?
F1 C69 C70 119.8(5) . . ?
F1 C69 C68 117.5(5) . . ?
C70 C69 C68 122.7(5) . . ?
N4 C11 C10 121.4(4) . . ?
N4 C11 C6 118.9(5) . . ?
C10 C11 C6 119.7(4) . . ?
C26 C21 C22 120.1(5) . . ?
C26 C21 C20 119.9(5) . . ?
C22 C21 C20 119.9(5) . . ?
C57 C56 C55 120.5(5) . . ?
C57 C56 H56 119.7 . . ?
C55 C56 H56 119.7 . . ?
C26 C25 H25 119.7 . . ?
C24 C25 C26 120.6(5) . . ?
C24 C25 H25 119.7 . . ?
C29 C28 H28 118.9 . . ?
C27 C28 C29 122.2(5) . . ?
C27 C28 H28 118.9 . . ?
C23 C24 C25 120.5(5) . . ?
C23 C24 H24 119.8 . . ?
C25 C24 H24 119.8 . . ?
C64 C63 H63 119.8 . . ?
C62 C63 C64 120.4(5) . . ?
C62 C63 H63 119.8 . . ?
C32 C31 H31 120.1 . . ?
C30 C31 C32 119.8(6) . . ?
C30 C31 H31 120.1 . . ?
C5 C4 Si1 175.4(5) . . ?
C67 C66 C65 112.0(5) . . ?
C68 C66 C67 124.6(5) . . ?
C68 C66 C65 123.4(5) . . ?
C26 C27 H27 119.7 . . ?
C28 C27 C26 120.5(5) . . ?
C28 C27 H27 119.7 . . ?
C36 C37 C38 179.0(6) . . ?
C44 C45 Si3 177.6(5) . . ?
N5 C43 C38 119.2(4) . . ?
N5 C43 C42 122.0(5) . . ?
C42 C43 C38 118.8(4) . . ?
C45 C44 C41 179.0(6) . . ?
C29 C30 H30 119.2 . . ?
C31 C30 C29 121.6(5) . . ?
C31 C30 H30 119.2 . . ?
Si3 C48 H48A 109.5 . . ?
Si3 C48 H48B 109.5 . . ?
Si3 C48 H48C 109.5 . . ?
H48A C48 H48B 109.5 . . ?
H48A C48 H48C 109.5 . . ?
H48B C48 H48C 109.5 . . ?
N2 C65 C66 173.7(7) . . ?
Si4 C33 H33A 109.5 . . ?
Si4 C33 H33B 109.5 . . ?
Si4 C33 H33C 109.5 . . ?
H33A C33 H33B 109.5 . . ?
H33A C33 H33C 109.5 . . ?
H33B C33 H33C 109.5 . . ?
Si4 C35 H35A 109.5 . . ?
Si4 C35 H35B 109.5 . . ?
Si4 C35 H35C 109.5 . . ?
H35A C35 H35B 109.5 . . ?
H35A C35 H35C 109.5 . . ?
H35B C35 H35C 109.5 . . ?
Si3 C46 H46A 109.5 . . ?
Si3 C46 H46B 109.5 . . ?
Si3 C46 H46C 109.5 . . ?
H46A C46 H46B 109.5 . . ?
H46A C46 H46C 109.5 . . ?
H46B C46 H46C 109.5 . . ?
Si2 C16 H16A 109.5 . . ?
Si2 C16 H16B 109.5 . . ?
Si2 C16 H16C 109.5 . . ?
H16A C16 H16B 109.5 . . ?
H16A C16 H16C 109.5 . . ?
H16B C16 H16C 109.5 . . ?
Si4 C34 H34A 109.5 . . ?
Si4 C34 H34B 109.5 . . ?
Si4 C34 H34C 109.5 . . ?
H34A C34 H34B 109.5 . . ?
H34A C34 H34C 109.5 . . ?
H34B C34 H34C 109.5 . . ?
Si2 C15 H15A 109.5 . . ?
Si2 C15 H15B 109.5 . . ?
Si2 C15 H15C 109.5 . . ?
H15A C15 H15B 109.5 . . ?
H15A C15 H15C 109.5 . . ?
H15B C15 H15C 109.5 . . ?
Si3 C47 H47A 109.5 . . ?
Si3 C47 H47B 109.5 . . ?
Si3 C47 H47C 109.5 . . ?
H47A C47 H47B 109.5 . . ?
H47A C47 H47C 109.5 . . ?
H47B C47 H47C 109.5 . . ?
Si1 C3 H3A 109.5 . . ?
Si1 C3 H3B 109.5 . . ?
Si1 C3 H3C 109.5 . . ?
H3A C3 H3B 109.5 . . ?
H3A C3 H3C 109.5 . . ?
H3B C3 H3C 109.5 . . ?
Si1 C2 H2A 109.5 . . ?
Si1 C2 H2B 109.5 . . ?
Si1 C2 H2C 109.5 . . ?
H2A C2 H2B 109.5 . . ?
H2A C2 H2C 109.5 . . ?
H2B C2 H2C 109.5 . . ?
Si2 C14 H14A 109.5 . . ?
Si2 C14 H14B 109.5 . . ?
Si2 C14 H14C 109.5 . . ?
H14A C14 H14B 109.5 . . ?
H14A C14 H14C 109.5 . . ?
H14B C14 H14C 109.5 . . ?
Si1 C1 H1A 109.5 . . ?
Si1 C1 H1B 109.5 . . ?
Si1 C1 H1C 109.5 . . ?
H1A C1 H1B 109.5 . . ?
H1A C1 H1C 109.5 . . ?
H1B C1 H1C 109.5 . . ?

loop_
_geom_torsion_atom_site_label_1
_geom_torsion_atom_site_label_2
_geom_torsion_atom_site_label_3
_geom_torsion_atom_site_label_4
_geom_torsion
_geom_torsion_site_symmetry_1
_geom_torsion_site_symmetry_2
_geom_torsion_site_symmetry_3
_geom_torsion_site_symmetry_4
_geom_torsion_publ_flag
F2 C70 C69 F1 1.1(7) . . . . ?
F2 C70 C69 C68 -178.6(4) . . . . ?
N6 C42 C43 N5 1.6(7) . . . . ?
N6 C42 C43 C38 -178.8(4) . . . . ?
N6 C49 C50 N5 1.3(7) . . . . ?
N6 C49 C50 C51 -178.9(4) . . . . ?
N3 C17 C22 C23 4.3(7) . . . . ?
N3 C17 C22 C21 -175.6(4) . . . . ?
N3 C17 C18 N4 -3.2(7) . . . . ?
N3 C17 C18 C19 176.8(4) . . . . ?
N3 C10 C11 N4 -2.0(7) . . . . ?
N3 C10 C11 C6 178.8(4) . . . . ?
C19 C32 C31 C30 -1.0(9) . . . . ?
C19 C20 C21 C26 178.9(5) . . . . ?
C19 C20 C21 C22 0.2(7) . . . . ?
C32 C19 C18 N4 0.4(7) . . . . ?
C32 C19 C18 C17 -179.6(5) . . . . ?
C32 C19 C20 C29 -0.4(7) . . . . ?
C32 C19 C20 C21 -179.8(5) . . . . ?
C32 C31 C30 C29 -0.2(9) . . . . ?
C17 N3 C10 C9 -179.7(4) . . . . ?
C17 N3 C10 C11 -0.4(7) . . . . ?
C17 C22 C23 C24 179.9(5) . . . . ?
C17 C22 C21 C26 179.2(5) . . . . ?
C17 C22 C21 C20 -2.0(7) . . . . ?
C9 C10 C11 N4 177.4(5) . . . . ?
C9 C10 C11 C6 -1.9(7) . . . . ?
C70 C68 C69 F1 -180.0(4) 7_556 . . . ?
C70 C68 C69 C70 -0.2(8) 7_556 . . . ?
C70 C68 C66 C67 -178.1(5) 7_556 . . . ?
C70 C68 C66 C65 0.6(8) 7_556 . . . ?
C41 C42 C43 N5 -177.3(5) . . . . ?
C41 C42 C43 C38 2.2(7) . . . . ?
C10 N3 C17 C22 -178.9(4) . . . . ?
C10 N3 C17 C18 2.9(7) . . . . ?
C10 C9 C8 C7 0.0(7) . . . . ?
C51 C64 C63 C62 0.4(8) . . . . ?
C51 C52 C53 C58 179.4(5) . . . . ?
C51 C52 C53 C54 -0.1(7) . . . . ?
C29 C20 C21 C26 -0.5(7) . . . . ?
C29 C20 C21 C22 -179.2(5) . . . . ?
C29 C28 C27 C26 0.4(8) . . . . ?
C7 C6 C11 N4 -178.0(5) . . . . ?
C7 C6 C11 C10 1.2(7) . . . . ?
C60 C61 C52 C51 179.7(5) . . . . ?
C60 C61 C52 C53 0.2(7) . . . . ?
C39 C38 C43 N5 178.7(5) . . . . ?
C39 C38 C43 C42 -0.8(7) . . . . ?
C38 C39 C40 C41 1.3(8) . . . . ?
C6 C7 C8 C9 -0.7(8) . . . . ?
C57 C58 C53 C54 -0.1(7) . . . . ?
C57 C58 C53 C52 -179.6(5) . . . . ?
C57 C58 C59 C60 -179.1(5) . . . . ?
C58 C57 C56 C55 0.3(8) . . . . ?
C64 C51 C52 C61 1.1(7) . . . . ?
C64 C51 C52 C53 -179.4(5) . . . . ?
C64 C51 C50 N5 -0.7(7) . . . . ?
C64 C51 C50 C49 179.4(5) . . . . ?
C26 C25 C24 C23 -1.2(8) . . . . ?
C54 C55 C56 C57 -0.4(8) . . . . ?
C54 C49 C50 N5 -179.7(4) . . . . ?
C54 C49 C50 C51 0.1(7) . . . . ?
C5 C6 C11 N4 2.4(7) . . . . ?
C5 C6 C11 C10 -178.3(5) . . . . ?
C40 C41 C42 N6 179.2(5) . . . . ?
C40 C41 C42 C43 -1.9(7) . . . . ?
C40 C39 C38 C37 -178.9(5) . . . . ?
C40 C39 C38 C43 -0.9(8) . . . . ?
C42 N6 C49 C54 179.9(4) . . . . ?
C42 N6 C49 C50 -1.0(7) . . . . ?
C42 C41 C40 C39 0.1(8) . . . . ?
C62 C61 C52 C51 -0.8(7) . . . . ?
C62 C61 C52 C53 179.6(5) . . . . ?
C55 C54 C49 N6 -0.5(7) . . . . ?
C55 C54 C49 C50 -179.5(5) . . . . ?
C55 C54 C53 C58 0.0(7) . . . . ?
C55 C54 C53 C52 179.5(5) . . . . ?
C22 C17 C18 N4 178.6(4) . . . . ?
C22 C17 C18 C19 -1.5(7) . . . . ?
C22 C23 C24 C25 1.1(8) . . . . ?
C61 C60 C59 C58 -1.3(8) . . . . ?
C61 C62 C63 C64 -0.1(8) . . . . ?
C61 C52 C53 C58 -1.1(7) . . . . ?
C61 C52 C53 C54 179.4(5) . . . . ?
C18 N4 C11 C10 1.7(7) . . . . ?
C18 N4 C11 C6 -179.1(4) . . . . ?
C18 C19 C32 C31 -179.6(5) . . . . ?
C18 C19 C20 C29 -179.6(5) . . . . ?
C18 C19 C20 C21 1.0(7) . . . . ?
C18 C17 C22 C23 -177.4(5) . . . . ?
C18 C17 C22 C21 2.7(7) . . . . ?
C52 C51 C64 C63 -0.9(8) . . . . ?
C52 C51 C50 N5 -179.9(4) . . . . ?
C52 C51 C50 C49 0.2(7) . . . . ?
C12 C9 C10 N3 3.7(7) . . . . ?
C12 C9 C10 C11 -175.6(5) . . . . ?
C12 C9 C8 C7 176.8(5) . . . . ?
C49 N6 C42 C41 178.6(5) . . . . ?
C49 N6 C42 C43 -0.3(7) . . . . ?
C49 C54 C55 C56 179.3(5) . . . . ?
C49 C54 C53 C58 -179.1(4) . . . . ?
C49 C54 C53 C52 0.4(7) . . . . ?
C23 C22 C21 C26 -0.7(7) . . . . ?
C23 C22 C21 C20 178.0(5) . . . . ?
C50 N5 C43 C38 179.1(4) . . . . ?
C50 N5 C43 C42 -1.4(7) . . . . ?
C50 C51 C64 C63 180.0(5) . . . . ?
C50 C51 C52 C61 -179.7(4) . . . . ?
C50 C51 C52 C53 -0.2(7) . . . . ?
C8 C9 C10 N3 -179.4(5) . . . . ?
C8 C9 C10 C11 1.2(7) . . . . ?
C8 C7 C6 C5 179.5(5) . . . . ?
C8 C7 C6 C11 0.1(7) . . . . ?
C53 C58 C59 C60 0.4(8) . . . . ?
C53 C54 C55 C56 0.2(8) . . . . ?
C53 C54 C49 N6 178.6(4) . . . . ?
C53 C54 C49 C50 -0.4(7) . . . . ?
C59 C60 C61 C62 -178.4(5) . . . . ?
C59 C60 C61 C52 1.0(8) . . . . ?
C59 C58 C53 C54 -179.7(5) . . . . ?
C59 C58 C53 C52 0.8(7) . . . . ?
C20 C19 C32 C31 1.2(8) . . . . ?
C20 C19 C18 N4 179.6(5) . . . . ?
C20 C19 C18 C17 -0.4(7) . . . . ?
C20 C29 C28 C27 0.3(8) . . . . ?
C20 C29 C30 C31 1.0(8) . . . . ?
C68 C70 C69 F1 180.0(5) 7_556 . . . ?
C68 C70 C69 C68 0.2(9) 7_556 . . . ?
C69 C68 C66 C67 1.6(8) . . . . ?
C69 C68 C66 C65 -179.7(5) . . . . ?
C11 N4 C18 C19 -179.2(4) . . . . ?
C11 N4 C18 C17 0.8(7) . . . . ?
C21 C26 C25 C24 0.3(8) . . . . ?
C21 C26 C27 C28 -1.1(8) . . . . ?
C21 C22 C23 C24 -0.1(7) . . . . ?
C56 C57 C58 C53 -0.1(8) . . . . ?
C56 C57 C58 C59 179.5(5) . . . . ?
C25 C26 C21 C22 0.6(7) . . . . ?
C25 C26 C21 C20 -178.1(5) . . . . ?
C25 C26 C27 C28 178.1(5) . . . . ?
C28 C29 C20 C19 -179.7(5) . . . . ?
C28 C29 C20 C21 -0.2(7) . . . . ?
C28 C29 C30 C31 179.9(5) . . . . ?
C63 C62 C61 C60 179.8(5) . . . . ?
C63 C62 C61 C52 0.4(8) . . . . ?
C66 C68 C69 F1 0.3(7) . . . . ?
C66 C68 C69 C70 -179.9(5) . . . . ?
C27 C26 C21 C22 179.9(5) . . . . ?
C27 C26 C21 C20 1.1(7) . . . . ?
C27 C26 C25 C24 -178.9(5) . . . . ?
C37 C38 C43 N5 -3.3(7) . . . . ?
C37 C38 C43 C42 177.2(5) . . . . ?
C43 N5 C50 C51 -179.9(4) . . . . ?
C43 N5 C50 C49 0.0(7) . . . . ?
C44 C41 C40 C39 179.5(5) . . . . ?
C44 C41 C42 N6 -0.2(7) . . . . ?
C44 C41 C42 C43 178.8(5) . . . . ?
C30 C29 C20 C19 -0.7(7) . . . . ?
C30 C29 C20 C21 178.7(5) . . . . ?
C30 C29 C28 C27 -178.6(5) . . . . ?

_smtbx_masks_special_details     ?
loop_
_smtbx_masks_void_nr
_smtbx_masks_void_average_x
_smtbx_masks_void_average_y
_smtbx_masks_void_average_z
_smtbx_masks_void_volume
_smtbx_masks_void_count_electrons
_smtbx_masks_void_content
1 -0.522 0.022 0.000 958.2 110.9 '3 CH2Cl2'
2 -0.490 0.010 0.500 958.2 110.9 '3 CH2Cl2'

_smtbx_masks_void_probe_radius   1.15
_smtbx_masks_void_truncation_radius 1.2
_shelx_res_file                  
;
TITL kt9_a.res in C2/c
    kt9.res
    created by SHELXL-2018/3 at 18:29:46 on 02-Nov-2022
REM Old TITL KT9
REM SHELXT solution in C2/c: R1 0.304, Rweak 0.020, Alpha 0.103
REM <I/s> 0.406 for 109 systematic absences, Orientation as input
REM Formula found by SHELXT: C67 Si4 N14
CELL 1.54186 26.9212 19.255 25.544 90 101.364 90
ZERR 8 0.0038 0.0024 0.0034 0 0.012 0
LATT 7
SYMM -X,+Y,0.5-Z
SFAC C H F N Si
UNIT 560 448 16 48 32
RIGU 0.001 0.001 C1 Si1 C3 C2
RIGU 0.005 0.005 C34 Si4 C33 C35

L.S. 10
PLAN  16
SIZE 0.04 0.06 0.1
TEMP 100
CONF
list 4
MORE -1
BOND $H
ABIN
fmap 2
acta
OMIT -17 11 24
REM <olex2.extras>
REM <HklSrc "%.\\KT9.hkl">
REM </olex2.extras>

WGHT    0.057800  113.900604
FVAR       0.10337
SI2   5    0.238600    0.513186    0.653751    11.00000    0.03309    0.03894 =
         0.03635   -0.00174    0.00746    0.01348
SI4   5    0.583428    0.220129    0.330539    11.00000    0.04292    0.04109 =
         0.03805    0.00485    0.01478    0.01880
SI1   5    0.549036    0.079254    0.674685    11.00000    0.05800    0.03955 =
         0.03717    0.00554    0.01573    0.02385
SI3   5    0.278304    0.658653    0.327069    11.00000    0.04340    0.04829 =
         0.02827    0.00557    0.00574    0.02401
F2    3    0.193787    0.365286    0.509065    11.00000    0.03491    0.02809 =
         0.03140   -0.00351    0.00831    0.00071
F1    3    0.240425    0.302619    0.596344    11.00000    0.03668    0.03339 =
         0.02385   -0.00378    0.00926   -0.00399
N4    4    0.420273    0.246035    0.578933    11.00000    0.01754    0.02796 =
         0.01550   -0.00236    0.00281   -0.00547
N6    4    0.409703    0.490764    0.421433    11.00000    0.01720    0.02694 =
         0.01689    0.00181    0.00189   -0.00143
N3    4    0.352501    0.358783    0.574546    11.00000    0.02308    0.02076 =
         0.02195   -0.00428    0.00461   -0.00381
N5    4    0.477688    0.378131    0.422244    11.00000    0.01935    0.01985 =
         0.02166    0.00001    0.00495   -0.00294
C19   1    0.405229    0.240775    0.483153    11.00000    0.02303    0.02675 =
         0.01904   -0.00186    0.00582   -0.00739
C32   1    0.437262    0.183726    0.483774    11.00000    0.03351    0.03144 =
         0.01375   -0.00871    0.00297    0.00140
AFIX  43
H32   2    0.453344    0.165184    0.516338    11.00000   -1.20000
AFIX   0
C17   1    0.363245    0.330544    0.530491    11.00000    0.01775    0.01972 =
         0.01668    0.00009    0.00160   -0.00740
C9    1    0.365619    0.360730    0.669997    11.00000    0.01733    0.02597 =
         0.01653   -0.00506    0.00377   -0.00079

C70   1    0.221144    0.307754    0.504023    11.00000    0.02131    0.02183 =
         0.03387   -0.00062    0.00730   -0.00268
C41   1    0.391414    0.488879    0.325278    11.00000    0.02292    0.02505 =
         0.01750   -0.00296    0.00732   -0.00261
C10   1    0.376375    0.331999    0.622049    11.00000    0.02054    0.02058 =
         0.02022   -0.00204    0.00301   -0.00356
C51   1    0.495251    0.376623    0.518484    11.00000    0.01765    0.02007 =
         0.02067    0.00162    0.00301   -0.00365
C29   1    0.387909    0.237256    0.385116    11.00000    0.03061    0.02522 =
         0.02259   -0.00359    0.00730   -0.00906
N2    4    0.358352    0.074263    0.600371    11.00000    0.05269    0.04606 =
         0.04718    0.00450    0.00475    0.00839
C7    1    0.425633    0.278901    0.720751    11.00000    0.02177    0.02573 =
         0.02168   -0.00280    0.00494   -0.00295
AFIX  43
H7    2    0.441959    0.262132    0.753826    11.00000   -1.20000
AFIX   0
C60   1    0.502867    0.407402    0.665412    11.00000    0.03458    0.02893 =
         0.01384    0.00696    0.00354   -0.00735
AFIX  43
H60   2    0.519973    0.389537    0.697805    11.00000   -1.20000
AFIX   0
C39   1    0.435898    0.406614    0.278665    11.00000    0.02186    0.02991 =
         0.01547   -0.00144    0.00603    0.00253
AFIX  43
H39   2    0.441912    0.389215    0.246524    11.00000   -1.20000
AFIX   0
C38   1    0.461596    0.379174    0.326437    11.00000    0.02507    0.01708 =
         0.01713   -0.00160    0.00411   -0.00334
C6    1    0.436200    0.249918    0.674873    11.00000    0.02081    0.02283 =
         0.01838   -0.00368    0.00350   -0.00116
C57   1    0.409810    0.546762    0.613656    11.00000    0.03260    0.02439 =
         0.02054   -0.00561    0.01010    0.00058
AFIX  43
H57   2    0.403885    0.565170    0.645524    11.00000   -1.20000
AFIX   0
C58   1    0.443581    0.490808    0.615331    11.00000    0.02514    0.03002 =
         0.01851    0.00027    0.00234   -0.00947
C64   1    0.527970    0.320877    0.520523    11.00000    0.02861    0.02655 =
         0.01702    0.00065    0.00302   -0.00283
AFIX  43
H64   2    0.533513    0.301396    0.488855    11.00000   -1.20000
AFIX   0
C26   1    0.322649    0.354016    0.380924    11.00000    0.02367    0.03275 =
         0.01779    0.00184    0.00133   -0.00715
C54   1    0.426346    0.493044    0.517554    11.00000    0.01999    0.02384 =
         0.01604   -0.00248    0.00451   -0.00246
C5    1    0.472039    0.194729    0.676489    11.00000    0.02723    0.02498 =
         0.01679    0.00032    0.00304    0.00106
C40   1    0.400535    0.460978    0.278447    11.00000    0.01915    0.03572 =
         0.02664    0.00378    0.00404   -0.00329
AFIX  43
H40   2    0.383079    0.478241    0.245997    11.00000   -1.20000
AFIX   0
C42   1    0.418348    0.462475    0.375371    11.00000    0.01895    0.01996 =
         0.02243    0.00101    0.00390    0.00074
C62   1    0.544653    0.321331    0.615791    11.00000    0.02705    0.03023 =
         0.02359    0.01071    0.00135    0.00104
AFIX  43
H62   2    0.561396    0.302395    0.647948    11.00000   -1.20000
AFIX   0
C55   1    0.393247    0.548323    0.518082    11.00000    0.02554    0.02023 =
         0.02391    0.00314    0.00536    0.00219
AFIX  43
H55   2    0.376341    0.567538    0.486100    11.00000   -1.20000
AFIX   0
C22   1    0.338876    0.359116    0.479161    11.00000    0.01971    0.01882 =
         0.02192    0.00363    0.00329   -0.00214
C61   1    0.511390    0.378354    0.616244    11.00000    0.02646    0.02793 =
         0.01792    0.00435    0.00437   -0.00579
C13   1    0.294619    0.457068    0.662138    11.00000    0.03318    0.03628 =
         0.02028   -0.00653    0.00490   -0.00587
C18   1    0.396819    0.272057    0.532628    11.00000    0.01545    0.02212 =
         0.02177    0.00071    0.00434   -0.00278
C52   1    0.485889    0.406240    0.566339    11.00000    0.02397    0.01834 =
         0.02110   -0.00102    0.00427   -0.00454
C12   1    0.327972    0.413791    0.666781    11.00000    0.01994    0.02977 =
         0.01902   -0.00287    0.00564    0.00288
C49   1    0.434956    0.463218    0.466599    11.00000    0.01544    0.02196 =
         0.02045   -0.00359    0.00237   -0.00547
C23   1    0.307441    0.417881    0.475331    11.00000    0.02617    0.02482 =
         0.02543    0.00180    0.00606   -0.00584
AFIX  43
H23   2    0.301959    0.439192    0.506370    11.00000   -1.20000
AFIX   0
C36   1    0.529408    0.279382    0.326776    11.00000    0.04454    0.03248 =
         0.01584   -0.00351    0.00534   -0.00196
C50   1    0.468966    0.406002    0.467468    11.00000    0.01834    0.01802 =
         0.01727    0.00694    0.00264   -0.00290
C8    1    0.390234    0.333928    0.718317    11.00000    0.01830    0.03418 =
         0.02087   -0.00398    0.00475   -0.00566
AFIX  43
H8    2    0.383474    0.352302    0.749851    11.00000   -1.20000
AFIX   0
C53   1    0.452025    0.463414    0.566042    11.00000    0.02546    0.02219 =
         0.01205    0.00047    0.00364   -0.00705

C67   1    0.297956    0.204777    0.648252    11.00000    0.02437    0.03315 =
         0.02770   -0.00018   -0.00007   -0.00823
C59   1    0.469957    0.460816    0.664831    11.00000    0.02845    0.02681 =
         0.01924   -0.00263    0.00614   -0.00708
AFIX  43
H59   2    0.464257    0.478505    0.697010    11.00000   -1.20000
AFIX   0
C20   1    0.379988    0.268176    0.433733    11.00000    0.02324    0.02328 =
         0.01717   -0.00043    0.00469   -0.00561

C68   1    0.276492    0.215552    0.548895    11.00000    0.02134    0.02326 =
         0.02653   -0.00299    0.00681   -0.00312
C69   1    0.245023    0.276854    0.548993    11.00000    0.02377    0.02488 =
         0.02156   -0.00693    0.00668   -0.00522
C11   1    0.410885    0.276173    0.624189    11.00000    0.01903    0.02360 =
         0.01317    0.00001    0.00429   -0.00254
C21   1    0.346736    0.327092    0.431189    11.00000    0.02213    0.02847 =
         0.01991    0.00247    0.00232   -0.00872
C56   1    0.385415    0.574865    0.566339    11.00000    0.03214    0.02655 =
         0.02639   -0.00647    0.00868    0.00280
AFIX  43
H56   2    0.363405    0.612056    0.566505    11.00000   -1.20000
AFIX   0
C25   1    0.291505    0.412839    0.379318    11.00000    0.02375    0.03035 =
         0.02628    0.00576   -0.00343   -0.00952
AFIX  43
H25   2    0.275381    0.430777    0.346557    11.00000   -1.20000
AFIX   0
C28   1    0.362286    0.265885    0.335498    11.00000    0.02920    0.04992 =
         0.02004   -0.00396    0.00559   -0.01178
AFIX  43
H28   2    0.367278    0.245741    0.303849    11.00000   -1.20000
AFIX   0
C24   1    0.284567    0.444548    0.426420    11.00000    0.02323    0.03161 =
         0.02940    0.00513    0.00419   -0.00489
AFIX  43
H24   2    0.264365    0.483969    0.424833    11.00000   -1.20000
AFIX   0
C63   1    0.552474    0.293693    0.568504    11.00000    0.02929    0.03124 =
         0.02571    0.00701    0.00092    0.00593
AFIX  43
H63   2    0.574474    0.256368    0.568926    11.00000   -1.20000
AFIX   0
C31   1    0.445573    0.154195    0.436891    11.00000    0.03475    0.04245 =
         0.02777   -0.00846    0.00902    0.00743
AFIX  43
H31   2    0.467448    0.116597    0.438058    11.00000   -1.20000
AFIX   0
C4    1    0.503221    0.148851    0.678105    11.00000    0.03598    0.03114 =
         0.01996    0.00266    0.00447   -0.00191

C66   1    0.301163    0.183266    0.594995    11.00000    0.02548    0.02771 =
         0.02884    0.00144    0.00301   -0.00933
C27   1    0.331056    0.321214    0.332995    11.00000    0.02629    0.04292 =
         0.01847   -0.00227    0.00185   -0.00867
AFIX  43
H27   2    0.314873    0.338182    0.299930    11.00000   -1.20000
AFIX   0
C37   1    0.498520    0.324364    0.326959    11.00000    0.03265    0.01877 =
         0.02431   -0.00543    0.00672   -0.00012
C45   1    0.325470    0.590179    0.324886    11.00000    0.03774    0.03599 =
         0.01816    0.00719    0.00626    0.00021
C43   1    0.453039    0.406462    0.376236    11.00000    0.01567    0.01736 =
         0.02015    0.00031    0.00308    0.00003
C44   1    0.355946    0.544274    0.325105    11.00000    0.02662    0.02749 =
         0.01871    0.00996    0.00517    0.00128
C30   1    0.421281    0.180728    0.388352    11.00000    0.03865    0.03946 =
         0.02374   -0.01067    0.01520   -0.00765
AFIX  43
H30   2    0.427180    0.160644    0.357032    11.00000   -1.20000
AFIX   0
C48   1    0.248162    0.639172    0.385257    11.00000    0.07122    0.08938 =
         0.05015    0.01422    0.02391    0.04382
AFIX 137
H48A  2    0.226421    0.599468    0.377269    11.00000   -1.50000
H48B  2    0.228572    0.678477    0.392361    11.00000   -1.50000
H48C  2    0.273992    0.629549    0.416068    11.00000   -1.50000
AFIX   0

C65   1    0.332711    0.122468    0.595190    11.00000    0.03266    0.03859 =
         0.03710    0.00566   -0.00071   -0.00295
C33   1    0.639809    0.275479    0.329629    11.00000    0.03676    0.05137 =
         0.04818   -0.01311   -0.00119    0.01766
AFIX 137
H33A  2    0.634399    0.302302    0.297323    11.00000   -1.50000
H33B  2    0.669123    0.246564    0.331253    11.00000   -1.50000
H33C  2    0.645026    0.306161    0.359841    11.00000   -1.50000
AFIX   0
C35   1    0.571872    0.160575    0.271917    11.00000    0.05646    0.04614 =
         0.07148   -0.00775    0.03623    0.00427
AFIX 137
H35A  2    0.547195    0.126323    0.276573    11.00000   -1.50000
H35B  2    0.602961    0.137934    0.268928    11.00000   -1.50000
H35C  2    0.559503    0.186779    0.240041    11.00000   -1.50000
AFIX   0
C46   1    0.311350    0.742819    0.335064    11.00000    0.07743    0.06053 =
         0.03804    0.00325    0.00318    0.03095
AFIX 137
H46A  2    0.334971    0.743592    0.368542    11.00000   -1.50000
H46B  2    0.287079    0.779495    0.334403    11.00000   -1.50000
H46C  2    0.329235    0.749267    0.306416    11.00000   -1.50000
AFIX   0
C16   1    0.241820    0.562379    0.716726    11.00000    0.05508    0.05567 =
         0.06887   -0.02533    0.01497    0.01035
AFIX 137
H16A  2    0.242859    0.530466    0.745796    11.00000   -1.50000
H16B  2    0.212470    0.591533    0.713764    11.00000   -1.50000
H16C  2    0.271798    0.590612    0.723225    11.00000   -1.50000
AFIX   0
C34   1    0.589249    0.169063    0.393051    11.00000    0.08360    0.10576 =
         0.06783    0.03858    0.03507    0.05750
AFIX 137
H34A  2    0.595340    0.199928    0.423151    11.00000   -1.50000
H34B  2    0.616976    0.137060    0.395693    11.00000   -1.50000
H34C  2    0.558443    0.143777    0.392651    11.00000   -1.50000
AFIX   0
C15   1    0.182130    0.455997    0.639322    11.00000    0.03951    0.05938 =
         0.06892   -0.00971    0.00134    0.01725
AFIX 137
H15A  2    0.180467    0.433894    0.605333    11.00000   -1.50000
H15B  2    0.152120    0.483239    0.638498    11.00000   -1.50000
H15C  2    0.184569    0.421253    0.666664    11.00000   -1.50000
AFIX   0
C47   1    0.231170    0.656965    0.263125    11.00000    0.04686    0.07342 =
         0.04400    0.00387    0.01056    0.02441
AFIX 137
H47A  2    0.248363    0.661851    0.233783    11.00000   -1.50000
H47B  2    0.207637    0.694541    0.262589    11.00000   -1.50000
H47C  2    0.213191    0.613633    0.260014    11.00000   -1.50000
AFIX   0
C3    1    0.597673    0.078079    0.736877    11.00000    0.05124    0.06879 =
         0.07198    0.00592    0.01572    0.02306
AFIX 137
H3A   2    0.619705    0.117383    0.737402    11.00000   -1.50000
H3B   2    0.617112    0.036070    0.738407    11.00000   -1.50000
H3C   2    0.581455    0.080173    0.767111    11.00000   -1.50000
AFIX   0
C2    1    0.513594   -0.003760    0.666528    11.00000    0.10806    0.04652 =
         0.09152   -0.01564   -0.00318    0.01688
AFIX 137
H2A   2    0.499160   -0.012012    0.697461    11.00000   -1.50000
H2B   2    0.536227   -0.041024    0.662482    11.00000   -1.50000
H2C   2    0.487025   -0.001271    0.635412    11.00000   -1.50000
AFIX   0
C14   1    0.239840    0.572778    0.596636    11.00000    0.06453    0.08108 =
         0.08574    0.03316    0.02753    0.04035
AFIX 137
H14A  2    0.269332    0.601847    0.604685    11.00000   -1.50000
H14B  2    0.209961    0.601209    0.590609    11.00000   -1.50000
H14C  2    0.240866    0.546009    0.565161    11.00000   -1.50000
AFIX   0
C1    1    0.577232    0.099892    0.615561    11.00000    0.13942    0.11720 =
         0.08937    0.06004    0.07167    0.09699
AFIX 137
H1A   2    0.550741    0.104220    0.584515    11.00000   -1.50000
H1B   2    0.599879    0.063284    0.610096    11.00000   -1.50000
H1C   2    0.595615    0.142813    0.621587    11.00000   -1.50000
AFIX   0

N1    4    0.297411    0.216697    0.692423    11.00000    0.04477    0.05020 =
         0.02735    0.00365    0.00769   -0.00998
HKLF 4


REM  kt9_a.res in C2/c
REM wR2 = 0.2267, GooF = S = 1.033, Restrained GooF = 1.033 for all data
REM R1 = 0.0835 for 5898 Fo > 4sig(Fo) and 0.1707 for all 11390 data
REM 751 parameters refined using 30 restraints

END

WGHT      0.0580    114.0375

REM Highest difference peak  0.383,  deepest hole -0.466,  1-sigma level  0.084
Q1    1   0.3454  0.3358  0.4998  11.00000  0.05    0.38
Q2    1   0.6093  0.2189  0.4195  11.00000  0.05    0.37
Q3    1   0.2787  0.6819  0.3827  11.00000  0.05    0.34
Q4    1   0.4461  0.4074  0.6686  11.00000  0.05    0.33
Q5    1   0.5353  0.2833  0.4733  11.00000  0.05    0.33
Q6    1   0.2843  0.4009  0.5195  11.00000  0.05    0.32
Q7    1   0.4700  0.3838  0.4404  11.00000  0.05    0.32
Q8    1   0.3360  0.6149  0.6190  11.00000  0.05    0.32
Q9    1   0.4503  0.1955  0.5804  11.00000  0.05    0.31
Q10   1   0.4240  0.4818  0.4447  11.00000  0.05    0.31
Q11   1   0.3726  0.5806  0.3504  11.00000  0.05    0.30
Q12   1   0.3906  0.2058  0.5989  11.00000  0.05    0.30
Q13   1   0.4268  0.3602  0.6922  11.00000  0.05    0.30
Q14   1   0.6323  0.3802  0.3378  11.00000  0.05    0.29
Q15   1   0.5293  0.3573  0.4321  11.00000  0.05    0.29
Q16   1   0.3038  0.6981  0.3252  11.00000  0.05    0.29
;
_shelx_res_checksum              97080
_shelx_fab_file                  
;
-32 0 6 -0.1096 -0.0667
-32 0 8 3.7531 -0.1248
-32 2 5 2.3765 -0.0088
-32 2 6 2.5936 0.0430
-32 2 7 1.9328 -0.0169
-32 2 8 5.4922 0.0798
-31 1 1 -0.9981 0.0340
-31 1 2 2.7601 0.1607
-31 1 3 -1.9948 -0.1945
-31 1 4 -3.0561 0.1655
-31 1 5 -2.4438 -0.1163
-31 1 6 -0.6777 0.0119
-31 1 7 -1.6593 0.1023
-31 1 8 1.1668 0.0920
-31 1 9 -2.8263 -0.0683
-31 1 10 -8.2484 -0.0481
-31 1 11 -0.5737 0.0963
-31 1 12 -3.0584 -0.0448
-31 1 13 1.9188 0.2619
-31 3 1 1.1877 0.1183
-31 3 2 -0.1398 0.0218
-31 3 3 -3.2610 -0.0288
-31 3 4 -0.9772 0.0755
-31 3 5 -7.3460 -0.0480
-31 3 6 1.6969 -0.0395
-31 3 7 -5.0802 0.0161
-31 3 8 2.4406 -0.0156
-31 3 9 -5.8958 -0.2022
-31 3 10 -1.5961 -0.0081
-31 3 11 -0.7964 -0.2174
-31 3 12 0.0297 -0.0266
-31 5 2 2.3455 0.0665
-31 5 3 1.2770 0.0068
-31 5 4 6.0191 0.1504
-31 5 5 -2.4464 -0.0130
-31 5 6 5.0709 0.0727
-31 5 7 1.1134 0.0279
-31 5 8 -0.2642 0.0303
-31 5 9 -1.4998 0.0521
-31 5 10 -0.9866 0.0740
-30 0 2 -5.4275 -0.1434
-30 0 4 -2.4300 -0.1752
-30 0 6 0.2586 0.0421
-30 0 8 -10.0298 -0.0516
-30 0 10 -1.5052 0.0332
-30 0 12 5.4070 0.2182
-30 0 14 3.3126 0.1096
-30 0 16 12.1038 0.2177
-30 2 1 -0.2480 -0.0661
-30 2 2 -3.6468 0.0020
-30 2 3 -0.6948 0.0011
-30 2 4 -2.5504 -0.0992
-30 2 5 3.0930 0.1535
-30 2 6 -1.3069 -0.0176
-30 2 7 1.7763 -0.0751
-30 2 8 -7.1637 -0.0250
-30 2 9 2.8829 0.0870
-30 2 10 -0.3769 -0.1326
-30 2 11 2.7875 0.0810
-30 2 12 3.9985 -0.0657
-30 2 13 -0.0079 -0.1591
-30 2 14 -0.0950 -0.1323
-30 2 15 -0.8052 -0.0903
-30 4 1 0.0209 0.0465
-30 4 2 1.6155 -0.0448
-30 4 3 -0.1397 0.0748
-30 4 4 1.3617 -0.0778
-30 4 5 6.1634 0.1212
-30 4 6 -0.8534 -0.0601
-30 4 7 3.0404 0.0036
-30 4 8 -1.0177 0.0735
-30 4 9 1.8863 0.0374
-30 4 10 -0.4317 -0.0077
-30 4 11 1.5266 0.1018
-30 4 12 0.4579 0.0130
-30 4 13 -3.2833 -0.0215
-30 4 14 -0.5545 -0.0261
-30 6 1 1.2704 0.0158
-30 6 2 -5.1744 0.0001
-30 6 3 -3.3868 -0.0290
-30 6 4 -4.7307 -0.0149
-30 6 5 1.2184 -0.0571
-30 6 6 -8.3621 -0.0411
-30 6 7 -2.4310 0.0064
-30 6 8 -2.0285 0.0374
-30 6 9 -3.2709 -0.1099
-30 6 10 0.0475 -0.0075
-30 6 11 -0.1814 -0.0626
-30 6 12 2.5420 -0.0255
-30 6 13 -1.3911 -0.0367
-30 8 5 1.3357 -0.1028
-30 8 6 -4.9595 0.0276
-30 8 7 -2.1509 0.0680
-29 1 1 -2.2392 0.0984
-29 1 2 -0.3980 0.0015
-29 1 3 -0.0410 0.1312
-29 1 4 2.6216 0.0505
-29 1 5 -0.0630 -0.1957
-29 1 6 -3.1796 -0.0017
-29 1 7 1.5421 0.0633
-29 1 8 3.4277 -0.0404
-29 1 9 2.5345 0.0160
-29 1 10 8.7137 0.0465
-29 1 11 0.4561 -0.1220
-29 1 12 -4.3885 -0.0814
-29 1 13 -1.2899 0.1675
-29 1 14 -0.7348 -0.0585
-29 1 15 -3.6875 0.0347
-29 1 16 -4.2592 -0.0771
-29 1 17 -3.8761 0.0056
-29 1 18 -7.9751 -0.1060
-29 3 1 0.4770 -0.0090
-29 3 2 0.3955 0.0460
-29 3 3 4.8058 0.0461
-29 3 4 2.9824 0.0311
-29 3 5 1.7112 -0.1512
-29 3 6 3.3521 0.0769
-29 3 7 0.7137 0.0525
-29 3 8 6.9885 -0.0941
-29 3 9 1.1078 0.0560
-29 3 10 9.1421 0.0034
-29 3 11 -3.1571 -0.0385
-29 3 12 0.1137 0.0544
-29 3 13 -2.3521 0.1498
-29 3 14 -1.6342 0.0333
-29 3 15 -0.1165 0.0712
-29 3 16 -4.1606 0.1081
-29 3 17 2.4610 -0.0235
-29 5 1 -9.1883 -0.0117
-29 5 2 0.8362 -0.0100
-29 5 3 -2.6586 -0.0318
-29 5 4 -2.5027 -0.0635
-29 5 5 -4.2640 -0.0362
-29 5 6 -0.9608 0.0751
-29 5 7 -4.3802 0.0367
-29 5 8 -2.7075 -0.0640
-29 5 9 1.7543 0.0744
-29 5 10 -4.2513 -0.0325
-29 5 11 0.9992 0.0402
-29 5 12 -3.5122 0.0492
-29 5 13 2.8745 0.0511
-29 5 14 -3.5091 0.0369
-29 5 15 4.5218 0.1166
-29 5 16 0.8942 0.1055
-29 7 1 -1.7545 0.1119
-29 7 2 3.4558 -0.0563
-29 7 3 3.8478 0.0262
-29 7 4 -0.0332 -0.0623
-29 7 5 2.5794 0.0898
-29 7 6 3.4083 0.0136
-29 7 7 3.4346 -0.0252
-29 7 8 1.5440 0.0037
-29 7 9 8.3398 -0.0096
-29 7 10 -3.6431 0.0360
-29 7 11 1.2434 0.0439
-29 7 12 0.8236 0.0137
-29 7 13 -3.3596 -0.0717
-29 7 14 0.5997 0.0293
-29 9 3 2.4822 0.0131
-29 9 4 -1.6799 0.0444
-29 9 5 0.2393 0.0956
-29 9 6 -1.8539 -0.0409
-29 9 7 0.5861 -0.0196
-29 9 8 -0.6494 -0.0052
-29 9 9 1.8878 -0.0236
-28 0 2 -0.4519 0.0236
-28 0 4 -2.4692 -0.0503
-28 0 6 2.6617 0.0251
-28 0 8 8.2741 0.0488
-28 0 10 -7.7274 -0.0114
-28 0 12 -1.3694 0.1802
-28 0 14 0.8525 0.1182
-28 0 16 -5.5873 0.0617
-28 0 18 2.9042 0.1438
-28 0 20 0.9980 -0.0832
-28 2 1 5.8592 -0.0439
-28 2 2 5.5140 -0.0497
-28 2 3 1.6237 -0.1885
-28 2 4 1.1935 0.0066
-28 2 5 1.4144 0.1178
-28 2 6 -0.3981 -0.0522
-28 2 7 3.3896 -0.0537
-28 2 8 -0.1621 0.0400
-28 2 9 2.5643 -0.1841
-28 2 10 -13.4999 0.0472
-28 2 11 5.1286 0.0857
-28 2 12 -6.3170 0.0055
-28 2 13 4.6365 -0.1435
-28 2 14 2.5658 0.0399
-28 2 15 3.6913 -0.0857
-28 2 16 3.1578 0.0154
-28 2 17 0.3795 0.1616
-28 2 18 11.1534 0.0387
-28 2 19 -1.3617 -0.0922
-28 4 1 6.1027 0.0015
-28 4 2 -3.6086 -0.1168
-28 4 3 -0.1141 -0.0728
-28 4 4 -1.9425 0.0251
-28 4 5 -5.0754 0.1128
-28 4 6 -1.9052 -0.0783
-28 4 7 -4.3494 0.0072
-28 4 8 -0.1788 0.0366
-28 4 9 -9.2191 -0.0822
-28 4 10 -0.9658 0.1152
-28 4 11 -6.3194 0.0414
-28 4 12 3.3115 -0.0302
-28 4 13 -2.4639 -0.0386
-28 4 14 8.6056 0.0190
-28 4 15 1.4011 -0.0437
-28 4 16 5.2841 0.0294
-28 4 17 1.6816 0.1205
-28 4 18 4.7986 -0.0240
-28 4 19 3.3455 -0.0088
-28 6 1 4.6532 -0.0367
-28 6 2 3.4575 0.0041
-28 6 3 2.0910 0.0114
-28 6 4 6.0239 0.0902
-28 6 5 -1.8403 0.0023
-28 6 6 7.9453 -0.0489
-28 6 7 3.1647 -0.0551
-28 6 8 6.9582 -0.0253
-28 6 9 -3.2052 -0.0356
-28 6 10 9.6351 0.0231
-28 6 11 -2.2333 -0.0390
-28 6 12 4.7495 -0.0555
-28 6 13 1.0818 0.0313
-28 6 14 2.3690 -0.0905
-28 6 15 2.2195 0.0002
-28 6 16 0.2855 -0.0707
-28 6 17 -0.2297 0.0453
-28 8 1 5.2958 -0.0912
-28 8 2 -3.7928 0.0220
-28 8 3 2.7961 0.0209
-28 8 4 -0.8445 0.0282
-28 8 5 -3.4299 -0.0458
-28 8 6 2.0980 0.0207
-28 8 7 1.0327 -0.0361
-28 8 8 -3.6162 0.0505
-28 8 9 -4.6732 0.0461
-28 8 10 2.2465 -0.0500
-28 8 11 -0.4090 0.0196
-28 8 12 1.8393 -0.0004
-28 8 13 2.1308 0.1702
-28 8 14 0.6960 -0.0565
-28 8 15 0.8098 0.1695
-28 10 1 4.2672 -0.0398
-28 10 2 -1.2591 0.0868
-28 10 3 2.4551 -0.0430
-28 10 4 0.3403 -0.0549
-28 10 5 1.0944 -0.0844
-28 10 6 7.6537 -0.0161
-28 10 7 3.6053 0.0402
-28 10 8 3.5350 0.0716
-28 10 9 -5.4635 0.1143
-27 1 1 2.6112 -0.0182
-27 1 2 2.1385 0.0350
-27 1 3 3.2582 0.2524
-27 1 4 -0.5531 0.0858
-27 1 5 1.2536 -0.0283
-27 1 6 4.1694 0.0552
-27 1 7 -2.6055 -0.0443
-27 1 8 -3.8128 0.0302
-27 1 9 -4.0068 0.2317
-27 1 10 6.7273 0.0462
-27 1 11 -5.3160 -0.1451
-27 1 12 13.4482 -0.0427
-27 1 13 -2.9935 -0.0035
-27 1 14 -0.8967 -0.0258
-27 1 15 0.7649 0.2121
-27 1 16 0.6883 0.0695
-27 1 17 3.9375 -0.1725
-27 1 18 -4.9967 0.0211
-27 1 19 5.7494 0.1499
-27 1 20 -8.9205 0.0894
-27 1 21 3.0793 0.1634
-27 3 1 -9.9132 -0.0710
-27 3 2 -2.2572 0.1207
-27 3 3 -4.4043 0.1185
-27 3 4 -4.5773 0.0187
-27 3 5 1.5973 -0.0997
-27 3 6 -1.8829 0.0655
-27 3 7 2.0995 -0.0787
-27 3 8 -6.7561 0.0815
-27 3 9 6.2537 0.1791
-27 3 10 -2.4818 -0.0524
-27 3 11 6.4064 -0.0741
-27 3 12 1.6916 0.0174
-27 3 13 5.5257 -0.0000
-27 3 14 -7.4345 0.0302
-27 3 15 1.5918 0.1358
-27 3 16 -5.7029 -0.0462
-27 3 17 -1.2401 -0.1868
-27 3 18 -4.5259 -0.0069
-27 3 19 0.6531 0.0042
-27 3 20 -5.8707 -0.1630
-27 5 1 1.7093 -0.0129
-27 5 2 -3.5666 0.1402
-27 5 3 0.5610 0.0647
-27 5 4 -4.4446 -0.0276
-27 5 5 6.7889 -0.0619
-27 5 6 -4.1081 -0.0207
-27 5 7 4.5662 -0.0293
-27 5 8 -3.8295 0.0107
-27 5 9 7.3317 0.0754
-27 5 10 -4.8841 -0.1326
-27 5 11 7.0651 -0.0293
-27 5 12 -5.0921 -0.0390
-27 5 13 3.2566 -0.0685
-27 5 14 -8.7096 0.0171
-27 5 15 -0.9672 -0.0329
-27 5 16 -10.1831 -0.0771
-27 5 17 -0.8465 -0.1538
-27 5 18 -8.0382 0.0041
-27 5 19 0.9692 -0.1678
-27 7 1 -2.1238 -0.0162
-27 7 2 1.4380 0.0345
-27 7 3 -7.3643 -0.0172
-27 7 4 1.3282 -0.0417
-27 7 5 -0.2662 -0.0001
-27 7 6 -4.6392 -0.0110
-27 7 7 -6.7487 0.0759
-27 7 8 -2.5118 0.0035
-27 7 9 -3.9362 0.0103
-27 7 10 -2.8257 -0.0141
-27 7 11 0.6504 -0.0249
-27 7 12 -5.0531 0.0213
-27 7 13 0.5326 -0.1107
-27 7 14 -3.3478 0.0536
-27 7 15 -0.4865 -0.1184
-27 7 16 -4.8363 -0.0079
-27 7 17 0.0236 -0.0332
-27 7 18 -2.8977 -0.0754
-27 9 1 3.0872 0.0618
-27 9 2 -1.9326 -0.0562
-27 9 3 -5.7749 -0.0078
-27 9 4 3.2843 -0.0637
-27 9 5 3.1910 0.0092
-27 9 6 -3.2053 0.0128
-27 9 7 -0.5831 0.0046
-27 9 8 -1.2794 -0.0383
-27 9 9 4.8177 -0.0828
-27 9 10 -1.5839 0.0757
-27 9 11 4.7110 -0.0484
-27 9 12 -5.2410 0.0498
-27 9 13 0.1571 -0.1631
-27 9 14 0.2541 0.0083
-27 9 15 -0.1331 -0.2364
-27 9 16 1.6105 0.1341
-27 11 4 -5.7532 0.0142
-27 11 5 4.8979 0.0807
-27 11 6 -11.9735 0.0690
-27 11 7 -5.2386 -0.0224
-27 11 8 -4.2286 -0.1739
-26 0 2 1.0055 -0.0116
-26 0 4 7.1878 -0.1866
-26 0 6 -0.7405 -0.1571
-26 0 8 -0.5413 -0.0166
-26 0 10 1.7409 -0.2611
-26 0 12 -13.6372 -0.1200
-26 0 14 -1.0327 -0.0285
-26 0 16 7.1122 -0.2242
-26 0 18 6.6724 -0.0180
-26 0 20 11.0713 0.0561
-26 0 22 2.1737 -0.2278
-26 2 1 -0.7624 0.1298
-26 2 2 -7.3054 -0.0412
-26 2 3 -2.2157 -0.1722
-26 2 4 1.6287 -0.0559
-26 2 5 -3.0934 -0.0314
-26 2 6 -0.5775 -0.0566
-26 2 7 -0.9197 0.1658
-26 2 8 2.2021 -0.0530
-26 2 9 -2.6024 -0.1925
-26 2 10 7.1237 -0.0556
-26 2 11 -2.8585 0.0738
-26 2 12 -4.9088 0.0222
-26 2 13 -3.6340 0.1847
-26 2 14 1.9148 -0.0215
-26 2 15 -5.2050 -0.2203
-26 2 16 4.6637 -0.0466
-26 2 17 -1.3850 0.1005
-26 2 18 0.9305 -0.0621
-26 2 19 -1.9492 0.0183
-26 2 20 6.6010 0.0563
-26 2 21 -0.3978 -0.3489
-26 2 22 3.9802 0.0972
-26 4 1 0.3567 0.1315
-26 4 2 5.0019 -0.1097
-26 4 3 -1.7801 -0.0306
-26 4 4 6.1517 -0.0117
-26 4 5 -5.7315 0.0341
-26 4 6 2.5498 0.0316
-26 4 7 -5.0502 0.1368
-26 4 8 0.9036 -0.0420
-26 4 9 -6.9796 -0.1344
-26 4 10 2.6968 0.0527
-26 4 11 -8.4958 -0.0054
-26 4 12 -2.6735 0.0502
-26 4 13 -8.0499 0.0812
-26 4 14 2.1687 -0.0686
-26 4 15 -7.0797 -0.1208
-26 4 16 8.1420 0.0576
-26 4 17 -1.6317 0.0577
-26 4 18 5.4616 -0.0102
-26 4 19 -4.2972 0.1273
-26 4 20 6.2284 0.0078
-26 4 21 -3.6681 -0.0904
-26 6 1 0.3629 0.0477
-26 6 2 0.5184 -0.1172
-26 6 3 5.7826 -0.0084
-26 6 4 0.1725 0.0013
-26 6 5 2.9212 0.0308
-26 6 6 -0.3904 0.0733
-26 6 7 4.2167 0.0526
-26 6 8 -0.9850 -0.0157
-26 6 9 6.0267 -0.0404
-26 6 10 -1.1283 0.0311
-26 6 11 2.6956 0.0091
-26 6 12 1.0961 0.0203
-26 6 13 2.2921 0.0550
-26 6 14 2.6161 -0.0451
-26 6 15 2.5336 0.0160
-26 6 16 4.7725 0.0566
-26 6 17 6.2192 -0.0154
-26 6 18 3.3626 0.0872
-26 6 19 4.4948 0.1053
-26 6 20 5.0280 0.0726
-26 8 1 -10.1336 -0.0036
-26 8 2 -0.9948 0.0020
-26 8 3 3.6607 -0.0231
-26 8 4 -4.8078 0.0361
-26 8 5 2.9064 -0.0132
-26 8 6 -1.1764 0.0029
-26 8 7 3.8783 -0.0241
-26 8 8 3.5660 -0.0149
-26 8 9 4.0689 0.0310
-26 8 10 -0.6593 0.0132
-26 8 11 -2.5835 0.0207
-26 8 12 1.6535 -0.0126
-26 8 13 -0.9632 0.0565
-26 8 14 1.0335 0.0018
-26 8 15 0.3600 0.1722
-26 8 16 0.8827 -0.0670
-26 8 17 3.4952 0.1203
-26 8 18 2.0950 0.0378
-26 10 1 -6.1474 -0.1208
-26 10 2 3.9989 0.0940
-26 10 3 1.8009 0.0218
-26 10 4 0.4421 0.1002
-26 10 5 -4.1710 0.0004
-26 10 6 1.0340 -0.0103
-26 10 7 -2.0495 -0.0562
-26 10 8 1.4736 0.0469
-26 10 9 0.3790 -0.0009
-26 10 10 -5.6386 0.0386
-26 10 11 -3.7145 -0.0984
-26 10 12 -1.5330 -0.0422
-26 10 13 -2.0130 -0.0452
-26 10 14 0.0253 0.1315
-26 10 15 -5.4009 0.0100
-26 10 16 -0.4921 0.0546
-26 12 1 -7.0054 0.0277
-26 12 2 -0.2368 0.0867
-26 12 3 2.4260 0.0467
-26 12 4 -1.7827 0.0450
-26 12 5 2.0031 -0.1109
-26 12 6 3.5329 -0.0343
-26 12 7 6.2963 -0.0590
-26 12 8 3.8401 0.1108
-26 12 9 6.6766 0.0579
-25 1 1 -4.9056 -0.1464
-25 1 2 2.9525 -0.0845
-25 1 3 -3.4719 0.1858
-25 1 4 -2.1224 -0.0619
-25 1 5 -1.4241 0.1887
-25 1 6 -2.8564 0.0538
-25 1 7 -2.9557 -0.1880
-25 1 8 4.9430 -0.1268
-25 1 9 -2.2377 0.1454
-25 1 10 -5.3259 0.0557
-25 1 11 -0.9433 0.0632
-25 1 12 1.6393 0.0454
-25 1 13 -1.5425 -0.2761
-25 1 14 2.4777 -0.0674
-25 1 15 -0.1429 0.1943
-25 1 16 -7.4719 0.0579
-25 1 17 -2.3504 0.0139
-25 1 18 -2.6647 -0.0054
-25 1 19 -1.7214 -0.2628
-25 1 20 -2.2754 -0.1905
-25 1 21 2.1519 0.2535
-25 1 22 0.7942 -0.1077
-25 1 23 2.4084 0.0800
-25 3 1 4.6470 -0.1626
-25 3 2 1.8748 0.0695
-25 3 3 4.0427 0.0329
-25 3 4 -3.4358 0.0236
-25 3 5 4.2161 0.0790
-25 3 6 -6.0260 0.0396
-25 3 7 -0.0116 -0.2137
-25 3 8 0.0465 0.0203
-25 3 9 -0.0260 0.0835
-25 3 10 -6.3584 0.0224
-25 3 11 1.4297 0.0347
-25 3 12 -0.0936 -0.0616
-25 3 13 0.3004 -0.2245
-25 3 14 3.7541 -0.0048
-25 3 15 5.8166 0.1463
-25 3 16 -2.1841 -0.0342
-25 3 17 1.8213 0.0828
-25 3 18 0.0820 -0.0107
-25 3 19 -0.9197 -0.1779
-25 3 20 -1.0668 0.0587
-25 3 21 -1.1153 0.0858
-25 3 22 -3.7320 -0.0744
-25 3 23 -5.4419 -0.1148
-25 5 1 -0.6171 -0.0758
-25 5 2 0.9834 0.0768
-25 5 3 1.0869 -0.0300
-25 5 4 1.7628 0.0073
-25 5 5 1.6734 0.0228
-25 5 6 3.9525 -0.0570
-25 5 7 0.5988 -0.1613
-25 5 8 9.5303 0.0033
-25 5 9 -0.4945 0.0083
-25 5 10 7.8916 -0.0068
-25 5 11 2.2633 0.0346
-25 5 12 9.3559 -0.0609
-25 5 13 0.7158 -0.0542
-25 5 14 7.6962 0.0349
-25 5 15 2.8432 0.0795
-25 5 16 1.9772 -0.0429
-25 5 17 -3.3038 0.0902
-25 5 18 1.5280 -0.0508
-25 5 19 -3.3285 -0.0797
-25 5 20 2.2351 0.1232
-25 5 21 0.0344 0.0086
-25 5 22 -1.2349 -0.0236
-25 7 1 2.8723 0.0160
-25 7 2 0.1021 0.0290
-25 7 3 -2.4782 -0.0009
-25 7 4 3.0869 -0.0156
-25 7 5 -7.2488 -0.0015
-25 7 6 4.9940 -0.0603
-25 7 7 -4.7868 -0.0607
-25 7 8 0.8241 0.0154
-25 7 9 -7.4541 0.0102
-25 7 10 -2.1331 0.0131
-25 7 11 -2.9087 0.0583
-25 7 12 -1.8667 0.0078
-25 7 13 -2.4195 0.0566
-25 7 14 -3.6675 0.0702
-25 7 15 0.7263 -0.0166
-25 7 16 -2.6041 0.0997
-25 7 17 -3.4680 0.0135
-25 7 18 -2.5653 0.0095
-25 7 19 -5.8625 -0.0451
-25 7 20 -3.1817 -0.0190
-25 7 21 -7.2436 -0.1048
-25 9 1 7.5577 0.0509
-25 9 2 5.2352 0.0031
-25 9 3 3.4269 0.0285
-25 9 4 2.0146 -0.0048
-25 9 5 -2.2795 0.0048
-25 9 6 2.6863 -0.0069
-25 9 7 -0.0018 0.0289
-25 9 8 -2.2968 0.0133
-25 9 9 -4.4070 -0.0434
-25 9 10 0.6789 -0.0088
-25 9 11 1.5040 -0.0121
-25 9 12 3.4233 0.0418
-25 9 13 -0.0952 0.0774
-25 9 14 -0.5581 -0.0452
-25 9 15 0.1426 0.0183
-25 9 16 0.9604 -0.0710
-25 9 17 -3.9211 0.0751
-25 9 18 0.5983 -0.1257
-25 9 19 -5.6717 0.0444
-25 11 1 4.7949 0.0560
-25 11 2 -1.3695 -0.0340
-25 11 3 -0.4376 -0.0283
-25 11 4 1.0936 -0.0960
-25 11 5 -3.6686 -0.0256
-25 11 6 3.8497 0.0023
-25 11 7 0.2200 0.0950
-25 11 8 0.6333 0.0271
-25 11 9 -3.4108 -0.0063
-25 11 10 7.4702 -0.0194
-25 11 11 -0.9364 0.0847
-25 11 12 13.9921 0.0318
-25 11 13 -6.6498 0.1597
-25 11 14 14.3254 -0.0816
-25 13 1 6.5227 0.0476
-25 13 2 0.5023 -0.0529
-25 13 3 4.2662 -0.0396
-25 13 4 -0.9337 -0.0214
-25 13 5 0.4554 0.0033
-25 13 6 -4.4553 0.0781
-25 13 7 0.1255 0.0732
-25 13 8 -7.9757 -0.0149
-25 13 9 -1.5821 -0.0812
-25 13 10 -4.0434 0.0237
-25 13 11 2.2816 0.0020
-24 0 2 -4.6173 0.2214
-24 0 4 -4.7885 0.3781
-24 0 6 0.6292 0.1046
-24 0 8 -8.7370 0.3754
-24 0 10 -5.7718 0.2397
-24 0 12 0.0802 -0.0398
-24 0 14 -6.5622 0.2436
-24 0 16 0.1859 0.0428
-24 0 18 0.0010 -0.1263
-24 0 20 -1.3913 0.1314
-24 0 22 -0.0672 -0.0074
-24 0 24 -4.6925 -0.2042
-24 2 1 0.9386 0.1690
-24 2 2 -0.3905 0.0167
-24 2 3 1.4808 -0.0095
-24 2 4 -1.9576 0.0978
-24 2 5 -2.8221 -0.1871
-24 2 6 4.8528 -0.0393
-24 2 7 -0.6849 0.2452
-24 2 8 -1.3194 0.0423
-24 2 9 1.3321 0.0289
-24 2 10 1.8792 0.0233
-24 2 11 0.0938 -0.1311
-24 2 12 5.7286 -0.0242
-24 2 13 5.4205 0.2582
-24 2 14 -1.5438 0.0846
-24 2 15 4.6179 -0.0703
-24 2 16 2.9602 0.0594
-24 2 17 4.2891 -0.1971
-24 2 18 1.0663 0.0695
-24 2 19 6.1913 0.2691
-24 2 20 -5.2217 -0.0043
-24 2 21 -0.1550 -0.0306
-24 2 22 -6.5690 -0.0314
-24 2 23 -2.7715 -0.0257
-24 2 24 -8.6720 -0.2118
-24 4 1 -1.5180 0.0521
-24 4 2 -0.8626 -0.0589
-24 4 3 -0.2316 0.0151
-24 4 4 -0.3318 -0.0000
-24 4 5 -0.8628 -0.1483
-24 4 6 5.3748 -0.0006
-24 4 7 3.6488 0.1427
-24 4 8 -0.4282 -0.0341
-24 4 9 6.5221 0.0239
-24 4 10 1.8496 0.0026
-24 4 11 1.5946 -0.0991
-24 4 12 3.2174 0.0867
-24 4 13 2.2310 0.1227
-24 4 14 -2.6154 0.0444
-24 4 15 -4.4558 -0.0592
-24 4 16 -1.0708 0.0215
-24 4 17 -5.8753 -0.1533
-24 4 18 0.5128 0.0783
-24 4 19 0.4197 0.1504
-24 4 20 -0.2593 -0.1176
-24 4 21 -1.4575 0.0779
-24 4 22 4.1743 0.0526
-24 4 23 -0.0516 0.0389
-24 6 1 -0.4227 -0.0360
-24 6 2 -1.2972 -0.0493
-24 6 3 -0.4473 0.0233
-24 6 4 -5.0740 -0.0302
-24 6 5 2.3539 -0.0529
-24 6 6 -3.9556 0.0271
-24 6 7 1.2564 0.0978
-24 6 8 -7.0692 -0.0007
-24 6 9 0.9558 0.0523
-24 6 10 -1.8305 0.0106
-24 6 11 -4.5238 -0.0618
-24 6 12 -1.1306 0.0546
-24 6 13 -3.1105 -0.0095
-24 6 14 -0.0485 -0.0229
-24 6 15 -4.9278 0.0205
-24 6 16 1.5256 -0.0589
-24 6 17 -3.2282 -0.0169
-24 6 18 -0.6344 0.0273
-24 6 19 3.0424 -0.0021
-24 6 20 -5.4568 -0.1050
-24 6 21 2.3363 -0.0273
-24 6 22 -4.1353 -0.0349
-24 8 1 -0.5154 -0.0212
-24 8 2 -2.5497 -0.0136
-24 8 3 -6.5009 0.0243
-24 8 4 -2.5809 -0.0120
-24 8 5 0.0075 0.0283
-24 8 6 -2.9496 0.0179
-24 8 7 0.0077 0.0404
-24 8 8 -2.3474 -0.0312
-24 8 9 5.6695 0.0559
-24 8 10 4.7610 -0.0863
-24 8 11 4.3552 0.0231
-24 8 12 0.6187 -0.0673
-24 8 13 5.9371 -0.0720
-24 8 14 -0.1810 -0.0373
-24 8 15 5.1288 -0.0426
-24 8 16 -2.1490 -0.0336
-24 8 17 4.9867 -0.0372
-24 8 18 -4.5189 -0.0045
-24 8 19 8.6398 0.0184
-24 8 20 -1.3710 -0.0157
-24 8 21 6.4645 0.2293
-24 10 1 -6.8760 -0.0402
-24 10 2 -4.0991 -0.0133
-24 10 3 -7.5122 -0.0620
-24 10 4 -2.3790 -0.0014
-24 10 5 2.0968 0.0430
-24 10 6 -2.3562 -0.0026
-24 10 7 -0.3306 -0.0007
-24 10 8 0.1207 0.0054
-24 10 9 3.0792 0.0331
-24 10 10 2.2634 -0.0154
-24 10 11 1.9791 0.0333
-24 10 12 -5.9123 -0.0272
-24 10 13 7.0782 -0.1277
-24 10 14 -7.0685 -0.0326
-24 10 15 8.7725 -0.0211
-24 10 16 -6.0800 -0.0476
-24 10 17 6.1126 0.0658
-24 10 18 -5.1454 -0.0963
-24 12 1 1.3453 -0.0250
-24 12 2 -0.3389 -0.0005
-24 12 3 -2.5036 -0.0087
-24 12 4 2.5128 0.0770
-24 12 5 0.9896 0.0799
-24 12 6 3.0714 -0.0364
-24 12 7 -2.4202 -0.0580
-24 12 8 6.3019 -0.0370
-24 12 9 -2.8516 -0.0097
-24 12 10 5.1205 -0.0603
-24 12 11 -8.2464 0.1250
-24 12 12 0.4601 -0.0993
-24 12 13 -6.6642 0.0196
-24 12 14 -1.9180 -0.0485
-24 12 15 -4.3790 0.1089
-24 14 1 -0.8118 -0.0511
-24 14 2 -0.3295 -0.0041
-24 14 3 -3.4390 -0.0461
-24 14 4 -0.4011 0.1113
-24 14 5 0.5575 0.0001
-24 14 6 -0.0509 -0.0668
-24 14 7 3.1478 -0.0221
-24 14 8 3.1851 -0.0130
-24 14 9 4.6779 -0.0138
-24 14 10 0.3759 -0.0102
-24 14 11 3.2869 -0.0165
-23 1 1 -1.5742 -0.0858
-23 1 2 3.2478 -0.0755
-23 1 3 -5.1895 -0.0208
-23 1 4 6.1180 -0.2053
-23 1 5 -2.4027 0.3188
-23 1 6 1.7344 -0.0309
-23 1 7 0.6946 -0.1678
-23 1 8 -0.2060 -0.0409
-23 1 9 1.3358 -0.1202
-23 1 10 5.4571 -0.1380
-23 1 11 3.6402 0.2476
-23 1 12 -1.9486 0.1257
-23 1 13 1.6177 -0.1537
-23 1 14 2.1053 -0.0425
-23 1 15 -0.3738 -0.0005
-23 1 16 3.7169 -0.0314
-23 1 17 0.2340 0.3659
-23 1 18 1.8609 0.1199
-23 1 19 -3.5942 -0.1342
-23 1 20 3.3148 0.0419
-23 1 21 -4.1834 -0.0125
-23 1 22 2.0429 0.0558
-23 1 23 -1.4248 0.1204
-23 1 24 2.6776 0.2299
-23 1 25 -0.0766 -0.0816
-23 3 1 0.2579 -0.0680
-23 3 2 -0.5372 -0.0135
-23 3 3 -1.3768 -0.0647
-23 3 4 3.5689 -0.0428
-23 3 5 3.6827 0.2382
-23 3 6 -0.7948 -0.0573
-23 3 7 4.1118 -0.1085
-23 3 8 -1.9994 0.0422
-23 3 9 0.1470 -0.0848
-23 3 10 -0.6746 -0.0156
-23 3 11 4.6485 0.2194
-23 3 12 -10.7571 -0.0106
-23 3 13 2.7517 -0.1005
-23 3 14 -11.1471 -0.0398
-23 3 15 0.9271 -0.0107
-23 3 16 -11.4664 0.0007
-23 3 17 5.7267 0.2205
-23 3 18 -11.5273 -0.0565
-23 3 19 2.2511 -0.1438
-23 3 20 -5.0780 0.0804
-23 3 21 5.1677 -0.0192
-23 3 22 -0.2180 0.0808
-23 3 23 9.0152 0.2031
-23 3 24 0.9875 0.0536
-23 5 1 2.1091 0.0331
-23 5 2 -1.1004 0.0296
-23 5 3 -1.5265 -0.0302
-23 5 4 3.4075 0.0593
-23 5 5 -0.8851 0.1214
-23 5 6 -2.6144 -0.0148
-23 5 7 -1.7830 -0.0346
-23 5 8 -2.5562 0.0619
-23 5 9 -5.2345 -0.0688
-23 5 10 -4.4814 -0.0023
-23 5 11 -0.0784 0.1099
-23 5 12 -9.0544 -0.0925
-23 5 13 1.2489 -0.0275
-23 5 14 -4.5389 -0.0194
-23 5 15 1.6177 -0.0161
-23 5 16 -2.3089 0.0757
-23 5 17 5.6364 0.0907
-23 5 18 -0.3357 -0.0523
-23 5 19 -3.5278 -0.0154
-23 5 20 4.2039 0.0223
-23 5 21 -7.2834 -0.0330
-23 5 22 6.2528 -0.0095
-23 5 23 -5.4513 0.0999
-23 5 24 2.5129 -0.1736
-23 7 1 0.6688 0.0610
-23 7 2 -6.9126 0.0272
-23 7 3 2.6369 0.0101
-23 7 4 -2.5120 0.0574
-23 7 5 -0.3711 0.0261
-23 7 6 -4.4376 0.0133
-23 7 7 -2.7193 -0.0155
-23 7 8 2.0016 0.0322
-23 7 9 -5.6679 -0.0865
-23 7 10 -1.0944 0.0570
-23 7 11 -3.3684 -0.0073
-23 7 12 -2.9194 -0.0000
-23 7 13 -3.2999 0.0400
-23 7 14 1.1174 -0.0267
-23 7 15 -5.8560 0.0039
-23 7 16 0.4128 0.0085
-23 7 17 -0.2535 -0.0380
-23 7 18 3.8350 0.0245
-23 7 19 -1.1094 -0.0310
-23 7 20 5.2405 0.1423
-23 7 21 1.1139 -0.1050
-23 7 22 2.5137 0.2895
-23 7 23 3.0116 0.0070
-23 9 1 2.7551 -0.0037
-23 9 2 1.8063 -0.0112
-23 9 3 7.4773 0.0096
-23 9 4 5.1966 -0.0017
-23 9 5 4.1403 -0.0498
-23 9 6 0.7127 0.0384
-23 9 7 2.5815 -0.0075
-23 9 8 0.1758 -0.0118
-23 9 9 -1.2202 0.0076
-23 9 10 -7.8117 0.0361
-23 9 11 -2.0581 -0.0205
-23 9 12 -7.3419 0.0131
-23 9 13 -2.7465 0.0441
-23 9 14 -1.2974 -0.0198
-23 9 15 -5.9635 -0.0290
-23 9 16 -2.4263 0.0390
-23 9 17 0.2993 -0.1255
-23 9 18 1.1537 0.0774
-23 9 19 -0.5473 -0.0742
-23 9 20 1.5003 -0.0437
-23 9 21 -0.6351 -0.1207
-23 11 1 -0.9084 -0.0501
-23 11 2 5.3684 0.0556
-23 11 3 2.7058 0.0637
-23 11 4 3.2182 -0.0459
-23 11 5 1.6036 -0.0389
-23 11 6 0.3334 -0.0023
-23 11 7 1.3612 -0.0348
-23 11 8 -1.6861 -0.0657
-23 11 9 -0.2107 0.0279
-23 11 10 -5.9497 0.0341
-23 11 11 1.5708 -0.0823
-23 11 12 -5.3335 0.1062
-23 11 13 0.9199 0.0213
-23 11 14 -1.1582 0.0556
-23 11 15 -3.2278 0.0439
-23 11 16 0.0826 0.0270
-23 11 17 0.3469 -0.0450
-23 11 18 3.4238 0.0534
-23 13 1 -1.7942 -0.0208
-23 13 2 3.2199 0.0298
-23 13 3 -1.4932 0.0339
-23 13 4 0.7826 -0.1174
-23 13 5 -1.6341 -0.0422
-23 13 6 0.5306 0.0575
-23 13 7 -4.1339 -0.0534
-23 13 8 -2.0834 0.0807
-23 13 9 -5.5819 0.0458
-23 13 10 0.6869 -0.0077
-23 13 11 -2.5628 -0.0668
-23 13 12 3.5662 -0.0347
-23 13 13 -2.2736 -0.0352
-23 13 14 4.8612 -0.1115
-23 13 15 -2.2871 -0.0384
-23 15 1 -2.3168 0.0778
-23 15 2 0.1165 0.0910
-23 15 3 1.3872 -0.0349
-23 15 4 -2.0327 -0.0611
-23 15 5 6.2022 -0.0262
-23 15 6 -2.3306 0.0301
-23 15 7 3.4181 -0.0337
-23 15 8 -5.6170 0.1044
-23 15 9 0.5183 0.0467
-23 15 10 -3.4341 -0.0074
-23 15 11 0.8403 0.0856
-22 0 2 -12.4267 0.0691
-22 0 4 -13.3941 0.1981
-22 0 6 -12.8449 0.0025
-22 0 8 -0.3737 -0.1329
-22 0 10 -1.7653 0.1150
-22 0 12 -0.3788 -0.2297
-22 0 14 2.8555 -0.1197
-22 0 16 -1.1362 0.0973
-22 0 18 -2.7664 -0.2533
-22 0 20 -3.8829 -0.1715
-22 0 22 -3.0610 -0.0354
-22 0 24 -1.5200 -0.2424
-22 2 1 -0.1078 -0.0466
-22 2 2 -0.2237 0.0135
-22 2 3 3.6025 0.1217
-22 2 4 0.5041 -0.0405
-22 2 5 2.5125 -0.3609
-22 2 6 -1.1892 0.0269
-22 2 7 -2.2597 -0.0277
-22 2 8 5.5429 -0.0858
-22 2 9 -2.4029 0.1816
-22 2 10 1.9415 0.0100
-22 2 11 -7.5014 -0.2842
-22 2 12 5.0383 -0.0753
-22 2 13 -11.6654 0.0424
-22 2 14 9.0895 -0.0576
-22 2 15 -9.0710 0.1219
-22 2 16 6.8986 -0.0381
-22 2 17 -10.5119 -0.2965
-22 2 18 7.2558 -0.0819
-22 2 19 -6.1676 0.0715
-22 2 20 7.5957 -0.0168
-22 2 21 -0.5811 0.1230
-22 2 22 5.3046 0.0275
-22 2 23 -2.1631 -0.2128
-22 2 24 1.9324 0.0256
-22 2 25 -1.3808 0.0292
-22 4 1 -1.3031 -0.0423
-22 4 2 2.4227 0.0844
-22 4 3 1.8555 0.0877
-22 4 4 -1.7299 -0.0578
-22 4 5 -0.7474 -0.1655
-22 4 6 -1.9533 0.0893
-22 4 7 -5.4300 -0.0161
-22 4 8 2.4298 -0.0441
-22 4 9 -2.3807 0.1131
-22 4 10 -0.9488 -0.0549
-22 4 11 -3.7856 -0.2186
-22 4 12 4.1560 0.0500
-22 4 13 -4.8755 -0.0102
-22 4 14 5.7228 0.0204
-22 4 15 1.6856 0.0760
-22 4 16 4.4466 -0.0582
-22 4 17 -0.5909 -0.1487
-22 4 18 2.1929 0.0434
-22 4 19 2.3690 0.0034
-22 4 20 -2.5914 0.0277
-22 4 21 6.8812 0.0029
-22 4 22 -9.2486 -0.0756
-22 4 23 2.9874 -0.2508
-22 4 24 -6.9574 0.0869
-22 4 25 1.7627 -0.1504
-22 6 1 -7.7595 -0.0632
-22 6 2 8.6288 0.0669
-22 6 3 -4.9775 -0.0125
-22 6 4 1.9956 -0.0549
-22 6 5 -2.9030 -0.0444
-22 6 6 1.0122 0.0419
-22 6 7 0.0825 -0.0342
-22 6 8 0.0802 -0.0235
-22 6 9 5.7981 0.0881
-22 6 10 -2.0230 -0.0353
-22 6 11 5.6052 -0.0351
-22 6 12 6.3139 0.0935
-22 6 13 0.6838 -0.0482
-22 6 14 3.9746 0.0750
-22 6 15 3.8629 -0.0421
-22 6 16 5.0915 -0.0294
-22 6 17 -0.2754 -0.0585
-22 6 18 6.1535 -0.0241
-22 6 19 -0.8145 -0.0034
-22 6 20 5.6685 -0.0309
-22 6 21 0.6854 0.0842
-22 6 22 2.6200 -0.1197
-22 6 23 -3.1480 -0.0296
-22 6 24 3.8760 0.0782
-22 8 1 2.0326 0.0073
-22 8 2 8.4387 -0.0103
-22 8 3 3.5324 -0.0219
-22 8 4 4.0848 -0.0278
-22 8 5 2.3224 0.0306
-22 8 6 6.5763 -0.0305
-22 8 7 1.4225 -0.0272
-22 8 8 5.2045 0.0237
-22 8 9 1.8241 -0.0098
-22 8 10 3.8414 0.0115
-22 8 11 1.9985 -0.0115
-22 8 12 11.2311 -0.0063
-22 8 13 -2.6886 -0.0474
-22 8 14 5.3852 0.0260
-22 8 15 1.2586 0.0146
-22 8 16 5.9595 0.0007
-22 8 17 -3.9249 0.0981
-22 8 18 3.2492 -0.0397
-22 8 19 -6.9772 -0.0442
-22 8 20 -1.5858 0.0367
-22 8 21 -3.5607 -0.0949
-22 8 22 -3.2841 -0.0469
-22 8 23 -1.6306 -0.1549
-22 10 1 -0.9200 0.0921
-22 10 2 -1.4050 -0.0278
-22 10 3 -0.1622 -0.0165
-22 10 4 -4.2463 0.0776
-22 10 5 -0.6831 -0.0217
-22 10 6 -2.3147 -0.0313
-22 10 7 1.9732 -0.0357
-22 10 8 -0.9332 0.0297
-22 10 9 5.5946 -0.0846
-22 10 10 0.1526 0.0245
-22 10 11 6.5480 0.0077
-22 10 12 5.5388 -0.0585
-22 10 13 1.0258 0.0243
-22 10 14 1.1827 0.0835
-22 10 15 5.0395 0.0049
-22 10 16 1.9473 0.0783
-22 10 17 -0.9706 0.1138
-22 10 18 0.1221 -0.0685
-22 10 19 -5.2081 0.0783
-22 10 20 -3.0982 -0.0495
-22 10 21 -4.3397 0.1398
-22 12 1 0.8671 0.0289
-22 12 2 -3.8145 -0.0526
-22 12 3 4.4904 -0.0325
-22 12 4 -3.2918 0.0732
-22 12 5 0.9499 0.0104
-22 12 6 -3.4063 -0.0350
-22 12 7 0.9871 0.1296
-22 12 8 -0.0772 -0.0401
-22 12 9 4.8229 -0.0080
-22 12 10 0.4030 0.0209
-22 12 11 5.3478 -0.0525
-22 12 12 1.2464 -0.0762
-22 12 13 1.4979 -0.0144
-22 12 14 0.2994 0.0290
-22 12 15 3.1313 -0.0630
-22 12 16 0.1030 0.0364
-22 12 17 -4.5432 0.0646
-22 12 18 0.3221 -0.0231
-22 14 1 -1.7651 -0.0178
-22 14 2 -3.7031 -0.0555
-22 14 3 0.9034 0.0694
-22 14 4 1.9621 0.0112
-22 14 5 -4.5013 0.0280
-22 14 6 3.0042 -0.0040
-22 14 7 -4.0160 0.0399
-22 14 8 6.3388 -0.1319
-22 14 9 0.7354 -0.0070
-22 14 10 4.0844 0.0121
-22 14 11 1.0405 -0.0288
-22 14 12 0.8833 0.0417
-22 14 13 0.7317 0.1062
-22 14 14 1.7719 0.0961
-22 14 15 1.9427 0.0360
-22 14 16 1.1684 0.1363
-22 16 1 -1.3474 -0.0416
-22 16 2 -1.0842 -0.0398
-22 16 3 0.4070 0.0597
-22 16 4 -3.5833 -0.0244
-22 16 5 -3.6346 0.0160
-22 16 6 -5.4082 0.0932
-22 16 7 -2.6811 -0.0716
-22 16 8 -2.9324 -0.1579
-22 16 9 1.4846 0.0181
-22 16 10 -2.5314 -0.1563
-22 16 11 2.5704 -0.0972
-21 1 1 4.1452 0.1927
-21 1 2 7.8658 -0.0131
-21 1 3 5.2459 -0.3395
-21 1 4 5.6255 -0.0120
-21 1 5 3.5745 0.1939
-21 1 6 6.7834 -0.0113
-21 1 7 3.5854 0.1299
-21 1 8 0.6550 0.1320
-21 1 9 2.6794 -0.3144
-21 1 10 -5.4184 -0.0043
-21 1 11 3.7857 0.2259
-21 1 12 -0.6179 0.1174
-21 1 13 6.5605 0.0200
-21 1 14 -4.1415 0.1351
-21 1 15 5.7481 -0.3630
-21 1 16 -4.4479 -0.0973
-21 1 17 5.7169 0.1470
-21 1 18 -0.5057 0.0786
-21 1 19 6.1658 0.0062
-21 1 20 -0.0770 0.0983
-21 1 21 3.8414 -0.1832
-21 1 22 -1.0048 -0.0543
-21 1 23 2.7541 0.2693
-21 1 24 -0.4167 0.0110
-21 1 25 0.8063 -0.1216
-21 1 26 1.0985 0.0523
-21 3 1 2.9840 0.1551
-21 3 2 1.3376 -0.1030
-21 3 3 -0.7247 -0.1533
-21 3 4 -2.3152 0.1108
-21 3 5 -2.9803 0.2158
-21 3 6 -0.8147 -0.0224
-21 3 7 1.4474 0.1476
-21 3 8 -4.7800 -0.0128
-21 3 9 1.2931 -0.2597
-21 3 10 -3.6320 0.0275
-21 3 11 1.3923 0.1723
-21 3 12 0.8583 -0.0352
-21 3 13 4.9355 0.0175
-21 3 14 -0.2777 -0.0138
-21 3 15 2.0568 -0.2622
-21 3 16 -0.8535 0.0375
-21 3 17 0.5971 0.1431
-21 3 18 -0.4541 0.0179
-21 3 19 -1.1719 0.0061
-21 3 20 -1.9008 -0.0781
-21 3 21 -7.8874 -0.1769
-21 3 22 0.1309 -0.0407
-21 3 23 -6.0217 0.2024
-21 3 24 2.2478 -0.1222
-21 3 25 -0.1569 0.0720
-21 3 26 1.4133 0.0416
-21 5 1 6.8951 0.0725
-21 5 2 -8.7722 -0.1598
-21 5 3 5.0820 -0.0640
-21 5 4 -5.1989 0.0651
-21 5 5 1.5687 0.0294
-21 5 6 2.9728 -0.0671
-21 5 7 1.8532 0.0591
-21 5 8 3.0304 -0.0417
-21 5 9 0.0809 -0.1293
-21 5 10 8.7126 0.1072
-21 5 11 0.4253 0.0925
-21 5 12 4.5023 -0.0541
-21 5 13 6.8889 0.0639
-21 5 14 2.1267 -0.0978
-21 5 15 6.2544 -0.0705
-21 5 16 1.7559 0.0061
-21 5 17 6.0453 0.0653
-21 5 18 0.1604 -0.0218
-21 5 19 8.1113 0.0152
-21 5 20 -2.0418 -0.0561
-21 5 21 4.7074 -0.0559
-21 5 22 -0.7436 0.0516
-21 5 23 4.9483 0.1290
-21 5 24 -1.2207 -0.1066
-21 5 25 5.6207 0.1896
-21 7 1 3.0446 -0.0388
-21 7 2 -3.5298 -0.0546
-21 7 3 1.7454 -0.0042
-21 7 4 -2.8129 0.0377
-21 7 5 1.9267 -0.0492
-21 7 6 0.0809 -0.0277
-21 7 7 2.9710 0.0298
-21 7 8 -3.1160 -0.0568
-21 7 9 1.2453 -0.0134
-21 7 10 3.8582 -0.0065
-21 7 11 -2.8278 -0.0306
-21 7 12 -3.8098 -0.0327
-21 7 13 1.1580 0.0011
-21 7 14 -4.2160 -0.0070
-21 7 15 -0.7613 -0.0057
-21 7 16 -4.5474 0.0523
-21 7 17 -3.0731 -0.0074
-21 7 18 -7.8916 0.0254
-21 7 19 0.0133 0.0931
-21 7 20 -5.6201 -0.0872
-21 7 21 -1.5649 0.0945
-21 7 22 0.6485 -0.0847
-21 7 23 -1.5347 0.0515
-21 7 24 3.1923 -0.0399
-21 9 1 1.9851 -0.0666
-21 9 2 -7.1935 0.0169
-21 9 3 -2.1593 0.0247
-21 9 4 -3.6980 -0.0677
-21 9 5 -4.1156 -0.0044
-21 9 6 2.4297 -0.0209
-21 9 7 -3.5160 0.0094
-21 9 8 2.8637 -0.0221
-21 9 9 -3.2174 0.0419
-21 9 10 9.1882 -0.0787
-21 9 11 -5.5902 0.0013
-21 9 12 1.1738 0.0460
-21 9 13 2.8632 0.0378
-21 9 14 -0.3710 -0.0149
-21 9 15 3.7500 0.0579
-21 9 16 -1.3967 -0.0708
-21 9 17 4.1782 -0.0897
-21 9 18 -4.6476 0.0690
-21 9 19 9.8145 -0.0362
-21 9 20 -2.2109 0.0770
-21 9 21 6.6163 0.0105
-21 9 22 0.2414 0.0186
-21 9 23 2.2631 0.0055
-21 11 1 -0.4423 -0.0127
-21 11 2 -0.7367 0.0173
-21 11 3 -4.9038 -0.0181
-21 11 4 0.3113 -0.0801
-21 11 5 -6.1975 0.0257
-21 11 6 1.9311 0.0492
-21 11 7 -3.2960 -0.0275
-21 11 8 -0.2113 0.1111
-21 11 9 -3.2334 0.0298
-21 11 10 1.8887 -0.0806
-21 11 11 -5.2027 0.0663
-21 11 12 0.5581 0.0535
-21 11 13 3.2699 -0.0348
-21 11 14 -0.1816 -0.0249
-21 11 15 2.1815 -0.0120
-21 11 16 -0.6180 -0.1128
-21 11 17 4.1989 -0.0664
-21 11 18 -0.8143 0.0282
-21 11 19 10.5204 0.0521
-21 11 20 2.1410 -0.0294
-21 11 21 8.2491 0.1659
-21 13 1 -1.2594 0.0211
-21 13 2 0.3960 0.0639
-21 13 3 -3.3602 -0.0618
-21 13 4 -1.5456 0.0158
-21 13 5 -2.5403 0.0062
-21 13 6 -0.8060 -0.0421
-21 13 7 0.1979 -0.0305
-21 13 8 -1.7341 0.0607
-21 13 9 -5.1311 -0.0329
-21 13 10 -1.4941 -0.0405
-21 13 11 -9.8579 0.1077
-21 13 12 3.4788 0.0391
-21 13 13 -4.8605 -0.0209
-21 13 14 3.3360 -0.0069
-21 13 15 -4.3678 -0.0234
-21 13 16 2.1469 -0.1336
-21 13 17 3.5432 -0.0808
-21 13 18 -0.1538 -0.0152
-21 15 1 1.9504 0.0129
-21 15 2 2.7879 -0.0219
-21 15 3 -3.9403 -0.0507
-21 15 4 4.0709 0.0627
-21 15 5 -5.5222 -0.0289
-21 15 6 5.6656 -0.0683
-21 15 7 -3.1162 0.0845
-21 15 8 4.6003 0.0499
-21 15 9 -6.1258 -0.0372
-21 15 10 1.9057 0.0704
-21 15 11 -7.1978 0.0219
-21 15 12 2.9562 -0.0678
-21 15 13 -5.1191 -0.0744
-21 15 14 -0.7656 -0.0293
-21 15 15 -4.8797 -0.1403
-21 17 1 3.5773 -0.0124
-21 17 2 -0.2748 -0.1038
-21 17 3 4.3599 -0.0113
-21 17 4 4.2728 0.1038
-21 17 5 5.3619 -0.1263
-21 17 6 6.6121 -0.0455
-21 17 7 5.3677 0.1690
-21 17 8 5.0329 -0.1024
-21 17 9 2.3192 0.1766
-20 0 2 0.3703 -0.0639
-20 0 4 0.1058 0.0130
-20 0 6 3.0162 0.0050
-20 0 8 -0.9310 -0.1732
-20 0 10 7.9403 0.1658
-20 0 12 3.3102 0.0599
-20 0 14 -1.4860 -0.2076
-20 0 16 2.8833 0.1526
-20 0 18 1.2183 0.0931
-20 0 20 1.5070 -0.0570
-20 0 22 5.8558 0.2753
-20 0 24 5.8434 0.1347
-20 0 26 1.6976 -0.1429
-20 2 1 -2.7695 -0.2357
-20 2 2 -3.4359 0.0400
-20 2 3 -3.2225 0.3341
-20 2 4 -1.3449 0.0098
-20 2 5 -1.0916 0.0516
-20 2 6 3.4479 0.0444
-20 2 7 -1.0119 -0.2470
-20 2 8 2.2594 0.0084
-20 2 9 0.2893 0.3239
-20 2 10 6.5774 0.0176
-20 2 11 0.5167 -0.0840
-20 2 12 -0.4937 -0.0286
-20 2 13 -1.7358 -0.1589
-20 2 14 -5.6991 -0.0662
-20 2 15 -3.1339 0.4464
-20 2 16 -2.5975 0.0382
-20 2 17 -4.2868 0.0229
-20 2 18 -4.1396 0.0006
-20 2 19 -5.8652 -0.1015
-20 2 20 -4.5574 -0.0116
-20 2 21 -2.7154 0.2553
-20 2 22 -1.3565 0.0758
-20 2 23 -0.6678 -0.1799
-20 2 24 0.1023 0.1482
-20 2 25 -2.0588 -0.0313
-20 2 26 2.3244 0.1028
-20 4 1 -10.2819 -0.1042
-20 4 2 2.8488 0.1226
-20 4 3 -6.2378 0.1537
-20 4 4 5.4104 -0.1029
-20 4 5 0.7117 0.0118
-20 4 6 2.2845 -0.0392
-20 4 7 3.5752 -0.1512
-20 4 8 0.7555 0.1063
-20 4 9 5.9031 0.2580
-20 4 10 -0.4457 -0.0360
-20 4 11 5.6850 0.0201
-20 4 12 -2.2218 0.0112
-20 4 13 2.9484 -0.0780
-20 4 14 -1.7740 0.0932
-20 4 15 2.7479 0.2510
-20 4 16 -0.8618 -0.0238
-20 4 17 5.5276 -0.0303
-20 4 18 0.2826 -0.0194
-20 4 19 5.6762 -0.0835
-20 4 20 3.3623 0.0578
-20 4 21 6.1629 0.1469
-20 4 22 5.8767 -0.0149
-20 4 23 2.8136 -0.1052
-20 4 24 2.9400 0.0345
-20 4 25 -3.4274 -0.1706
-20 4 26 3.7437 0.0235
-20 6 1 -0.3960 0.0261
-20 6 2 -0.6142 0.1078
-20 6 3 -2.9049 0.0535
-20 6 4 2.9095 -0.0472
-20 6 5 -3.7447 0.0489
-20 6 6 -1.6764 -0.0004
-20 6 7 -5.4267 -0.0538
-20 6 8 -0.2007 0.1054
-20 6 9 -4.8052 0.0339
-20 6 10 -8.3798 -0.0714
-20 6 11 -2.4617 0.0213
-20 6 12 -10.6409 -0.0510
-20 6 13 -3.8136 0.0058
-20 6 14 -9.6806 0.0241
-20 6 15 -7.2385 0.1088
-20 6 16 -13.0055 -0.0658
-20 6 17 -5.7008 0.0251
-20 6 18 -9.5554 0.0169
-20 6 19 -5.0154 -0.0705
-20 6 20 -5.3039 0.0953
-20 6 21 -1.9301 -0.0393
-20 6 22 -3.6462 0.0446
-20 6 23 1.9991 0.0227
-20 6 24 -5.6363 -0.0043
-20 6 25 1.4353 -0.0214
-20 6 26 -0.4125 0.0284
-20 8 1 -4.0983 0.0545
-20 8 2 4.3694 0.0289
-20 8 3 -2.2458 -0.0160
-20 8 4 4.9165 0.0110
-20 8 5 2.5216 0.0267
-20 8 6 -2.9681 -0.0048
-20 8 7 3.1905 0.0264
-20 8 8 -1.7156 -0.0182
-20 8 9 0.5230 -0.0252
-20 8 10 -7.3881 0.0072
-20 8 11 1.1689 0.0426
-20 8 12 -2.3892 -0.0114
-20 8 13 -3.6963 -0.0011
-20 8 14 6.5813 -0.0033
-20 8 15 -9.5972 -0.0794
-20 8 16 6.9752 -0.0114
-20 8 17 -5.7418 0.0261
-20 8 18 10.9792 -0.0479
-20 8 19 -5.7782 0.0192
-20 8 20 8.8118 -0.0430
-20 8 21 -5.1400 -0.0536
-20 8 22 2.2875 0.1122
-20 8 23 -1.2232 0.0342
-20 8 24 -4.2377 0.0790
-20 10 1 -3.4859 -0.0177
-20 10 2 -0.0805 -0.0258
-20 10 3 -2.6304 -0.0064
-20 10 4 -1.8745 0.0439
-20 10 5 2.2165 -0.0017
-20 10 6 -6.7059 0.0310
-20 10 7 0.0183 0.0448
-20 10 8 -6.9491 -0.0797
-20 10 9 -4.8259 -0.0099
-20 10 10 -9.9552 0.1105
-20 10 11 -1.5951 -0.0245
-20 10 12 -9.2117 -0.0187
-20 10 13 -6.1191 0.0011
-20 10 14 -4.9676 -0.1133
-20 10 15 -9.6619 -0.0443
-20 10 16 -4.2854 0.0594
-20 10 17 -3.7455 0.0320
-20 10 18 -0.1378 0.0383
-20 10 19 -5.4580 -0.0179
-20 10 20 0.8038 0.0461
-20 10 21 -4.4819 -0.1718
-20 10 22 0.2735 0.2064
-20 10 23 -1.1481 -0.0507
-20 12 1 4.4183 -0.0321
-20 12 2 5.9645 -0.0368
-20 12 3 1.3269 0.0796
-20 12 4 3.5268 0.0153
-20 12 5 7.0377 -0.0227
-20 12 6 0.9664 0.0606
-20 12 7 4.5778 -0.0559
-20 12 8 -4.5647 -0.0926
-20 12 9 2.2273 0.0044
-20 12 10 -7.8086 0.0864
-20 12 11 7.7754 -0.0646
-20 12 12 -13.8532 0.0316
-20 12 13 3.2788 0.0006
-20 12 14 -13.2898 -0.0679
-20 12 15 -0.3385 0.0207
-20 12 16 -7.6683 0.0991
-20 12 17 -2.8627 0.0147
-20 12 18 -1.9390 -0.0413
-20 12 19 -13.1724 0.0592
-20 12 20 1.1554 -0.1354
-20 12 21 -12.9036 -0.0638
-20 14 1 2.9631 -0.0452
-20 14 2 0.2206 0.0078
-20 14 3 2.5447 0.0085
-20 14 4 -4.4334 -0.0337
-20 14 5 10.0752 0.0092
-20 14 6 -3.1350 0.0643
-20 14 7 8.4316 -0.0676
-20 14 8 -2.5399 0.0337
-20 14 9 7.8539 0.0277
-20 14 10 3.3918 0.0217
-20 14 11 9.3363 -0.0467
-20 14 12 0.8469 0.0711
-20 14 13 2.5974 -0.0258
-20 14 14 -0.7307 0.0112
-20 14 15 0.2637 0.1305
-20 14 16 0.1953 0.1259
-20 14 17 -2.3612 0.1213
-20 14 18 -0.9097 0.0996
-20 16 1 -1.3618 0.0172
-20 16 2 6.8308 0.0709
-20 16 3 -2.5981 -0.0288
-20 16 4 4.2655 -0.0446
-20 16 5 1.1729 0.0976
-20 16 6 1.9853 -0.0530
-20 16 7 -0.2094 -0.1005
-20 16 8 -0.3175 0.1731
-20 16 9 1.2876 -0.1615
-20 16 10 1.8275 0.0789
-20 16 11 3.3601 -0.1026
-20 16 12 1.5328 0.2374
-20 16 13 3.6046 -0.1749
-20 16 14 2.4439 0.2729
-19 1 1 0.3090 0.1269
-19 1 2 -4.2482 0.0345
-19 1 3 0.3541 -0.2874
-19 1 4 -2.3307 0.0416
-19 1 5 0.9157 -0.2349
-19 1 6 -9.2539 -0.0893
-19 1 7 1.2925 0.3652
-19 1 8 -4.1431 0.0493
-19 1 9 -1.3594 -0.2521
-19 1 10 -4.4236 -0.1882
-19 1 11 -3.1853 -0.1549
-19 1 12 -5.2074 -0.1591
-19 1 13 -3.2542 0.3191
-19 1 14 5.2215 0.1605
-19 1 15 -3.0907 -0.3012
-19 1 16 0.7829 0.0270
-19 1 17 -1.8361 -0.0779
-19 1 18 -3.0096 -0.0492
-19 1 19 -1.2498 0.2995
-19 1 20 -1.3780 0.0571
-19 1 21 -2.9521 -0.2481
-19 1 22 -5.1686 -0.1629
-19 1 23 -3.6999 0.0297
-19 1 24 -6.1925 -0.2333
-19 1 25 -1.4914 0.2094
-19 1 26 -5.2292 -0.0525
-19 1 27 0.5386 -0.2945
-19 3 1 5.9757 0.1970
-19 3 2 -4.1373 -0.0654
-19 3 3 3.8234 -0.2007
-19 3 4 -3.8046 0.0069
-19 3 5 -0.6804 -0.2412
-19 3 6 -7.6461 -0.0078
-19 3 7 -3.3893 0.2587
-19 3 8 -5.2569 -0.0531
-19 3 9 -8.0290 -0.1764
-19 3 10 -3.5209 -0.0156
-19 3 11 -6.9604 -0.0676
-19 3 12 -0.1255 0.0598
-19 3 13 -3.7476 0.3049
-19 3 14 9.8285 0.0096
-19 3 15 -3.7799 -0.2566
-19 3 16 13.3453 0.0019
-19 3 17 -2.7346 -0.0833
-19 3 18 14.2754 0.0050
-19 3 19 -1.6839 0.2351
-19 3 20 13.4460 -0.0049
-19 3 21 -2.1881 -0.1754
-19 3 22 3.9585 0.0014
-19 3 23 -0.7324 -0.0280
-19 3 24 -0.9083 -0.0307
-19 3 25 2.9206 0.0773
-19 3 26 -4.7564 -0.1254
-19 3 27 3.1634 -0.3166
-19 5 1 -0.6556 0.0215
-19 5 2 4.6002 -0.1033
-19 5 3 -1.5353 -0.0691
-19 5 4 -2.8832 0.0327
-19 5 5 -1.1183 -0.0718
-19 5 6 -6.0806 0.0642
-19 5 7 0.7144 0.1477
-19 5 8 -7.5927 -0.1437
-19 5 9 -3.0241 -0.0723
-19 5 10 -3.8377 -0.0203
-19 5 11 -4.8993 -0.0784
-19 5 12 0.4898 0.1019
-19 5 13 -6.8528 0.0918
-19 5 14 -0.7242 -0.0371
-19 5 15 -8.4704 -0.1392
-19 5 16 0.1341 0.0710
-19 5 17 -7.2197 -0.0103
-19 5 18 -1.6561 0.0304
-19 5 19 -7.4739 0.1763
-19 5 20 -2.5673 -0.0659
-19 5 21 -7.8750 0.0101
-19 5 22 -4.3696 0.0425
-19 5 23 -6.4140 -0.0366
-19 5 24 1.8457 0.1453
-19 5 25 -3.0985 0.0194
-19 5 26 1.1122 0.0881
-19 7 1 1.4466 -0.0362
-19 7 2 2.4922 -0.0617
-19 7 3 3.2978 -0.0045
-19 7 4 2.0074 0.0135
-19 7 5 2.6645 -0.0195
-19 7 6 6.5088 0.0857
-19 7 7 2.8346 -0.0266
-19 7 8 4.0401 0.0123
-19 7 9 3.8832 -0.0008
-19 7 10 4.1983 0.0543
-19 7 11 7.3017 -0.0295
-19 7 12 3.9543 0.0773
-19 7 13 10.9881 0.0031
-19 7 14 -5.2162 -0.0423
-19 7 15 18.0371 0.0376
-19 7 16 -3.4207 0.0369
-19 7 17 19.5603 -0.0109
-19 7 18 -4.0704 0.0288
-19 7 19 12.8273 -0.0248
-19 7 20 -4.9133 -0.0109
-19 7 21 6.2490 0.0412
-19 7 22 -5.4884 -0.0753
-19 7 23 0.4980 -0.0537
-19 7 24 0.9433 -0.1092
-19 7 25 -1.6387 -0.0204
-19 9 1 -1.3916 0.0020
-19 9 2 -4.8319 0.0029
-19 9 3 -1.0318 -0.0005
-19 9 4 -4.6217 0.0015
-19 9 5 -3.5583 0.0170
-19 9 6 -0.9025 0.0051
-19 9 7 -4.3280 -0.0276
-19 9 8 0.5740 0.1025
-19 9 9 0.7710 0.0641
-19 9 10 3.7443 -0.0048
-19 9 11 1.0754 0.0210
-19 9 12 6.6314 -0.0132
-19 9 13 -0.9571 -0.0627
-19 9 14 0.6904 0.0858
-19 9 15 3.9491 0.0493
-19 9 16 1.5758 0.0079
-19 9 17 1.9463 0.0239
-19 9 18 -0.5411 -0.0537
-19 9 19 0.0290 -0.0214
-19 9 20 -1.8157 -0.0326
-19 9 21 2.3739 0.0869
-19 9 22 -2.8151 -0.1226
-19 9 23 0.9918 -0.1124
-19 9 24 1.7934 -0.0508
-19 11 1 6.1507 0.0633
-19 11 2 -1.7762 0.0692
-19 11 3 10.8548 -0.0164
-19 11 4 1.7763 0.0401
-19 11 5 5.6902 0.0231
-19 11 6 3.0396 -0.0771
-19 11 7 0.4916 0.0174
-19 11 8 7.0100 0.0881
-19 11 9 3.5464 -0.0131
-19 11 10 9.9402 -0.0348
-19 11 11 -0.5415 0.0124
-19 11 12 14.5309 -0.0810
-19 11 13 -2.6532 0.0126
-19 11 14 14.6018 0.1410
-19 11 15 3.9496 0.0293
-19 11 16 9.3674 -0.0276
-19 11 17 2.6799 -0.0011
-19 11 18 0.0175 -0.0494
-19 11 19 6.2785 -0.1353
-19 11 20 -4.9896 0.0519
-19 11 21 8.7222 -0.0224
-19 11 22 -6.5648 -0.1014
-19 11 23 4.6119 -0.0053
-19 13 1 -7.9313 0.0687
-19 13 2 -7.9267 -0.0088
-19 13 3 -3.5969 -0.0145
-19 13 4 0.3769 -0.0030
-19 13 5 -7.2588 -0.0061
-19 13 6 1.3162 -0.0632
-19 13 7 -5.9566 0.0739
-19 13 8 4.5504 0.0162
-19 13 9 3.3403 -0.0118
-19 13 10 2.2436 -0.0233
-19 13 11 4.5919 -0.0259
-19 13 12 1.8012 -0.1056
-19 13 13 6.4397 0.0295
-19 13 14 4.8843 0.0941
-19 13 15 8.6251 -0.0578
-19 13 16 3.6814 0.0067
-19 13 17 3.5978 0.0371
-19 13 18 3.2145 -0.0517
-19 13 19 6.6930 -0.0019
-19 13 20 4.4128 0.0287
-19 15 1 2.1060 0.0321
-19 15 2 -4.1387 -0.0089
-19 15 3 8.2724 0.0701
-19 15 4 -1.5787 -0.0246
-19 15 5 3.3409 -0.0285
-19 15 6 -3.8052 0.0486
-19 15 7 -1.0669 0.0195
-19 15 8 -4.0710 -0.1048
-19 15 9 -3.3471 0.0850
-19 15 10 -6.0041 -0.0806
-19 15 11 -6.5189 0.0194
-19 15 12 -3.7614 -0.1116
-19 15 13 -4.2701 0.1241
-19 15 14 1.5335 -0.1157
-19 15 15 -2.4185 -0.0164
-19 15 16 2.1224 -0.0837
-19 15 17 -1.6475 -0.0653
-19 17 1 -4.0155 -0.1536
-19 17 2 -1.3506 0.1116
-19 17 3 -1.7930 0.0292
-19 17 4 -2.2518 -0.1096
-19 17 5 -3.0052 0.0041
-19 17 6 -0.0505 0.1369
-19 17 7 -2.5708 -0.0264
-19 17 8 1.4696 -0.0782
-19 17 9 -4.0088 0.2111
-19 17 10 0.0385 -0.0937
-19 17 11 -3.9060 0.0342
-19 17 12 -1.3246 0.0037
-19 17 13 -2.6764 0.0458
-18 0 2 8.8161 -0.1733
-18 0 4 9.9326 -0.1735
-18 0 6 12.4902 0.2960
-18 0 8 9.8656 -0.0398
-18 0 10 -1.9112 0.0968
-18 0 12 1.9247 0.3527
-18 0 14 -7.7642 -0.1085
-18 0 16 -8.4490 -0.0020
-18 0 18 0.4124 0.2441
-18 0 20 -2.4273 -0.0545
-18 0 22 -1.1036 0.0203
-18 0 24 0.4820 0.1717
-18 0 26 0.8892 -0.0820
-18 2 1 -2.6841 -0.1969
-18 2 2 6.7834 0.1340
-18 2 3 -1.3552 -0.0140
-18 2 4 6.1462 -0.0914
-18 2 5 0.2884 0.2746
-18 2 6 7.8825 0.0210
-18 2 7 -2.1337 -0.3578
-18 2 8 8.7579 -0.0275
-18 2 9 1.3967 0.0077
-18 2 10 2.4054 0.0925
-18 2 11 5.2661 0.2655
-18 2 12 6.0863 0.1470
-18 2 13 4.4356 -0.3980
-18 2 14 -2.6149 -0.0603
-18 2 15 9.6445 0.0260
-18 2 16 -7.1723 -0.0641
-18 2 17 12.0914 0.1397
-18 2 18 -3.1313 -0.0006
-18 2 19 9.6731 -0.4021
-18 2 20 -5.1866 -0.0576
-18 2 21 8.2398 0.0674
-18 2 22 0.5320 -0.0061
-18 2 23 4.7472 0.1984
-18 2 24 5.3626 0.0213
-18 2 25 -1.6931 -0.1784
-18 2 26 6.6302 0.0021
-18 2 27 -4.0305 0.2616
-18 4 1 3.9080 -0.1038
-18 4 2 -5.7831 0.0952
-18 4 3 2.7902 0.0379
-18 4 4 -0.3317 0.0394
-18 4 5 2.6907 0.2274
-18 4 6 4.9558 -0.0126
-18 4 7 -1.5982 -0.2282
-18 4 8 9.9603 0.0940
-18 4 9 3.3655 -0.0538
-18 4 10 6.8276 0.0721
-18 4 11 6.7165 0.1250
-18 4 12 3.7207 -0.0913
-18 4 13 0.2289 -0.2599
-18 4 14 -0.4277 -0.0020
-18 4 15 -0.1648 0.0576
-18 4 16 -4.5167 -0.0014
-18 4 17 -4.5724 0.1085
-18 4 18 -3.3823 -0.0111
-18 4 19 -8.3731 -0.2881
-18 4 20 -4.6906 0.0725
-18 4 21 -3.1495 -0.0327
-18 4 22 -0.2451 -0.0259
-18 4 23 1.4389 0.1204
-18 4 24 -0.7023 -0.1416
-18 4 25 1.2126 -0.0057
-18 4 26 -2.0838 -0.0676
-18 4 27 1.1769 0.2106
-18 6 1 3.8164 -0.0105
-18 6 2 -1.4656 0.0853
-18 6 3 5.8450 -0.0114
-18 6 4 1.3091 0.0466
-18 6 5 7.1341 0.0475
-18 6 6 -0.2241 -0.0980
-18 6 7 2.3240 -0.0399
-18 6 8 2.2622 0.0162
-18 6 9 1.9537 0.0082
-18 6 10 3.8565 0.0190
-18 6 11 0.2883 0.0459
-18 6 12 3.4851 -0.1228
-18 6 13 -5.2888 -0.0907
-18 6 14 13.1800 0.0502
-18 6 15 -5.0518 -0.0345
-18 6 16 15.4290 -0.0061
-18 6 17 -9.1500 0.0146
-18 6 18 14.1984 -0.0930
-18 6 19 -9.7614 -0.0476
-18 6 20 10.2567 0.0152
-18 6 21 -4.3298 -0.0338
-18 6 22 9.7911 -0.0330
-18 6 23 -2.5110 0.0194
-18 6 24 3.8728 -0.0381
-18 6 25 -2.9804 0.0051
-18 6 26 0.4053 -0.0085
-18 8 1 0.0816 0.0215
-18 8 2 -0.7043 0.0051
-18 8 3 -3.0541 0.0101
-18 8 4 -0.9001 -0.0063
-18 8 5 -6.5292 -0.0326
-18 8 6 -3.2095 -0.0509
-18 8 7 -6.9742 0.0283
-18 8 8 -1.0780 -0.0535
-18 8 9 -5.3927 -0.0112
-18 8 10 -0.2228 -0.0048
-18 8 11 -3.9853 -0.0216
-18 8 12 -5.2392 -0.0278
-18 8 13 -1.3472 0.0749
-18 8 14 -0.2349 -0.0214
-18 8 15 -1.1000 -0.0320
-18 8 16 -0.7034 -0.0020
-18 8 17 -4.5826 -0.0687
-18 8 18 0.2219 0.0240
-18 8 19 -2.9355 0.0418
-18 8 20 2.8506 0.0629
-18 8 21 -0.5433 0.0125
-18 8 22 7.3522 0.0113
-18 8 23 -0.5256 0.1867
-18 8 24 3.0877 -0.0020
-18 8 25 1.3018 0.3900
-18 10 1 0.2588 -0.0060
-18 10 2 12.6725 -0.0228
-18 10 3 -0.8356 0.0579
-18 10 4 10.6662 -0.0343
-18 10 5 -3.2678 0.0011
-18 10 6 5.3544 0.0387
-18 10 7 0.4475 0.0083
-18 10 8 1.9509 -0.1135
-18 10 9 -0.7817 -0.0013
-18 10 10 -2.1734 -0.0825
-18 10 11 -0.4685 -0.0124
-18 10 12 -6.4903 0.1008
-18 10 13 6.3425 0.0802
-18 10 14 -5.2017 -0.0375
-18 10 15 3.8498 0.0099
-18 10 16 -4.0782 0.0128
-18 10 17 -0.1757 -0.0344
-18 10 18 1.1101 0.0575
-18 10 19 -1.6593 0.1128
-18 10 20 4.4659 -0.0143
-18 10 21 -3.6913 0.0461
-18 10 22 8.8599 0.0779
-18 10 23 -1.3615 0.0361
-18 10 24 5.8307 0.1998
-18 12 1 -5.0213 -0.0672
-18 12 2 -0.3201 -0.0409
-18 12 3 -3.1770 -0.0135
-18 12 4 -4.1846 -0.0621
-18 12 5 -3.5495 0.0120
-18 12 6 -4.3376 0.0574
-18 12 7 2.2928 -0.0273
-18 12 8 0.1123 -0.0325
-18 12 9 -1.7709 0.0303
-18 12 10 1.9199 -0.0745
-18 12 11 -6.2060 0.0663
-18 12 12 3.2488 0.0816
-18 12 13 -4.4973 0.0264
-18 12 14 -1.3160 -0.1273
-18 12 15 -7.7245 0.0606
-18 12 16 -4.0363 -0.0607
-18 12 17 -3.0098 -0.0100
-18 12 18 -0.6794 0.1301
-18 12 19 -1.1780 0.0421
-18 12 20 -0.6321 0.0560
-18 12 21 -3.7391 0.0742
-18 12 22 2.5543 0.0574
-18 14 1 6.3650 -0.0563
-18 14 2 9.7177 0.0025
-18 14 3 3.5317 -0.0470
-18 14 4 8.2761 0.0252
-18 14 5 -2.0849 0.0233
-18 14 6 4.4191 -0.0088
-18 14 7 -1.7785 0.0063
-18 14 8 2.8095 -0.0043
-18 14 9 -3.9062 0.0003
-18 14 10 -0.4915 -0.0122
-18 14 11 -2.0425 0.0923
-18 14 12 -0.5704 0.0511
-18 14 13 1.4584 -0.0187
-18 14 14 -5.0196 -0.0253
-18 14 15 -0.0130 0.0214
-18 14 16 -6.1010 -0.1217
-18 14 17 2.6551 0.0109
-18 14 18 -2.2700 -0.0374
-18 14 19 -2.5910 0.0370
-18 14 20 -1.1348 -0.0990
-18 16 1 2.4316 0.0654
-18 16 2 -11.4917 -0.1260
-18 16 3 0.9580 -0.0431
-18 16 4 -8.3414 0.0794
-18 16 5 0.6177 -0.0719
-18 16 6 -6.4547 -0.0333
-18 16 7 3.3738 0.0515
-18 16 8 -1.5446 -0.0091
-18 16 9 5.8536 -0.0899
-18 16 10 1.7708 0.1033
-18 16 11 6.6985 -0.0370
-18 16 12 3.2326 -0.0429
-18 16 13 2.7882 -0.0589
-18 16 14 2.0463 0.0252
-18 16 15 0.2170 -0.1038
-18 16 16 0.2334 -0.0499
-18 18 1 2.7823 0.0437
-18 18 2 -9.8776 -0.1533
-18 18 3 5.6531 0.0421
-18 18 4 -7.0283 0.1276
-18 18 5 6.9223 -0.1027
-18 18 6 -6.6566 -0.0307
-18 18 7 4.8214 0.0889
-18 18 8 -5.6206 -0.2066
-18 18 9 5.1946 -0.1168
-18 18 10 -2.5878 0.0339
-17 1 1 -0.3413 0.4290
-17 1 2 -7.8941 -0.1245
-17 1 3 -1.7067 0.2852
-17 1 4 -12.5864 0.1183
-17 1 5 -3.2550 -0.3762
-17 1 6 -9.5990 -0.1129
-17 1 7 0.5596 0.1671
-17 1 8 -12.6192 0.0074
-17 1 9 3.0586 0.1606
-17 1 10 -0.6728 0.1360
-17 1 11 0.7489 -0.3238
-17 1 12 -1.4508 -0.2069
-17 1 13 2.4361 0.3091
-17 1 14 0.9537 0.0512
-17 1 15 1.0751 0.1335
-17 1 16 10.0895 0.1085
-17 1 17 -2.4079 -0.3496
-17 1 18 2.0024 -0.1140
-17 1 19 -1.3707 0.2322
-17 1 20 2.2246 0.0462
-17 1 21 -0.0981 0.0516
-17 1 22 1.7859 0.0953
-17 1 23 0.9108 -0.3332
-17 1 24 -3.0104 -0.0105
-17 1 25 5.0873 0.1698
-17 1 26 -3.3672 0.0902
-17 1 27 6.8982 -0.0785
-17 1 28 -3.9595 0.1140
-17 3 1 -7.8888 0.0613
-17 3 2 1.2842 -0.0709
-17 3 3 -4.6203 0.1486
-17 3 4 -4.2788 0.0773
-17 3 5 -6.1660 -0.2161
-17 3 6 -1.6935 0.1144
-17 3 7 -0.1761 0.2753
-17 3 8 -4.7788 -0.0215
-17 3 9 1.1095 0.2161
-17 3 10 0.6249 -0.0546
-17 3 11 -6.9966 -0.2899
-17 3 12 -0.7193 -0.0595
-17 3 13 -0.9975 0.2107
-17 3 14 -4.6702 0.0311
-17 3 15 0.7190 0.0984
-17 3 16 -2.6671 0.0419
-17 3 17 -0.9592 -0.2379
-17 3 18 -7.8893 0.0166
-17 3 19 5.6733 0.2891
-17 3 20 -4.2599 -0.0576
-17 3 21 5.1900 0.1095
-17 3 22 -0.6338 -0.0280
-17 3 23 -1.5317 -0.2784
-17 3 24 -0.0245 0.0395
-17 3 25 -1.7046 -0.0101
-17 3 26 4.3481 0.0907
-17 3 27 -1.8135 -0.1689
-17 3 28 2.5070 0.0823
-17 5 1 -1.0300 0.0594
-17 5 2 5.5477 -0.0960
-17 5 3 0.2079 0.0808
-17 5 4 2.8222 -0.1349
-17 5 5 -4.7166 -0.1257
-17 5 6 5.9268 0.0716
-17 5 7 -1.5150 0.1049
-17 5 8 0.7705 -0.0035
-17 5 9 -1.4369 0.0990
-17 5 10 -2.9685 -0.0783
-17 5 11 -9.1145 -0.1233
-17 5 12 -1.5263 0.0496
-17 5 13 0.5629 0.1294
-17 5 14 -6.4084 -0.0510
-17 5 15 5.9128 0.0642
-17 5 16 -7.6502 -0.0892
-17 5 17 8.0490 -0.1454
-17 5 18 -9.0503 0.1004
-17 5 19 16.0045 0.0736
-17 5 20 -7.2654 -0.0042
-17 5 21 12.0853 0.0482
-17 5 22 -7.1251 0.0700
-17 5 23 4.4961 -0.0354
-17 5 24 -7.1458 0.1310
-17 5 25 4.9116 0.0888
-17 5 26 -1.1019 0.1099
-17 5 27 4.9340 0.1317
-17 7 1 -6.8803 -0.0157
-17 7 2 -1.1157 -0.0146
-17 7 3 -4.0749 -0.0052
-17 7 4 -7.9349 -0.0679
-17 7 5 -1.2958 -0.0076
-17 7 6 -3.7653 0.0341
-17 7 7 5.3695 0.0165
-17 7 8 -3.0907 0.0261
-17 7 9 8.0570 0.0145
-17 7 10 -3.4720 -0.0312
-17 7 11 2.5407 0.0144
-17 7 12 3.6943 0.0695
-17 7 13 3.2220 -0.0209
-17 7 14 -0.2356 0.0115
-17 7 15 0.3556 0.0022
-17 7 16 -2.6109 -0.0864
-17 7 17 1.4819 0.0404
-17 7 18 -1.4267 0.0237
-17 7 19 8.8507 0.0152
-17 7 20 -0.7787 -0.0527
-17 7 21 6.8935 0.0118
-17 7 22 -2.8665 0.0749
-17 7 23 3.7903 -0.0509
-17 7 24 -3.2273 0.1475
-17 7 25 2.4220 -0.2034
-17 7 26 4.9467 0.2214
-17 9 1 2.9994 -0.0212
-17 9 2 -4.2059 0.0176
-17 9 3 5.0440 -0.0367
-17 9 4 -5.8736 0.0351
-17 9 5 8.2160 0.0303
-17 9 6 1.9668 -0.0318
-17 9 7 6.0559 -0.0058
-17 9 8 2.3010 0.0280
-17 9 9 1.6895 -0.0596
-17 9 10 2.0506 0.0366
-17 9 11 -2.0240 0.0276
-17 9 12 8.2779 -0.0744
-17 9 13 -5.6707 -0.0565
-17 9 14 6.6993 -0.0006
-17 9 15 -7.7600 -0.0053
-17 9 16 4.9481 -0.0199
-17 9 17 -3.9216 0.0901
-17 9 18 1.5772 -0.0243
-17 9 19 1.0103 -0.0731
-17 9 20 -1.6786 -0.0247
-17 9 21 1.9597 -0.0610
-17 9 22 -4.1297 -0.0592
-17 9 23 3.5757 -0.0008
-17 9 24 -4.5069 -0.1736
-17 9 25 1.8156 -0.1407
-17 11 1 -1.2759 -0.0233
-17 11 2 -4.3200 -0.0161
-17 11 3 -6.8868 -0.0534
-17 11 4 -5.6717 0.0377
-17 11 5 -0.7271 -0.0516
-17 11 6 2.6536 -0.0694
-17 11 7 0.9277 0.0231
-17 11 8 0.6006 0.0149
-17 11 9 1.8394 -0.0077
-17 11 10 -1.4185 0.1269
-17 11 11 4.7924 -0.0291
-17 11 12 -2.9713 -0.0964
-17 11 13 0.0065 -0.0943
-17 11 14 -4.2242 -0.0020
-17 11 15 -1.5984 -0.0917
-17 11 16 -0.6111 0.0242
-17 11 17 -0.5811 0.0448
-17 11 18 -2.4137 -0.1136
-17 11 19 -0.5636 0.0305
-17 11 20 -4.9343 -0.0012
-17 11 21 0.8645 -0.0579
-17 11 22 -8.8088 0.0278
-17 11 23 0.5812 -0.0869
-17 13 1 2.7836 0.0192
-17 13 2 3.0494 -0.0022
-17 13 3 -0.7082 0.0362
-17 13 4 -4.1616 0.0339
-17 13 5 5.6426 -0.0612
-17 13 6 -1.8394 -0.0212
-17 13 7 4.3159 -0.0278
-17 13 8 -7.0504 -0.0012
-17 13 9 0.9229 -0.0309
-17 13 10 -5.8628 0.0872
-17 13 11 0.8157 -0.0775
-17 13 12 -2.8461 -0.0296
-17 13 13 -2.4641 0.0076
-17 13 14 2.5523 0.0016
-17 13 15 -0.5428 -0.0065
-17 13 16 8.2419 0.0934
-17 13 17 -1.8252 -0.0524
-17 13 18 4.8804 -0.0425
-17 13 19 -1.8687 -0.0279
-17 13 20 2.2472 -0.0028
-17 13 21 2.6669 -0.1166
-17 13 22 1.8160 -0.0088
-17 15 1 -11.1620 -0.0051
-17 15 2 2.0066 0.0348
-17 15 3 -16.8511 0.0294
-17 15 4 -1.9343 -0.0332
-17 15 5 -11.0388 0.0157
-17 15 6 4.0020 -0.0469
-17 15 7 -6.4201 -0.0264
-17 15 8 3.0239 0.0267
-17 15 9 -4.4318 0.0122
-17 15 10 1.3885 -0.0301
-17 15 11 -4.8184 -0.0105
-17 15 12 -1.1358 0.0190
-17 15 13 -4.9717 -0.0017
-17 15 14 -1.4416 -0.0192
-17 15 15 -1.8835 0.0821
-17 15 16 0.8633 0.0529
-17 15 17 -4.7632 0.0819
-17 15 18 1.9864 -0.0177
-17 15 19 -3.2514 0.1944
-17 17 1 2.4763 0.0043
-17 17 2 12.3181 0.0609
-17 17 3 -1.8793 -0.0232
-17 17 4 8.1912 0.0089
-17 17 5 -2.9701 0.1006
-17 17 6 6.8354 -0.0882
-17 17 7 -3.3163 -0.0482
-17 17 8 3.4364 0.1343
-17 17 9 -4.6870 -0.0731
-17 17 10 0.8554 -0.0245
-17 17 11 -8.8803 0.0726
-17 17 12 1.8699 0.1098
-17 17 13 -7.0840 -0.0108
-17 17 14 2.5380 0.1228
-17 17 15 -3.5666 0.1395
-17 19 1 4.9214 0.0037
-17 19 2 7.3713 -0.0018
-17 19 3 3.8805 -0.1633
-17 19 4 4.4598 -0.0009
-17 19 5 1.7738 0.0383
-17 19 6 1.2489 -0.1940
-17 19 7 1.4220 0.0449
-16 0 2 4.1158 0.3697
-16 0 4 6.7073 -0.1153
-16 0 6 4.9162 -0.1117
-16 0 8 8.3139 -0.0746
-16 0 10 1.8338 -0.4352
-16 0 12 -3.9929 0.1142
-16 0 14 3.6014 -0.0365
-16 0 16 -4.8634 -0.3654
-16 0 18 0.8025 -0.0075
-16 0 20 4.6096 -0.1133
-16 0 22 -0.8098 -0.2293
-16 0 24 3.8766 0.0557
-16 0 26 5.1400 -0.0406
-16 0 28 7.5914 -0.0801
-16 2 1 6.6555 -0.0668
-16 2 2 0.8974 -0.0308
-16 2 3 3.5155 -0.2235
-16 2 4 5.7369 0.0285
-16 2 5 6.5482 0.4019
-16 2 6 0.7211 -0.0405
-16 2 7 6.5128 -0.0092
-16 2 8 -0.2319 0.0862
-16 2 9 1.9357 -0.3238
-16 2 10 -4.5601 -0.1221
-16 2 11 7.8603 0.2981
-16 2 12 -7.8616 0.0159
-16 2 13 4.9392 -0.0810
-16 2 14 1.4599 -0.0538
-16 2 15 -3.7343 -0.2294
-16 2 16 -2.3362 -0.1380
-16 2 17 -1.5901 0.3767
-16 2 18 3.9002 0.0251
-16 2 19 -2.7545 -0.0628
-16 2 20 7.5093 0.0722
-16 2 21 -4.5680 -0.1997
-16 2 22 0.2231 0.0013
-16 2 23 2.3108 0.3137
-16 2 24 -1.3308 0.0285
-16 2 25 4.8753 0.0653
-16 2 26 -7.4909 -0.0896
-16 2 27 2.9806 0.0086
-16 2 28 -6.9055 -0.0810
-16 4 1 5.1154 -0.0143
-16 4 2 3.6587 -0.0094
-16 4 3 2.0851 -0.2398
-16 4 4 5.7865 0.0852
-16 4 5 6.6236 0.1207
-16 4 6 -1.3009 -0.1873
-16 4 7 5.0342 -0.0708
-16 4 8 -4.4439 -0.0546
-16 4 9 -4.0445 -0.2182
-16 4 10 -3.9410 0.0618
-16 4 11 5.1697 0.2210
-16 4 12 -7.7584 0.0435
-16 4 13 4.1170 -0.0661
-16 4 14 -0.4184 0.0458
-16 4 15 -6.2676 -0.2032
-16 4 16 2.6540 0.0835
-16 4 17 -4.6455 0.2410
-16 4 18 5.9718 -0.0910
-16 4 19 -12.1573 0.0073
-16 4 20 6.1258 0.0038
-16 4 21 -17.7436 -0.0519
-16 4 22 0.3863 0.0380
-16 4 23 -7.5657 0.2323
-16 4 24 2.4444 0.0416
-16 4 25 -2.7958 0.0497
-16 4 26 -0.9840 0.0849
-16 4 27 -3.9649 -0.0669
-16 4 28 0.8585 0.1264
-16 6 1 7.4588 0.0175
-16 6 2 -7.1515 -0.0212
-16 6 3 -1.1507 -0.0504
-16 6 4 1.9840 0.1191
-16 6 5 -2.5414 0.0282
-16 6 6 -0.3099 -0.0570
-16 6 7 -3.0416 -0.0661
-16 6 8 -0.8053 -0.0398
-16 6 9 -6.9632 -0.1046
-16 6 10 6.0056 0.0840
-16 6 11 4.2493 0.0686
-16 6 12 0.9159 -0.0118
-16 6 13 5.5743 0.0345
-16 6 14 1.4819 -0.0318
-16 6 15 -0.8875 -0.0150
-16 6 16 4.3879 0.1327
-16 6 17 3.1798 0.0659
-16 6 18 3.4271 -0.0456
-16 6 19 -3.3701 -0.0211
-16 6 20 3.4976 0.0226
-16 6 21 -7.8229 -0.0650
-16 6 22 1.0014 -0.0445
-16 6 23 -1.6761 -0.0252
-16 6 24 3.4040 -0.2078
-16 6 25 -0.4247 -0.0219
-16 6 26 -3.2698 -0.2332
-16 6 27 -0.5960 -0.0763
-16 8 1 1.8561 0.0168
-16 8 2 3.0951 -0.0035
-16 8 3 0.6014 0.0250
-16 8 4 10.6500 0.0260
-16 8 5 0.9084 -0.0303
-16 8 6 1.4473 0.0547
-16 8 7 0.6782 -0.0576
-16 8 8 -7.6527 0.0027
-16 8 9 -1.2071 -0.0030
-16 8 10 -6.8781 -0.0063
-16 8 11 4.9731 -0.0618
-16 8 12 -14.2441 0.0523
-16 8 13 8.0118 0.0018
-16 8 14 -14.1324 0.0192
-16 8 15 6.1341 0.0512
-16 8 16 -9.3760 0.0894
-16 8 17 5.2955 -0.0469
-16 8 18 -8.4349 -0.0037
-16 8 19 -3.9420 0.0161
-16 8 20 -4.1690 -0.0408
-16 8 21 -6.8928 -0.0062
-16 8 22 -2.1382 -0.0369
-16 8 23 -2.6476 -0.1379
-16 8 24 3.6266 -0.0207
-16 8 25 -0.8719 -0.0993
-16 8 26 -3.0019 -0.0087
-16 10 1 2.2551 0.0123
-16 10 2 -5.1855 0.0323
-16 10 3 1.6510 -0.0021
-16 10 4 2.0359 -0.0713
-16 10 5 -1.4647 -0.0113
-16 10 6 -2.0966 0.0689
-16 10 7 -3.3633 -0.0433
-16 10 8 -2.6758 0.0776
-16 10 9 -2.3979 0.0351
-16 10 10 2.5187 -0.0519
-16 10 11 -2.5719 -0.0227
-16 10 12 -1.1703 0.0851
-16 10 13 -2.2873 -0.0066
-16 10 14 -1.3360 0.0277
-16 10 15 -1.8553 0.0173
-16 10 16 -1.4985 -0.0227
-16 10 17 -2.4248 -0.1143
-16 10 18 -1.1725 0.1106
-16 10 19 -6.0801 -0.0399
-16 10 20 2.8250 -0.0091
-16 10 21 -8.6908 0.0685
-16 10 22 1.4203 -0.0788
-16 10 23 -9.8428 0.0599
-16 10 24 5.7421 -0.0544
-16 10 25 -7.8491 0.1233
-16 12 1 0.0212 0.0346
-16 12 2 -3.1868 0.0539
-16 12 3 1.0626 -0.0175
-16 12 4 6.3758 -0.0415
-16 12 5 -4.2093 0.0707
-16 12 6 2.3545 0.0206
-16 12 7 -10.1864 -0.0101
-16 12 8 0.6895 0.0131
-16 12 9 -7.6006 -0.0363
-16 12 10 4.3774 -0.1078
-16 12 11 -3.6546 -0.0117
-16 12 12 3.6136 0.0660
-16 12 13 2.8453 -0.0274
-16 12 14 3.7343 0.1191
-16 12 15 6.3753 -0.0146
-16 12 16 -1.3634 -0.0451
-16 12 17 6.5950 -0.0072
-16 12 18 -3.4588 0.0381
-16 12 19 8.0459 -0.0707
-16 12 20 0.5718 -0.0649
-16 12 21 6.3947 -0.0396
-16 12 22 0.0916 -0.0438
-16 12 23 6.0601 -0.0764
-16 14 1 -0.7568 0.0253
-16 14 2 -8.1007 0.0341
-16 14 3 5.3743 -0.0591
-16 14 4 -3.5347 -0.0062
-16 14 5 6.4095 0.0284
-16 14 6 -5.9567 0.0404
-16 14 7 3.6916 0.0151
-16 14 8 -6.0630 0.0185
-16 14 9 4.3069 -0.0097
-16 14 10 -1.6978 -0.0212
-16 14 11 4.7714 0.0110
-16 14 12 -2.0243 -0.0385
-16 14 13 4.8981 -0.0076
-16 14 14 -3.4286 0.0131
-16 14 15 1.8920 -0.0794
-16 14 16 -6.4002 -0.0098
-16 14 17 2.0921 -0.0183
-16 14 18 -7.4108 0.0834
-16 14 19 4.9852 -0.1148
-16 14 20 -3.1357 0.1277
-16 14 21 -0.3706 -0.0548
-16 16 1 3.3104 -0.0148
-16 16 2 5.8040 0.0241
-16 16 3 8.0664 0.0172
-16 16 4 9.4963 -0.0145
-16 16 5 7.3704 0.0049
-16 16 6 6.5317 0.1001
-16 16 7 2.8350 -0.0015
-16 16 8 1.8861 -0.0523
-16 16 9 1.3784 0.0681
-16 16 10 2.0049 -0.0465
-16 16 11 7.0399 -0.0190
-16 16 12 0.3002 -0.0720
-16 16 13 11.2468 0.0451
-16 16 14 -1.9879 -0.0605
-16 16 15 7.4655 -0.0199
-16 16 16 -0.0966 -0.0291
-16 16 17 5.8653 0.0215
-16 16 18 -1.5321 -0.1858
-16 18 1 -4.2156 -0.0372
-16 18 2 -2.4497 0.0948
-16 18 3 -2.2505 0.0703
-16 18 4 0.0280 -0.1149
-16 18 5 0.8184 0.0068
-16 18 6 1.0385 0.1202
-16 18 7 3.1796 -0.0459
-16 18 8 0.7989 0.0087
-16 18 9 1.8397 0.1462
-16 18 10 1.5868 -0.0020
-16 18 11 4.1754 -0.0850
-16 18 12 1.7184 0.0302
-16 18 13 4.2104 -0.0396
-15 1 1 -5.6289 -0.3574
-15 1 2 -1.0043 -0.0657
-15 1 3 -0.8580 0.2422
-15 1 4 1.9429 -0.0585
-15 1 5 -1.9501 -0.3138
-15 1 6 2.1094 0.1299
-15 1 7 -5.7562 -0.1466
-15 1 8 5.5598 -0.0940
-15 1 9 -3.0008 0.3480
-15 1 10 5.2025 0.1608
-15 1 11 -2.5058 -0.3404
-15 1 12 14.2101 -0.0330
-15 1 13 -3.4033 -0.1916
-15 1 14 3.1520 -0.1034
-15 1 15 0.9263 0.2908
-15 1 16 2.4608 0.2309
-15 1 17 0.5435 -0.2837
-15 1 18 2.8168 0.0093
-15 1 19 -0.4716 -0.0913
-15 1 20 -5.5084 -0.1007
-15 1 21 3.1941 0.2953
-15 1 22 2.4210 0.0588
-15 1 23 1.2973 -0.1594
-15 1 24 4.9908 -0.0843
-15 1 25 -5.1927 -0.0928
-15 1 26 6.2969 0.0326
-15 1 27 -7.0051 0.2314
-15 1 28 6.2695 0.1678
-15 1 29 -7.2999 -0.1200
-15 3 1 2.9167 -0.0811
-15 3 2 -5.3879 0.1112
-15 3 3 4.7789 0.2286
-15 3 4 -3.1836 -0.2107
-15 3 5 3.1333 -0.3341
-15 3 6 -1.8340 0.0926
-15 3 7 -1.9111 -0.2782
-15 3 8 2.7155 0.0773
-15 3 9 3.9520 0.2523
-15 3 10 -1.2010 0.0514
-15 3 11 -1.3428 -0.1893
-15 3 12 5.1800 0.0166
-15 3 13 -9.2087 -0.0193
-15 3 14 -0.5035 -0.0514
-15 3 15 2.4917 0.3703
-15 3 16 -3.8796 -0.0433
-15 3 17 4.3497 -0.2300
-15 3 18 -5.3832 0.0411
-15 3 19 0.8915 -0.1728
-15 3 20 -11.8847 0.0042
-15 3 21 6.0096 0.1362
-15 3 22 -3.8238 -0.0128
-15 3 23 1.9924 -0.1941
-15 3 24 0.3817 -0.0249
-15 3 25 -3.9643 -0.0469
-15 3 26 3.5550 -0.0960
-15 3 27 2.0520 0.2264
-15 3 28 3.7332 -0.0903
-15 3 29 2.2079 0.0206
-15 5 1 -13.4378 -0.0830
-15 5 2 1.5307 0.1572
-15 5 3 -6.1166 0.1252
-15 5 4 -3.6979 -0.1053
-15 5 5 -2.2217 -0.0534
-15 5 6 -2.6100 0.0680
-15 5 7 -4.7363 -0.0516
-15 5 8 7.7055 0.0491
-15 5 9 4.5798 0.1653
-15 5 10 3.8847 -0.1260
-15 5 11 2.0819 -0.1282
-15 5 12 6.6486 -0.0259
-15 5 13 -7.2396 -0.1056
-15 5 14 5.9459 0.0765
-15 5 15 3.1954 0.1124
-15 5 16 2.3207 -0.0781
-15 5 17 3.0461 -0.1214
-15 5 18 6.2024 0.0641
-15 5 19 2.0894 -0.0698
-15 5 20 5.7868 0.0216
-15 5 21 12.0219 0.0773
-15 5 22 8.1698 -0.1137
-15 5 23 7.7223 -0.1370
-15 5 24 2.9063 0.0246
-15 5 25 -1.1040 -0.1500
-15 5 26 1.2149 -0.0553
-15 5 27 0.8095 -0.1104
-15 5 28 2.2381 0.0415
-15 7 1 -1.1175 -0.0383
-15 7 2 -1.2796 0.0606
-15 7 3 2.0984 -0.0170
-15 7 4 -4.6746 -0.0298
-15 7 5 2.9993 0.0272
-15 7 6 -2.9143 0.0095
-15 7 7 -3.7230 0.0522
-15 7 8 7.8820 0.0378
-15 7 9 -3.6286 0.0370
-15 7 10 3.1669 -0.0353
-15 7 11 -8.9014 -0.0176
-15 7 12 6.0889 -0.0535
-15 7 13 -17.5021 -0.0145
-15 7 14 10.0475 0.0383
-15 7 15 -9.3649 -0.0144
-15 7 16 3.1603 -0.0513
-15 7 17 -7.9499 -0.0023
-15 7 18 2.1964 0.0300
-15 7 19 -4.8000 -0.0457
-15 7 20 -0.2982 0.0746
-15 7 21 5.2035 -0.0187
-15 7 22 3.2054 -0.0257
-15 7 23 2.6569 0.0623
-15 7 24 2.3296 0.0702
-15 7 25 -2.0478 0.1168
-15 7 26 4.0822 -0.0517
-15 7 27 -2.3184 0.1418
-15 9 1 -7.5529 0.0260
-15 9 2 5.0087 -0.0660
-15 9 3 -5.3530 -0.0069
-15 9 4 -3.8378 0.0372
-15 9 5 -1.6099 0.0096
-15 9 6 -7.1719 -0.0383
-15 9 7 0.5695 0.0601
-15 9 8 2.4914 -0.0552
-15 9 9 3.7573 -0.0041
-15 9 10 -1.6176 0.0659
-15 9 11 3.6620 0.0248
-15 9 12 -0.6708 -0.0449
-15 9 13 -0.2169 0.0214
-15 9 14 1.7066 -0.0686
-15 9 15 2.9233 -0.0778
-15 9 16 -1.7602 -0.0053
-15 9 17 3.5775 0.0715
-15 9 18 0.8122 -0.0708
-15 9 19 5.2391 0.0495
-15 9 20 -3.2976 0.0717
-15 9 21 7.8761 -0.0421
-15 9 22 -3.6873 0.1351
-15 9 23 3.7762 -0.0009
-15 9 24 -7.7165 0.1197
-15 9 25 2.3873 -0.0164
-15 9 26 -5.4666 0.0587
-15 11 1 -1.6909 -0.0106
-15 11 2 1.5336 -0.0810
-15 11 3 4.6108 0.0630
-15 11 4 -2.7031 0.0818
-15 11 5 5.3634 -0.0090
-15 11 6 -7.9473 -0.0026
-15 11 7 6.0906 -0.0048
-15 11 8 -1.4536 -0.0898
-15 11 9 5.2620 -0.0138
-15 11 10 -4.3382 0.0520
-15 11 11 4.3554 0.0135
-15 11 12 -0.8352 -0.0369
-15 11 13 2.9759 0.0829
-15 11 14 3.6767 -0.0980
-15 11 15 1.8484 0.0270
-15 11 16 5.9610 0.1127
-15 11 17 -0.1360 0.0029
-15 11 18 11.3232 -0.0311
-15 11 19 -2.8333 -0.0255
-15 11 20 7.9309 0.0115
-15 11 21 -2.3424 -0.0242
-15 11 22 9.4734 0.0634
-15 11 23 -2.0177 0.0751
-15 11 24 5.7739 -0.0944
-15 11 25 -0.8634 0.1308
-15 13 1 2.2003 -0.0316
-15 13 2 5.2096 -0.0490
-15 13 3 2.0106 0.0729
-15 13 4 6.3858 0.0245
-15 13 5 -2.2254 -0.0226
-15 13 6 3.2527 0.0073
-15 13 7 -0.1074 -0.0002
-15 13 8 9.5754 0.0015
-15 13 9 0.4800 0.0786
-15 13 10 4.1593 0.0796
-15 13 11 -3.8846 0.0214
-15 13 12 0.4798 0.0447
-15 13 13 -8.6836 -0.0105
-15 13 14 0.0688 -0.0589
-15 13 15 -10.0962 0.0380
-15 13 16 1.4569 0.0256
-15 13 17 -8.2087 0.0098
-15 13 18 5.3785 -0.0391
-15 13 19 -10.1459 0.0650
-15 13 20 1.0908 0.0014
-15 13 21 -7.6748 0.0509
-15 13 22 0.5229 0.1601
-15 13 23 -5.1831 -0.0710
-15 15 1 6.2347 -0.0523
-15 15 2 -2.8294 -0.0036
-15 15 3 9.4924 0.0373
-15 15 4 -2.1967 0.0282
-15 15 5 5.9167 0.0098
-15 15 6 -6.1725 -0.0167
-15 15 7 6.3384 0.0171
-15 15 8 0.6652 0.0009
-15 15 9 7.0193 -0.0056
-15 15 10 0.8468 0.0171
-15 15 11 2.2120 0.0083
-15 15 12 1.3487 0.0157
-15 15 13 -3.6221 0.0080
-15 15 14 4.8066 0.0205
-15 15 15 -3.4184 0.0517
-15 15 16 3.1421 -0.0211
-15 15 17 -1.1291 -0.0594
-15 15 18 2.8817 0.0903
-15 15 19 -5.1975 -0.1595
-15 15 20 1.2660 0.0866
-15 17 1 -3.1554 0.0481
-15 17 2 -8.0682 -0.0621
-15 17 3 -4.3188 -0.0308
-15 17 4 -6.3381 0.0271
-15 17 5 -8.2315 -0.0914
-15 17 6 -4.8476 -0.0092
-15 17 7 -8.1406 0.0310
-15 17 8 1.6312 -0.0105
-15 17 9 -4.5424 -0.0470
-15 17 10 0.4250 0.0552
-15 17 11 -3.4124 0.0419
-15 17 12 -4.1985 -0.0307
-15 17 13 -5.4373 0.0280
-15 17 14 -3.3543 0.0206
-15 17 15 -2.0008 -0.0400
-15 17 16 -6.2490 -0.1338
-15 19 1 4.1924 0.0715
-15 19 2 -3.5430 -0.1285
-15 19 3 4.9267 -0.0206
-15 19 4 -6.6150 0.0701
-15 19 5 3.2485 -0.1409
-15 19 6 -7.1398 0.0509
-15 19 7 0.3968 0.0156
-15 19 8 -6.0706 -0.1195
-15 19 9 -0.2865 -0.1641
-15 19 10 -4.0402 0.0459
-15 19 11 0.5107 -0.1216
-14 0 2 -2.0430 0.0115
-14 0 4 -6.9283 0.0701
-14 0 6 -4.8273 0.0266
-14 0 8 -6.5394 0.2924
-14 0 10 0.4193 -0.1154
-14 0 12 -5.8160 -0.0586
-14 0 14 -4.8868 0.3350
-14 0 16 -1.4702 -0.1021
-14 0 18 -10.0595 0.0742
-14 0 20 -0.0437 0.3421
-14 0 22 1.1592 -0.0345
-14 0 24 -6.2726 0.1017
-14 0 26 -8.6549 0.1145
-14 2 1 -4.6428 0.3729
-14 2 2 12.7074 -0.0037
-14 2 3 -6.7909 -0.3364
-14 2 4 5.4794 0.1002
-14 2 5 -7.9873 0.1123
-14 2 6 8.0413 -0.1363
-14 2 7 -3.0204 0.4595
-14 2 8 2.9874 -0.1239
-14 2 9 -5.3794 -0.2000
-14 2 10 4.0824 -0.0449
-14 2 11 -7.7137 0.2202
-14 2 12 -4.7220 0.0414
-14 2 13 0.5378 0.2770
-14 2 14 -4.0805 0.2092
-14 2 15 -1.7710 -0.4137
-14 2 16 4.4347 0.0337
-14 2 17 -6.7612 0.0606
-14 2 18 -0.8683 -0.0358
-14 2 19 -1.9061 0.2699
-14 2 20 2.0228 0.0213
-14 2 21 -2.0666 -0.1844
-14 2 22 -3.9219 -0.0394
-14 2 23 -3.3350 0.0675
-14 2 24 -10.6723 -0.0134
-14 2 25 4.5610 0.0429
-14 2 26 -5.8317 0.0689
-14 2 27 3.0942 -0.3747
-14 2 28 -3.4520 -0.0450
-14 2 29 -0.5665 -0.2951
-14 4 1 4.1633 0.1775
-14 4 2 -4.2710 -0.2175
-14 4 3 0.9117 -0.1024
-14 4 4 -6.4569 0.1391
-14 4 5 -3.1719 0.1143
-14 4 6 -3.2677 0.0691
-14 4 7 4.6635 0.2699
-14 4 8 -10.9000 -0.0904
-14 4 9 4.6367 -0.2527
-14 4 10 -5.9160 0.0618
-14 4 11 0.9707 0.0149
-14 4 12 -4.6399 -0.0083
-14 4 13 11.6057 0.1750
-14 4 14 -6.5807 -0.0907
-14 4 15 7.5509 -0.2131
-14 4 16 -1.5992 0.0428
-14 4 17 2.1974 0.0843
-14 4 18 -4.7277 -0.0029
-14 4 19 11.6730 0.2161
-14 4 20 -1.1916 -0.0519
-14 4 21 7.1693 -0.1475
-14 4 22 -0.9869 0.1088
-14 4 23 -2.9957 0.0368
-14 4 24 -3.5906 -0.0865
-14 4 25 0.7394 0.0712
-14 4 26 -2.4857 -0.0759
-14 4 27 -2.6764 -0.0743
-14 4 29 -4.1197 0.0151
-14 6 1 -1.8815 0.0674
-14 6 2 8.7386 -0.1696
-14 6 3 -0.1606 -0.0063
-14 6 4 6.1617 0.0119
-14 6 5 -4.2757 0.0191
-14 6 6 9.6652 0.0173
-14 6 7 -0.3680 0.1248
-14 6 8 -3.4066 -0.0744
-14 6 9 -0.5895 0.0023
-14 6 10 -3.8504 0.0667
-14 6 11 -3.5369 0.0784
-14 6 12 -1.3095 0.0501
-14 6 13 9.3611 0.0878
-14 6 14 -5.9348 -0.0916
-14 6 15 6.1651 -0.0514
-14 6 16 -0.8083 0.0034
-14 6 17 -4.3178 -0.0120
-14 6 18 -2.7258 -0.0419
-14 6 19 -1.8574 0.0698
-14 6 20 -5.1579 -0.1627
-14 6 21 -6.7718 -0.0335
-14 6 22 -7.4828 0.1020
-14 6 23 -6.1800 0.0224
-14 6 24 -8.3349 0.0128
-14 6 25 6.1368 0.0304
-14 6 26 -4.9455 0.1580
-14 6 27 6.4376 -0.0072
-14 6 28 -5.6065 0.2025
-14 8 1 8.1160 -0.0335
-14 8 2 -2.5846 0.0164
-14 8 3 5.3893 0.0283
-14 8 4 -2.3520 -0.0329
-14 8 5 -1.9937 -0.0027
-14 8 6 8.3211 -0.0315
-14 8 7 -0.7605 -0.0239
-14 8 8 0.6391 0.0061
-14 8 9 1.6986 0.0419
-14 8 10 1.8636 -0.0233
-14 8 11 -1.6882 0.0683
-14 8 12 6.0483 -0.0088
-14 8 13 3.7683 0.0007
-14 8 14 0.7854 -0.0238
-14 8 15 1.3865 0.0507
-14 8 16 4.8927 -0.0720
-14 8 17 -3.3701 -0.0481
-14 8 18 2.9492 0.0187
-14 8 19 0.1311 -0.0067
-14 8 20 0.3214 -0.0365
-14 8 21 -5.4341 0.1014
-14 8 22 -1.6567 0.0255
-14 8 23 -7.4944 0.0675
-14 8 24 -2.2105 -0.0059
-14 8 25 -3.9706 0.0793
-14 8 26 2.5679 0.0958
-14 8 27 -2.1355 0.0862
-14 10 1 -1.1419 -0.0247
-14 10 2 5.5922 0.1083
-14 10 3 -2.2484 -0.0197
-14 10 4 2.2087 -0.0223
-14 10 5 -4.1377 0.0188
-14 10 6 11.0983 -0.0322
-14 10 7 -3.1601 0.0004
-14 10 8 2.4588 0.0622
-14 10 9 -2.1935 0.0068
-14 10 10 0.7154 -0.0785
-14 10 11 -3.0787 0.0167
-14 10 12 3.7136 -0.0343
-14 10 13 1.4516 -0.0289
-14 10 14 -0.5198 0.1130
-14 10 15 3.3038 0.0959
-14 10 16 0.0168 -0.1256
-14 10 17 3.0476 0.0570
-14 10 18 -5.4277 -0.0705
-14 10 19 7.4072 0.0315
-14 10 20 -5.5657 -0.0036
-14 10 21 7.7973 0.0775
-14 10 22 -3.5217 -0.0248
-14 10 23 10.0149 -0.0076
-14 10 24 -4.3588 0.1897
-14 10 25 8.2231 0.0029
-14 10 26 -1.0361 0.2622
-14 12 1 4.8928 0.0405
-14 12 2 1.8167 0.0663
-14 12 3 -0.5073 -0.0571
-14 12 4 -7.5574 -0.0558
-14 12 5 -0.9198 -0.0036
-14 12 6 2.2301 -0.0409
-14 12 7 1.1256 0.0611
-14 12 8 -1.4312 0.0712
-14 12 9 -0.7264 0.0039
-14 12 10 -3.3935 -0.0339
-14 12 11 -1.9974 0.0225
-14 12 12 -2.4294 -0.0666
-14 12 13 -0.2103 -0.0071
-14 12 14 -6.4811 0.0557
-14 12 15 1.5688 -0.0351
-14 12 16 -6.7347 -0.0794
-14 12 17 1.7789 -0.0041
-14 12 18 -9.6226 0.0104
-14 12 19 4.8125 0.0563
-14 12 20 -6.8664 0.0968
-14 12 21 5.4143 0.1109
-14 12 22 -2.3438 -0.1525
-14 12 23 5.9277 0.1507
-14 12 24 -3.9230 -0.0678
-14 14 1 -4.9995 0.0537
-14 14 2 6.6218 -0.0061
-14 14 3 -11.3681 -0.0186
-14 14 4 -0.4536 0.0060
-14 14 5 -9.0132 -0.0081
-14 14 6 6.7769 0.0139
-14 14 7 -5.3343 0.0218
-14 14 8 2.5522 -0.0017
-14 14 9 -6.9106 -0.0631
-14 14 10 0.9931 -0.0343
-14 14 11 -4.3991 -0.0525
-14 14 12 6.3112 0.0281
-14 14 13 1.1185 -0.0169
-14 14 14 5.6988 0.0824
-14 14 15 2.8729 -0.0374
-14 14 16 4.7101 0.0431
-14 14 17 0.0346 0.0435
-14 14 18 2.7883 -0.0561
-14 14 19 2.1710 0.1558
-14 14 20 0.6393 -0.0496
-14 14 21 3.9662 0.0953
-14 14 22 2.5972 -0.0981
-14 16 1 -2.7911 0.0096
-14 16 2 0.0515 -0.0164
-14 16 3 -6.3316 -0.0263
-14 16 4 -7.8497 -0.0178
-14 16 5 -0.5230 0.0089
-14 16 6 -4.8457 -0.0560
-14 16 7 3.5157 0.0005
-14 16 8 -8.9575 -0.0045
-14 16 9 -0.1840 0.0092
-14 16 10 -9.1406 0.0068
-14 16 11 -4.4357 0.0190
-14 16 12 -0.7051 0.0785
-14 16 13 -3.5439 -0.0168
-14 16 14 2.0257 0.0030
-14 16 15 -2.5108 -0.0021
-14 16 16 3.7398 0.1345
-14 16 17 -3.7163 -0.0876
-14 16 18 6.7879 0.1612
-14 16 19 1.0476 -0.0414
-14 18 1 2.3930 -0.0662
-14 18 2 6.2976 0.0033
-14 18 3 -1.3284 -0.0182
-14 18 4 7.3853 0.0578
-14 18 5 -0.5449 0.0977
-14 18 6 8.7853 -0.0708
-14 18 7 -0.9445 -0.0165
-14 18 8 3.1337 0.0253
-14 18 9 0.3510 -0.0014
-14 18 10 -0.1221 -0.0390
-14 18 11 0.0350 0.0818
-14 18 12 1.5992 0.0501
-14 18 13 3.4722 -0.0148
-14 18 14 0.7023 0.0587
-14 20 1 -4.3514 -0.0586
-14 20 2 0.0706 -0.0323
-14 20 3 -5.4393 -0.0933
-14 20 4 1.9989 0.0872
-14 20 5 -0.7513 0.0726
-14 20 6 1.2745 -0.0697
-14 20 7 0.7010 0.0187
-14 20 8 -0.9760 0.1435
-14 20 9 4.0537 -0.0143
-13 1 1 15.1502 -0.2388
-13 1 2 -10.2873 -0.1775
-13 1 3 13.1561 0.4581
-13 1 4 -7.9270 -0.1600
-13 1 5 13.6495 0.2260
-13 1 6 -7.7347 -0.0213
-13 1 7 9.4825 -0.5578
-13 1 8 -7.5762 -0.0318
-13 1 9 4.4816 0.2007
-13 1 10 -9.0866 0.1177
-13 1 11 2.3084 0.0794
-13 1 12 -5.8211 0.1477
-13 1 13 -0.4734 -0.3300
-13 1 14 5.3133 -0.2627
-13 1 15 1.7121 0.3650
-13 1 16 0.2701 -0.0907
-13 1 17 8.2455 0.0996
-13 1 18 8.0291 0.0426
-13 1 19 5.3345 -0.3453
-13 1 20 10.0511 -0.1353
-13 1 21 -3.4594 0.1511
-13 1 22 5.6960 0.0740
-13 1 23 -5.1992 0.0534
-13 1 24 13.1221 0.0999
-13 1 25 -4.9304 -0.0434
-13 1 26 10.5383 -0.1302
-13 1 27 -1.2302 0.2842
-13 1 28 8.2728 0.0067
-13 1 29 4.1839 0.3333
-13 3 1 -8.3900 -0.3383
-13 3 2 -4.4406 0.1433
-13 3 3 -6.8764 0.2098
-13 3 4 -0.6256 0.0763
-13 3 5 -3.5446 0.2592
-13 3 6 -1.4937 -0.0256
-13 3 7 -8.9199 -0.2807
-13 3 8 3.5004 0.0688
-13 3 9 -10.4845 0.2631
-13 3 10 4.8089 -0.0768
-13 3 11 -2.7406 0.0996
-13 3 12 2.5997 -0.0706
-13 3 13 -6.9336 -0.3154
-13 3 14 9.0177 -0.0004
-13 3 15 -13.0357 0.2607
-13 3 16 4.5610 -0.0002
-13 3 17 -6.8791 0.1252
-13 3 18 9.7240 0.0050
-13 3 19 -8.0192 -0.2566
-13 3 20 12.3385 0.0318
-13 3 21 -8.5824 0.1710
-13 3 22 6.0325 -0.0975
-13 3 23 4.1478 0.0704
-13 3 24 6.1323 0.0096
-13 3 25 3.0963 -0.0714
-13 3 26 1.3562 0.0840
-13 3 27 -2.2579 0.1739
-13 3 28 1.3392 0.1175
-13 5 1 11.1883 -0.0296
-13 5 2 -7.9910 0.1289
-13 5 3 8.2739 0.0661
-13 5 4 -3.1589 -0.0151
-13 5 5 12.4161 0.0713
-13 5 6 -9.9515 -0.1017
-13 5 7 10.2977 -0.1817
-13 5 8 -5.8429 0.1569
-13 5 9 5.6731 0.1064
-13 5 10 -2.6511 0.0230
-13 5 11 10.7207 0.0825
-13 5 12 -6.3767 -0.0526
-13 5 13 5.4081 -0.1130
-13 5 14 -0.0409 0.0901
-13 5 15 -0.5102 0.1121
-13 5 16 -4.5025 -0.0148
-13 5 17 8.6770 0.0606
-13 5 18 -8.3655 -0.0774
-13 5 19 3.1399 -0.1725
-13 5 20 -5.1859 0.1390
-13 5 21 -5.7153 0.0573
-13 5 22 -1.4417 -0.0836
-13 5 23 0.6100 0.0903
-13 5 24 8.0938 -0.0089
-13 5 25 -2.4573 0.0702
-13 5 26 9.7355 0.0889
-13 5 27 -4.2292 0.2475
-13 5 28 7.6546 -0.1009
-13 7 1 -3.6817 0.0618
-13 7 2 -3.3298 0.0951
-13 7 3 -5.5452 0.0121
-13 7 4 0.5992 0.0490
-13 7 5 -0.3035 0.0048
-13 7 6 -8.1108 -0.0282
-13 7 7 2.1609 -0.0306
-13 7 8 -2.1549 0.0073
-13 7 9 -2.6670 -0.0152
-13 7 10 3.4476 -0.0341
-13 7 11 0.8386 -0.0491
-13 7 12 -5.0070 -0.0161
-13 7 13 -2.8403 -0.0261
-13 7 14 -3.7936 0.0689
-13 7 15 -8.7887 -0.0180
-13 7 16 -5.1235 0.0729
-13 7 17 1.0469 0.0732
-13 7 18 -4.3478 -0.0060
-13 7 19 0.7591 0.0760
-13 7 20 3.2311 0.1165
-13 7 21 -0.4479 0.0458
-13 7 22 3.2307 -0.0368
-13 7 23 5.5576 0.0653
-13 7 24 2.9046 -0.0585
-13 7 25 2.1726 -0.0135
-13 7 26 -1.3357 -0.0140
-13 7 27 -0.3037 -0.0237
-13 9 1 5.4594 0.0481
-13 9 2 -9.2125 -0.0426
-13 9 3 2.5460 0.0227
-13 9 4 0.4046 -0.0001
-13 9 5 4.9923 0.0002
-13 9 6 -7.0006 0.0655
-13 9 7 5.5672 0.0162
-13 9 8 -6.7087 -0.0573
-13 9 9 -0.2869 -0.0271
-13 9 10 -1.6000 -0.0264
-13 9 11 1.4282 -0.0623
-13 9 12 -5.8400 0.0388
-13 9 13 -0.0687 0.0503
-13 9 14 -1.6893 -0.0406
-13 9 15 -5.5713 -0.0440
-13 9 16 -0.9217 0.1208
-13 9 17 -1.6263 -0.0329
-13 9 18 0.0939 0.1045
-13 9 19 -3.2121 0.0168
-13 9 20 6.9937 -0.0478
-13 9 21 -2.4232 -0.0851
-13 9 22 7.3368 -0.0789
-13 9 23 -0.7972 0.0297
-13 9 24 10.4177 -0.1925
-13 9 25 -4.3653 0.0257
-13 9 26 6.1124 -0.2515
-13 9 27 -6.0748 -0.0222
-13 11 1 -1.2393 -0.0106
-13 11 2 -2.9627 -0.0734
-13 11 3 -2.0217 -0.0045
-13 11 4 4.7648 -0.0150
-13 11 5 3.5199 -0.0241
-13 11 6 -1.3717 0.0755
-13 11 7 5.4406 -0.0388
-13 11 8 -4.0976 -0.0497
-13 11 9 4.6655 0.0252
-13 11 10 1.2282 0.0505
-13 11 11 6.1997 -0.0045
-13 11 12 -2.0918 0.1140
-13 11 13 2.5954 0.0002
-13 11 14 -0.8204 -0.1053
-13 11 15 -3.1466 -0.0249
-13 11 16 -0.3683 0.0042
-13 11 17 -3.1489 0.0043
-13 11 18 0.8729 0.0745
-13 11 19 -5.1154 0.0216
-13 11 20 4.1152 -0.1351
-13 11 21 -4.4047 -0.1325
-13 11 22 -1.4423 0.0061
-13 11 23 -3.9335 -0.2096
-13 11 24 1.0871 -0.1149
-13 11 25 -2.8582 -0.2784
-13 13 1 1.2239 -0.0514
-13 13 2 -12.0768 -0.0384
-13 13 3 4.6981 0.0146
-13 13 4 -1.5011 0.0155
-13 13 5 8.5761 0.0512
-13 13 6 -2.0425 0.0337
-13 13 7 4.4894 -0.0620
-13 13 8 -4.9862 -0.0473
-13 13 9 6.2307 -0.0067
-13 13 10 0.1301 0.0097
-13 13 11 12.2988 0.0326
-13 13 12 -3.5909 0.0180
-13 13 13 12.2400 0.0422
-13 13 14 -5.9372 -0.0605
-13 13 15 9.8388 0.0686
-13 13 16 -5.9278 0.0215
-13 13 17 8.2898 0.0043
-13 13 18 -6.7106 0.1072
-13 13 19 4.5232 -0.1206
-13 13 20 -3.3527 -0.0837
-13 13 21 0.6456 -0.0936
-13 13 22 -8.0472 -0.0459
-13 13 23 -2.0854 -0.0206
-13 15 1 -0.2091 -0.0082
-13 15 2 -5.1572 -0.0126
-13 15 3 0.0632 -0.0222
-13 15 4 3.0927 -0.0340
-13 15 5 -0.2761 -0.0143
-13 15 6 3.2704 -0.0238
-13 15 7 -5.4281 -0.0512
-13 15 8 0.8205 -0.0040
-13 15 9 -2.5617 0.0218
-13 15 10 3.0079 0.0307
-13 15 11 3.3784 0.0057
-13 15 12 -4.1164 -0.0465
-13 15 13 3.7338 -0.0335
-13 15 14 -8.5733 -0.0348
-13 15 15 2.9524 -0.0394
-13 15 16 -4.2331 -0.0649
-13 15 17 3.6759 0.0597
-13 15 18 -4.6038 -0.0918
-13 15 19 2.7802 0.0386
-13 15 20 1.3776 -0.0927
-13 15 21 -1.1740 0.0294
-13 17 1 0.0140 0.0063
-13 17 2 2.8891 0.0355
-13 17 3 6.5262 0.0271
-13 17 4 3.1696 -0.0392
-13 17 5 6.5306 0.0104
-13 17 6 -1.6336 0.0028
-13 17 7 3.8562 -0.0057
-13 17 8 -0.5985 -0.0082
-13 17 9 4.1309 0.0151
-13 17 10 5.3164 -0.0244
-13 17 11 5.7066 -0.0674
-13 17 12 3.8700 -0.0961
-13 17 13 4.6231 0.0375
-13 17 14 0.4270 -0.0613
-13 17 15 1.0381 -0.0387
-13 17 16 2.3312 -0.0457
-13 17 17 0.4418 -0.0148
-13 17 18 -4.4152 -0.0707
-13 19 1 1.8184 0.0373
-13 19 2 -4.1140 0.0456
-13 19 3 4.4767 0.0598
-13 19 4 -0.9861 -0.1002
-13 19 5 0.1247 -0.0261
-13 19 6 -1.3617 0.0367
-13 19 7 0.3456 -0.0521
-13 19 8 2.4892 0.0392
-13 19 9 0.2923 0.0486
-13 19 10 1.8759 -0.0611
-13 19 11 1.7272 -0.1069
-13 19 12 -1.8249 -0.0854
-13 19 13 4.2024 -0.0370
-13 21 2 5.8694 0.1109
-13 21 3 4.8205 0.1009
-13 21 4 5.5355 -0.0461
-12 0 2 25.0157 0.6586
-12 0 4 28.2762 0.5110
-12 0 6 21.9154 0.0257
-12 0 8 19.0289 0.1864
-12 0 10 10.3899 -0.0083
-12 0 12 9.1134 -0.3601
-12 0 14 -2.1995 0.1213
-12 0 16 1.1937 0.0162
-12 0 18 0.2152 -0.3145
-12 0 20 -14.6917 0.1138
-12 0 22 -15.2101 0.0135
-12 0 24 -17.3250 -0.2031
-12 0 26 -13.2350 0.1448
-12 0 28 -2.7706 -0.0191
-12 2 1 -1.3209 0.3089
-12 2 2 -1.3642 -0.0730
-12 2 3 0.5878 0.0032
-12 2 4 1.5669 0.0088
-12 2 5 -2.5094 -0.3792
-12 2 6 -0.4706 0.0985
-12 2 7 1.1112 0.3756
-12 2 8 2.1356 0.0922
-12 2 9 5.0381 -0.1564
-12 2 10 1.2085 -0.0072
-12 2 11 2.2719 -0.4035
-12 2 12 4.7738 -0.1038
-12 2 13 -0.2909 0.3093
-12 2 14 -10.0631 0.0246
-12 2 15 2.4615 -0.1587
-12 2 16 -17.0160 0.0397
-12 2 17 -0.4708 -0.2593
-12 2 18 -18.5864 -0.0353
-12 2 19 -3.3886 0.3046
-12 2 20 -20.8639 0.0278
-12 2 21 1.5920 -0.1237
-12 2 22 -7.0836 0.0455
-12 2 23 -2.6488 -0.1844
-12 2 24 -2.1298 -0.0039
-12 2 25 -8.8304 0.1008
-12 2 26 -3.9498 0.0500
-12 2 27 -3.3466 -0.0887
-12 2 28 -4.0910 0.0513
-12 4 1 -2.8283 0.0051
-12 4 2 17.7704 -0.0219
-12 4 3 -1.5757 -0.1888
-12 4 4 16.3416 -0.1123
-12 4 5 -7.6636 -0.4057
-12 4 6 20.1100 0.0437
-12 4 7 -8.9494 0.1417
-12 4 8 20.5639 -0.0964
-12 4 9 -6.7974 -0.0722
-12 4 10 13.4222 -0.0159
-12 4 11 -8.7202 -0.2251
-12 4 12 16.9734 0.1322
-12 4 13 -9.2907 0.1673
-12 4 14 12.5331 -0.0306
-12 4 15 -1.8197 -0.1390
-12 4 16 12.8419 -0.0472
-12 4 17 -8.2048 -0.2277
-12 4 18 15.3656 0.0656
-12 4 19 -15.4663 0.2076
-12 4 20 5.4445 -0.0823
-12 4 21 -4.4334 0.0157
-12 4 22 0.2108 0.0401
-12 4 23 -1.6095 -0.0822
-12 4 24 -4.1883 0.1549
-12 4 25 -2.4428 0.0695
-12 4 26 -4.8852 -0.0367
-12 4 27 5.2392 -0.1983
-12 4 28 -0.2083 0.1172
-12 6 1 -4.7649 -0.0509
-12 6 2 5.2507 -0.0876
-12 6 3 -3.1665 -0.0121
-12 6 4 2.0744 -0.0783
-12 6 5 -4.1883 -0.0705
-12 6 6 7.4866 0.0863
-12 6 7 -4.9457 0.0059
-12 6 8 6.1284 -0.0404
-12 6 9 -0.6761 -0.1054
-12 6 10 -4.2592 -0.0098
-12 6 11 -2.0590 -0.1073
-12 6 12 -2.3203 0.0889
-12 6 13 -8.1011 0.0329
-12 6 14 -4.3170 -0.0586
-12 6 15 -0.3640 -0.0029
-12 6 16 -5.0123 -0.0462
-12 6 17 -1.1041 -0.0700
-12 6 18 3.3437 0.1318
-12 6 19 -2.6795 0.0062
-12 6 20 2.8975 -0.0156
-12 6 21 6.6068 -0.0159
-12 6 22 2.8334 0.0301
-12 6 23 1.4241 -0.1328
-12 6 24 1.2553 0.1293
-12 6 25 -5.3239 -0.0536
-12 6 26 -2.1281 -0.1779
-12 6 27 0.0177 -0.1338
-12 6 28 -3.2622 -0.0115
-12 8 1 -5.6780 -0.0721
-12 8 2 10.5574 -0.0571
-12 8 3 -1.5083 -0.0584
-12 8 4 4.3290 -0.0210
-12 8 5 -0.3094 0.0115
-12 8 6 7.5889 -0.0171
-12 8 7 -7.1413 -0.0123
-12 8 8 10.3894 0.0235
-12 8 9 -6.3607 -0.0443
-12 8 10 3.8175 0.0641
-12 8 11 -3.9738 -0.0127
-12 8 12 6.7054 0.0430
-12 8 13 -4.1277 -0.0875
-12 8 14 7.3333 0.0368
-12 8 15 6.6501 -0.0074
-12 8 16 4.5155 -0.0295
-12 8 17 5.3186 0.0120
-12 8 18 7.7861 -0.0562
-12 8 19 -0.5508 -0.1251
-12 8 20 1.3337 -0.0277
-12 8 21 1.4777 -0.0459
-12 8 22 -2.4702 -0.0010
-12 8 23 -0.9826 -0.1297
-12 8 24 -5.1718 0.1334
-12 8 25 0.2967 -0.1123
-12 8 26 -7.1400 0.0472
-12 8 27 3.8700 -0.0485
-12 10 1 -2.0620 -0.0163
-12 10 2 4.6220 0.0036
-12 10 3 -0.0379 -0.0261
-12 10 4 2.4905 0.0278
-12 10 5 -2.5424 -0.0014
-12 10 6 2.4320 -0.0922
-12 10 7 -7.6545 0.0063
-12 10 8 9.5277 0.0714
-12 10 9 -3.6656 0.0057
-12 10 10 6.1579 0.0771
-12 10 11 -1.5430 0.0556
-12 10 12 6.5720 -0.0743
-12 10 13 -2.1995 -0.0212
-12 10 14 6.7592 0.0394
-12 10 15 4.5477 -0.0231
-12 10 16 3.5954 0.0377
-12 10 17 4.5705 -0.0166
-12 10 18 4.6995 -0.0877
-12 10 19 1.9368 -0.1162
-12 10 20 -2.3249 0.1000
-12 10 21 -0.8189 0.0220
-12 10 22 -1.4950 0.0068
-12 10 23 -5.5473 0.0158
-12 10 24 0.8675 -0.0520
-12 10 25 -3.9042 -0.0107
-12 10 26 1.3073 0.0314
-12 12 1 -9.0578 0.0165
-12 12 2 8.1361 0.0474
-12 12 3 -3.8465 0.0266
-12 12 4 5.8385 0.0604
-12 12 5 -6.2942 -0.0070
-12 12 6 -3.3891 -0.0810
-12 12 7 -8.2422 0.0495
-12 12 8 1.8096 0.0094
-12 12 9 -7.3320 -0.0079
-12 12 10 1.1424 -0.0386
-12 12 11 -12.6034 -0.0476
-12 12 12 4.5415 -0.0949
-12 12 13 -13.7238 -0.0091
-12 12 14 10.4853 0.0683
-12 12 15 -9.1763 0.0220
-12 12 16 10.1713 0.0560
-12 12 17 -7.4698 0.0380
-12 12 18 11.1399 -0.1422
-12 12 19 -6.1424 0.0228
-12 12 20 4.3451 0.0924
-12 12 21 -7.1858 0.0211
-12 12 22 4.2062 0.1980
-12 12 23 -8.1649 0.0111
-12 12 24 4.3652 0.2263
-12 12 25 -4.8616 0.0294
-12 14 1 -2.2910 0.0269
-12 14 2 5.2796 0.0444
-12 14 3 1.8321 0.0065
-12 14 4 3.8213 -0.0114
-12 14 5 -3.5878 -0.0573
-12 14 6 -4.3415 -0.0356
-12 14 7 -3.1243 0.0235
-12 14 8 0.3818 0.0416
-12 14 9 -3.7492 0.0083
-12 14 10 -2.3503 -0.0217
-12 14 11 -11.9601 -0.0164
-12 14 12 -2.3753 -0.0580
-12 14 13 -12.1888 0.0220
-12 14 14 3.0690 -0.0403
-12 14 15 -7.3898 0.0172
-12 14 16 0.7318 -0.0431
-12 14 17 -2.4989 -0.0418
-12 14 18 1.7537 -0.0452
-12 14 19 1.8404 0.0056
-12 14 20 -1.7966 0.0404
-12 14 21 3.8387 0.0374
-12 14 22 -1.7188 0.0560
-12 14 23 4.4658 0.0907
-12 16 1 5.7746 0.0157
-12 16 2 2.7909 0.0075
-12 16 3 4.9446 0.0302
-12 16 4 5.0972 0.0143
-12 16 5 -1.2937 0.0021
-12 16 6 3.5762 0.0421
-12 16 7 0.2014 0.0275
-12 16 8 7.2458 -0.0047
-12 16 9 -0.0706 -0.0155
-12 16 10 4.0828 -0.0300
-12 16 11 -3.5532 0.0177
-12 16 12 3.5928 0.0523
-12 16 13 -3.8367 -0.0059
-12 16 14 7.9063 0.0772
-12 16 15 -3.4837 0.0355
-12 16 16 1.5575 -0.0583
-12 16 17 -2.9282 0.0312
-12 16 18 0.3395 -0.1041
-12 16 19 -3.5556 0.0316
-12 16 20 -2.0780 -0.2263
-12 18 1 -4.9633 -0.0218
-12 18 2 1.2673 -0.0081
-12 18 3 -5.6667 -0.0063
-12 18 4 -1.1152 0.0060
-12 18 5 -2.6451 0.0117
-12 18 6 1.4982 0.0181
-12 18 7 1.6577 0.0832
-12 18 8 2.9791 -0.0741
-12 18 9 -2.8606 0.0004
-12 18 10 0.4170 -0.0205
-12 18 11 -6.9741 0.0639
-12 18 12 0.4341 -0.0191
-12 18 13 -10.4536 0.0013
-12 18 14 4.0658 0.0027
-12 18 15 -8.4856 0.0618
-12 18 16 -0.6534 -0.0765
-12 20 1 2.0108 -0.0052
-12 20 2 -0.3923 -0.0101
-12 20 3 -3.0139 0.0126
-12 20 4 -4.9448 0.0091
-12 20 5 -3.4760 -0.0099
-12 20 6 -1.6102 -0.0034
-12 20 7 -1.8778 0.1400
-12 20 8 -2.8112 -0.1758
-12 20 9 -3.3798 0.0999
-12 20 10 -3.7057 -0.0496
-12 20 11 0.7611 0.1934
-11 1 1 -7.5751 -0.5558
-11 1 2 -14.7225 0.0713
-11 1 3 -9.3443 -0.5735
-11 1 4 -21.1822 -0.0904
-11 1 5 -6.0477 0.3055
-11 1 6 -18.1165 0.1277
-11 1 7 -3.8702 -0.3328
-11 1 8 -19.7107 -0.0375
-11 1 9 -1.3565 -0.2090
-11 1 10 -14.8056 -0.0764
-11 1 11 1.6851 0.3939
-11 1 12 -15.5189 0.2466
-11 1 13 0.5970 -0.3375
-11 1 14 -7.5318 0.0596
-11 1 15 -6.3242 -0.0585
-11 1 16 3.3561 -0.0234
-11 1 17 -10.6389 0.4015
-11 1 18 1.1528 0.2311
-11 1 19 -4.7150 -0.2588
-11 1 20 7.8458 0.0199
-11 1 21 2.9910 -0.0373
-11 1 22 5.4160 -0.0960
-11 1 23 7.1736 0.2077
-11 1 24 -4.4714 0.0848
-11 1 25 9.9809 -0.1335
-11 1 26 -2.7603 -0.0147
-11 1 27 3.0636 0.1249
-11 1 28 -5.7629 0.0226
-11 3 1 7.0310 0.0377
-11 3 2 -12.4968 -0.0141
-11 3 3 3.1586 -0.1136
-11 3 4 -16.5606 -0.0366
-11 3 5 10.4097 0.2858
-11 3 6 -19.3049 -0.0994
-11 3 7 12.3942 -0.3042
-11 3 8 -23.7849 -0.0136
-11 3 9 10.0866 -0.1738
-11 3 10 -17.0686 0.0686
-11 3 11 9.9859 0.3895
-11 3 12 -15.2217 0.0065
-11 3 13 15.5667 -0.1797
-11 3 14 -8.7163 0.0025
-11 3 15 19.2492 -0.0498
-11 3 16 -1.1714 0.0112
-11 3 17 22.5696 0.2766
-11 3 18 -7.4697 -0.0149
-11 3 19 28.5572 -0.2460
-11 3 20 -5.0283 0.0427
-11 3 21 19.0510 -0.1016
-11 3 22 -1.0489 0.0718
-11 3 23 4.6364 0.1514
-11 3 24 -1.5142 -0.0597
-11 3 25 8.2158 -0.1747
-11 3 26 3.1976 -0.0518
-11 3 27 4.9209 0.0294
-11 3 28 0.0703 -0.1583
-11 3 29 4.4957 0.0869
-11 5 1 3.4179 -0.0057
-11 5 2 -17.4514 0.0852
-11 5 3 2.1668 -0.0153
-11 5 4 -15.3380 0.2068
-11 5 5 5.5100 0.1904
-11 5 6 -16.5288 -0.0348
-11 5 7 5.2285 -0.0565
-11 5 8 -16.7569 -0.0225
-11 5 9 2.7991 -0.0344
-11 5 10 -7.3743 0.0231
-11 5 11 -1.7708 0.1469
-11 5 12 -7.9707 -0.1290
-11 5 13 -0.3484 -0.1200
-11 5 14 -9.0747 0.0431
-11 5 15 -4.8039 -0.0470
-11 5 16 -2.9573 0.1272
-11 5 17 -7.7038 0.1243
-11 5 18 -4.9920 -0.0904
-11 5 19 4.3869 -0.0782
-11 5 20 -3.4633 -0.0595
-11 5 21 5.8666 -0.1067
-11 5 22 0.0245 0.0080
-11 5 23 1.1702 0.0493
-11 5 24 -2.5219 -0.2059
-11 5 25 7.2516 -0.1327
-11 5 26 0.3263 0.0504
-11 5 27 -0.9936 -0.0445
-11 5 28 2.8985 0.0964
-11 5 29 -5.8123 0.0463
-11 7 1 4.3908 0.0120
-11 7 2 -6.6293 0.0230
-11 7 3 1.4376 0.0047
-11 7 4 -4.7274 0.0623
-11 7 5 -0.9058 -0.0385
-11 7 6 -9.6644 -0.0068
-11 7 7 3.7495 -0.0509
-11 7 8 -15.7438 0.0147
-11 7 9 9.7775 0.0415
-11 7 10 -9.5930 -0.0076
-11 7 11 8.0859 0.0575
-11 7 12 -4.6234 -0.1328
-11 7 13 12.7225 0.0444
-11 7 14 -2.0780 -0.0451
-11 7 15 8.6240 0.0128
-11 7 16 2.9002 0.0332
-11 7 17 1.0820 -0.0537
-11 7 18 -4.7583 -0.0341
-11 7 19 5.3193 0.0135
-11 7 20 -10.4138 -0.0494
-11 7 21 0.6353 -0.0621
-11 7 22 -6.7551 0.0239
-11 7 23 -4.6831 0.0281
-11 7 24 -4.6192 -0.1321
-11 7 25 -0.3483 0.0611
-11 7 26 1.1622 0.0357
-11 7 27 -2.2747 0.0333
-11 7 28 3.6379 0.0854
-11 9 1 4.8016 0.0057
-11 9 2 -5.9793 0.0300
-11 9 3 5.3013 0.0201
-11 9 4 -8.0067 -0.0458
-11 9 5 1.6002 -0.0361
-11 9 6 -5.2416 0.0198
-11 9 7 6.0186 -0.0078
-11 9 8 -5.1087 -0.0414
-11 9 9 8.3445 0.0528
-11 9 10 -0.7925 -0.0617
-11 9 11 3.0799 -0.0200
-11 9 12 1.3085 0.0351
-11 9 13 4.3967 0.0119
-11 9 14 -2.4935 0.0019
-11 9 15 -0.9070 0.0011
-11 9 16 -0.8845 -0.0709
-11 9 17 -6.7946 -0.0618
-11 9 18 -4.0753 0.0234
-11 9 19 -2.0912 0.1250
-11 9 20 -2.5199 -0.0406
-11 9 21 0.9436 0.0392
-11 9 22 2.4271 0.0056
-11 9 23 6.8733 -0.0342
-11 9 24 -0.7127 0.0417
-11 9 25 10.2768 -0.0065
-11 9 26 0.6138 0.0424
-11 9 27 7.6174 -0.1391
-11 11 1 5.7082 -0.0198
-11 11 2 -7.2950 0.0211
-11 11 3 1.7540 -0.0056
-11 11 4 -10.9563 -0.0647
-11 11 5 -1.9110 0.0098
-11 11 6 -2.0145 0.1001
-11 11 7 2.6170 -0.0520
-11 11 8 -3.8180 -0.0310
-11 11 9 2.4118 -0.0556
-11 11 10 -8.7675 -0.1009
-11 11 11 2.2549 -0.0272
-11 11 12 -10.0853 0.0540
-11 11 13 5.2247 0.0166
-11 11 14 -13.8025 0.0067
-11 11 15 1.3152 0.0115
-11 11 16 -11.0218 -0.0512
-11 11 17 -0.8280 -0.0402
-11 11 18 -11.0380 0.1178
-11 11 19 1.4065 0.0389
-11 11 20 -6.9507 -0.0241
-11 11 21 4.4753 0.0857
-11 11 22 -1.0408 -0.1350
-11 11 23 9.7962 0.1428
-11 11 24 -4.7422 0.0290
-11 11 25 6.3626 0.2258
-11 13 1 4.6647 -0.0197
-11 13 2 -2.3431 -0.0246
-11 13 3 -1.8306 -0.0438
-11 13 4 -10.5543 -0.0771
-11 13 5 0.6247 0.0255
-11 13 6 -0.7876 0.0450
-11 13 7 7.0455 0.0000
-11 13 8 0.2165 -0.0379
-11 13 9 5.1811 0.0141
-11 13 10 -2.1101 -0.0167
-11 13 11 8.1580 0.0444
-11 13 12 -1.2360 0.0943
-11 13 13 8.5903 -0.0365
-11 13 14 -5.2720 -0.0013
-11 13 15 2.0052 -0.0836
-11 13 16 -3.0237 -0.0574
-11 13 17 -1.2295 -0.0239
-11 13 18 0.2296 0.0419
-11 13 19 -4.2661 -0.0077
-11 13 20 5.3154 0.0273
-11 13 21 -2.9503 -0.0185
-11 13 22 12.9717 -0.0661
-11 13 23 2.1890 -0.0583
-11 13 24 5.7934 0.0644
-11 15 1 0.3742 -0.0469
-11 15 2 1.3375 -0.0240
-11 15 3 -3.7673 -0.0230
-11 15 4 -6.3170 0.0182
-11 15 5 2.1469 0.0277
-11 15 6 -0.8312 0.0340
-11 15 7 5.9563 -0.0277
-11 15 8 -1.2599 -0.0088
-11 15 9 6.2564 -0.0323
-11 15 10 -0.3777 0.0086
-11 15 11 13.5800 0.0090
-11 15 12 2.2013 0.0216
-11 15 13 15.4338 0.0257
-11 15 14 -2.6097 -0.0448
-11 15 15 10.4969 -0.0119
-11 15 16 -2.5360 0.0328
-11 15 17 6.0064 -0.0725
-11 15 18 0.0242 0.0508
-11 15 19 -0.1177 -0.1075
-11 15 20 -0.7759 0.0655
-11 15 21 -0.9687 -0.0876
-11 15 22 6.0512 -0.0662
-11 17 1 0.0292 0.0076
-11 17 2 -6.3982 -0.0192
-11 17 3 -3.7450 -0.0223
-11 17 4 -6.0875 0.0513
-11 17 5 0.9806 -0.0119
-11 17 6 -3.2821 0.0027
-11 17 7 -1.0327 -0.0265
-11 17 8 -7.5235 0.0508
-11 17 9 -0.0007 0.0146
-11 17 10 -8.5700 0.0259
-11 17 11 3.2729 -0.0305
-11 17 12 -7.9942 0.0035
-11 17 13 3.3823 -0.0458
-11 17 14 -9.3739 -0.0458
-11 17 15 2.7867 -0.0067
-11 17 16 -3.9247 0.0639
-11 17 17 1.3909 0.0011
-11 17 18 4.3681 0.0400
-11 17 19 -0.3094 0.2226
-11 19 1 1.0727 0.0451
-11 19 2 -0.8095 -0.0048
-11 19 3 -0.6753 -0.0432
-11 19 4 -1.2600 0.0301
-11 19 5 0.8148 -0.0031
-11 19 6 -3.9555 -0.0542
-11 19 7 -6.1192 -0.0529
-11 19 8 -6.0170 0.1112
-11 19 9 -2.8396 -0.0274
-11 19 10 -0.0408 0.1167
-11 19 11 -1.2385 -0.0093
-11 19 12 4.3358 0.1169
-11 19 13 0.0656 0.0181
-11 19 14 3.8686 0.0122
-11 21 1 1.6605 -0.0053
-11 21 2 -1.3048 -0.0153
-11 21 3 2.8466 -0.1121
-11 21 4 4.4313 0.0399
-11 21 5 6.5314 0.0405
-11 21 6 5.5887 -0.0704
-11 21 7 0.2509 0.0254
-11 21 8 3.9991 0.0288
-10 0 2 20.1771 -0.9115
-10 0 4 24.8789 -0.3497
-10 0 6 26.7208 -0.4490
-10 0 8 31.3914 -0.2855
-10 0 10 32.7514 0.1345
-10 0 12 26.4615 -0.3207
-10 0 14 17.2408 -0.1283
-10 0 16 -3.3925 0.2694
-10 0 18 -3.7746 -0.1269
-10 0 20 3.9813 -0.0623
-10 0 22 7.3655 0.1869
-10 0 24 19.1605 -0.1086
-10 0 26 15.3074 -0.0284
-10 0 28 9.6626 0.0966
-10 2 1 2.0975 0.0776
-10 2 2 12.2613 -0.0297
-10 2 3 6.9724 0.4172
-10 2 4 17.9757 -0.0449
-10 2 5 2.3871 -0.2684
-10 2 6 22.2853 -0.1354
-10 2 7 -3.0372 0.1290
-10 2 8 26.7831 -0.1444
-10 2 9 -2.3696 0.4460
-10 2 10 24.0531 0.0217
-10 2 11 -1.4404 -0.3102
-10 2 12 20.8308 -0.0552
-10 2 13 -0.3672 0.1745
-10 2 14 24.5179 -0.0251
-10 2 15 -1.7764 0.2920
-10 2 16 19.4788 0.0339
-10 2 17 -4.0141 -0.3615
-10 2 18 22.3789 -0.0738
-10 2 19 -10.4534 0.1257
-10 2 20 20.2144 -0.0355
-10 2 21 -14.8629 0.2220
-10 2 22 7.9971 0.0091
-10 2 23 -4.6737 -0.2276
-10 2 24 9.6809 -0.0606
-10 2 25 -1.2444 0.1375
-10 2 26 9.4135 -0.0370
-10 2 27 -0.3690 -0.0414
-10 2 28 10.3769 0.0024
-10 2 29 3.3248 -0.3021
-10 4 1 -7.0361 -0.0447
-10 4 2 24.2567 -0.0587
-10 4 3 -1.6143 0.2168
-10 4 4 25.2568 -0.1171
-10 4 5 -4.3306 -0.1070
-10 4 6 25.5079 0.1206
-10 4 7 -5.5922 0.1085
-10 4 8 27.7012 0.0812
-10 4 9 -3.4610 0.2323
-10 4 10 19.8164 -0.0966
-10 4 11 -3.1216 -0.2367
-10 4 12 12.1022 -0.0158
-10 4 13 -4.8619 0.1240
-10 4 14 8.0601 -0.0445
-10 4 15 -7.7790 0.2411
-10 4 16 -3.0932 -0.1242
-10 4 17 -3.3959 -0.1437
-10 4 18 -3.0363 0.0041
-10 4 19 -5.8960 0.0784
-10 4 20 4.8493 0.0263
-10 4 21 -12.0376 0.1444
-10 4 22 4.5190 -0.1021
-10 4 23 -2.6290 -0.1717
-10 4 24 6.5324 0.0021
-10 4 25 -3.6194 0.0942
-10 4 26 2.6088 -0.0248
-10 4 27 -3.2562 0.1415
-10 4 28 -3.7036 -0.1527
-10 4 29 5.1015 -0.0085
-10 6 1 2.1040 0.0065
-10 6 2 3.6954 0.0469
-10 6 3 5.8512 0.0131
-10 6 4 2.0530 -0.1447
-10 6 5 3.8023 -0.0196
-10 6 6 6.3624 -0.0120
-10 6 7 -0.6019 0.1277
-10 6 8 15.9019 0.0268
-10 6 9 -7.0980 0.1364
-10 6 10 15.3143 -0.0464
-10 6 11 -4.6964 -0.0439
-10 6 12 14.9659 0.1236
-10 6 13 0.0320 0.0400
-10 6 14 18.0092 0.0448
-10 6 15 0.1545 0.0539
-10 6 16 13.9744 -0.1269
-10 6 17 5.0849 0.0288
-10 6 18 11.9401 -0.0216
-10 6 19 -1.8944 0.0478
-10 6 20 14.1951 0.0525
-10 6 21 -10.9235 0.1156
-10 6 22 5.7619 -0.0573
-10 6 23 -2.6780 0.0127
-10 6 24 0.9252 0.0718
-10 6 25 -2.8602 -0.0000
-10 6 26 -0.4752 0.0531
-10 6 27 -3.6837 0.0412
-10 6 28 -2.3215 -0.1606
-10 6 29 1.1344 -0.1163
-10 8 1 -4.3923 0.0245
-10 8 2 10.0219 0.0083
-10 8 3 -3.8228 -0.0021
-10 8 4 11.6202 0.0064
-10 8 5 1.0484 0.0239
-10 8 6 12.0030 0.0136
-10 8 7 5.1229 0.0263
-10 8 8 11.4387 0.0424
-10 8 9 1.9765 -0.0326
-10 8 10 6.4035 0.0266
-10 8 11 4.7794 0.0339
-10 8 12 2.1946 0.0195
-10 8 13 2.7920 0.0524
-10 8 14 2.8493 -0.0169
-10 8 15 -2.6759 -0.0015
-10 8 16 0.4987 -0.0148
-10 8 17 3.2556 0.0869
-10 8 18 0.5732 0.0085
-10 8 19 3.7348 -0.0366
-10 8 20 8.0768 0.0783
-10 8 21 2.1879 0.0059
-10 8 22 6.4754 0.0179
-10 8 23 4.7479 0.1223
-10 8 24 8.0246 -0.0521
-10 8 25 0.7516 0.0518
-10 8 26 6.8756 -0.0756
-10 8 27 -1.7768 0.1874
-10 8 28 0.4530 -0.2423
-10 10 1 -4.3036 0.0293
-10 10 2 -2.0847 -0.0300
-10 10 3 -4.0073 0.0281
-10 10 4 1.0994 0.1002
-10 10 5 1.5409 0.0344
-10 10 6 0.5142 -0.0322
-10 10 7 -1.2411 0.0410
-10 10 8 -2.2951 -0.0132
-10 10 9 -9.2632 -0.0221
-10 10 10 -0.0658 0.0895
-10 10 11 -9.1027 -0.0195
-10 10 12 0.7035 -0.0274
-10 10 13 -9.9165 -0.0345
-10 10 14 3.5331 -0.0119
-10 10 15 -7.3306 -0.0048
-10 10 16 3.3520 0.0737
-10 10 17 -0.5521 0.1127
-10 10 18 2.9515 -0.0380
-10 10 19 -1.5449 0.0007
-10 10 20 6.3297 0.0005
-10 10 21 -4.9488 -0.0581
-10 10 22 -1.7515 0.1351
-10 10 23 -10.3396 0.0211
-10 10 24 -1.6714 0.0412
-10 10 25 -11.1728 -0.0256
-10 10 26 -1.7822 0.0917
-10 10 27 -6.3877 0.0876
-10 12 1 2.2811 0.0169
-10 12 2 2.0836 -0.0469
-10 12 3 2.1899 0.0214
-10 12 4 8.7414 0.0856
-10 12 5 3.8719 -0.0555
-10 12 6 6.9569 -0.0358
-10 12 7 -2.2616 -0.0166
-10 12 8 0.8980 0.0359
-10 12 9 -2.9399 0.0242
-10 12 10 4.5778 0.1481
-10 12 11 -1.1035 -0.0021
-10 12 12 6.8727 -0.0645
-10 12 13 -4.8324 -0.0357
-10 12 14 10.0412 -0.0570
-10 12 15 -1.7407 -0.0305
-10 12 16 8.9485 0.0513
-10 12 17 1.1799 -0.0329
-10 12 18 3.2891 0.0026
-10 12 19 3.7421 -0.0113
-10 12 20 1.4024 -0.0093
-10 12 21 7.4190 0.0287
-10 12 22 -9.8235 0.0813
-10 12 23 1.9904 0.0293
-10 12 24 -7.0889 -0.0966
-10 12 25 -0.6581 0.0094
-10 14 1 2.0057 0.0010
-10 14 2 2.1718 0.0072
-10 14 3 5.6003 0.0276
-10 14 4 9.3838 0.0614
-10 14 5 4.5932 -0.0296
-10 14 6 6.3848 -0.0364
-10 14 7 -4.0536 0.0113
-10 14 8 1.1350 -0.0217
-10 14 9 -3.6655 0.0232
-10 14 10 3.1094 0.0437
-10 14 11 -4.9411 -0.0405
-10 14 12 4.4685 -0.0293
-10 14 13 -9.0602 -0.0381
-10 14 14 7.3201 0.0574
-10 14 15 -3.4471 0.0167
-10 14 16 7.3778 0.0469
-10 14 17 -2.4123 0.0237
-10 14 18 0.0427 -0.0195
-10 14 19 -0.7076 0.0063
-10 14 20 -0.4284 -0.0449
-10 14 21 0.2519 -0.0357
-10 14 22 -9.6919 0.0884
-10 14 23 -4.9804 -0.1859
-10 16 1 -3.4507 0.0110
-10 16 2 1.4421 0.0195
-10 16 3 2.5758 0.0256
-10 16 4 6.0800 -0.0178
-10 16 5 0.0385 -0.0019
-10 16 6 3.5222 0.0099
-10 16 7 -4.9497 0.0033
-10 16 8 2.1608 0.0350
-10 16 9 -6.1583 -0.0215
-10 16 10 -0.7347 0.0391
-10 16 11 -11.4378 -0.0423
-10 16 12 -4.2525 -0.0134
-10 16 13 -13.6329 0.0018
-10 16 14 -4.2497 0.0429
-10 16 15 -6.9851 0.0014
-10 16 16 -1.7264 0.0768
-10 16 17 -3.6785 0.0828
-10 16 18 -5.9708 0.1619
-10 16 19 1.5801 0.0287
-10 16 20 -0.6645 0.2003
-10 16 21 2.0621 0.0380
-10 18 1 0.7034 -0.0336
-10 18 2 2.9005 0.0197
-10 18 3 2.9412 0.0060
-10 18 4 2.9516 -0.0318
-10 18 5 -3.7311 -0.0135
-10 18 6 -0.3316 0.0331
-10 18 7 -0.7876 -0.0437
-10 18 8 3.8337 -0.0318
-10 18 9 3.5462 -0.0188
-10 18 10 3.0711 -0.0373
-10 18 11 3.9199 0.0000
-10 18 12 1.6592 0.0144
-10 18 13 5.6686 0.0482
-10 18 14 0.8879 0.0337
-10 18 15 4.6009 -0.0588
-10 18 16 2.4223 -0.0118
-10 18 17 0.2377 0.0873
-10 20 1 -4.0538 -0.1075
-10 20 2 3.2467 0.0120
-10 20 3 2.1432 0.0541
-10 20 4 7.3226 -0.0257
-10 20 5 -0.9037 0.0571
-10 20 6 6.5003 0.0687
-10 20 7 4.6069 -0.0613
-10 20 8 9.0237 -0.0163
-10 20 9 4.1327 -0.0784
-10 20 10 4.6968 -0.0732
-10 20 11 -0.5379 -0.1534
-10 20 12 1.3637 -0.0723
-10 20 13 -1.4024 -0.0465
-9 1 1 -22.6351 0.3857
-9 1 2 -6.7484 0.2855
-9 1 3 -22.8639 -0.2632
-9 1 4 -10.5870 0.1366
-9 1 5 -19.5163 0.2255
-9 1 6 -17.1877 -0.0003
-9 1 7 -12.4185 0.1132
-9 1 8 -23.0934 0.1522
-9 1 9 -10.9581 -0.4739
-9 1 10 -28.3502 -0.1707
-9 1 11 -8.9175 0.3111
-9 1 12 -20.6375 0.0350
-9 1 13 -4.2245 0.0996
-9 1 14 -18.3920 0.0790
-9 1 15 3.5733 -0.4478
-9 1 16 -10.9038 -0.2342
-9 1 17 9.3918 0.2741
-9 1 18 -9.0914 -0.0692
-9 1 19 8.5132 0.0940
-9 1 20 -18.4067 0.0132
-9 1 21 6.0236 -0.2631
-9 1 22 -14.4241 -0.1529
-9 1 23 0.2208 0.2993
-9 1 24 -12.3776 -0.0026
-9 1 25 -2.9726 -0.0351
-9 1 26 -12.7079 -0.0189
-9 1 27 1.2448 -0.1777
-9 1 28 -6.2559 -0.1974
-9 1 29 0.8672 0.2291
-9 3 1 16.7175 -0.0055
-9 3 2 -15.1634 -0.0670
-9 3 3 11.8317 -0.2956
-9 3 4 -20.5656 0.1741
-9 3 5 7.6189 0.2922
-9 3 6 -22.1495 -0.0474
-9 3 7 9.9297 0.2785
-9 3 8 -26.6393 -0.0520
-9 3 9 5.9770 -0.2804
-9 3 10 -27.7339 -0.0293
-9 3 11 4.4915 0.2167
-9 3 12 -23.1251 -0.0154
-9 3 13 -0.0391 -0.0010
-9 3 14 -24.5081 0.0117
-9 3 15 -3.0398 -0.3847
-9 3 16 -17.6427 0.0626
-9 3 17 -4.9286 0.2138
-9 3 18 -10.2588 0.0249
-9 3 19 -4.6217 0.0805
-9 3 20 -13.7999 -0.0226
-9 3 21 6.4814 -0.2333
-9 3 22 -11.3613 -0.0383
-9 3 23 5.3742 0.2213
-9 3 24 -9.8293 0.0012
-9 3 25 -3.6538 0.0165
-9 3 26 -11.4031 0.0224
-9 3 27 -2.2667 -0.1843
-9 3 28 -5.6159 0.1459
-9 3 29 -7.2868 0.1075
-9 5 1 -19.0307 0.1260
-9 5 2 -3.0741 -0.1549
-9 5 3 -24.3316 -0.0543
-9 5 4 -5.5598 0.1027
-9 5 5 -22.9354 0.0605
-9 5 6 -7.0542 -0.0266
-9 5 7 -14.0231 -0.0230
-9 5 8 -18.8489 -0.0414
-9 5 9 -7.2091 -0.2053
-9 5 10 -20.1017 0.1405
-9 5 11 -0.2917 0.1461
-9 5 12 -15.7218 0.0091
-9 5 13 0.0762 0.0301
-9 5 14 -15.9293 -0.0594
-9 5 15 5.5261 -0.1741
-9 5 16 -13.9871 0.1234
-9 5 17 6.9533 0.0385
-9 5 18 -11.4359 0.0387
-9 5 19 3.5461 0.0265
-9 5 20 -16.8772 -0.0289
-9 5 21 9.3920 -0.0738
-9 5 22 -14.6694 0.0596
-9 5 23 2.9610 0.1439
-9 5 24 -6.6112 0.0635
-9 5 25 -5.7736 0.1532
-9 5 26 -5.0648 -0.0060
-9 5 27 1.5527 0.0043
-9 5 28 -0.8705 0.1404
-9 5 29 0.1922 0.1755
-9 7 1 7.2389 -0.0314
-9 7 2 -5.2526 -0.0745
-9 7 3 5.0012 -0.0071
-9 7 4 -7.1800 0.0530
-9 7 5 3.2370 0.0213
-9 7 6 -5.3586 -0.0147
-9 7 7 -1.6472 -0.0228
-9 7 8 -9.1677 -0.0901
-9 7 9 -2.7758 -0.0527
-9 7 10 -6.6690 0.0134
-9 7 11 -4.1161 -0.0108
-9 7 12 -8.8875 0.0052
-9 7 13 -10.4883 -0.0644
-9 7 14 -16.4194 -0.0108
-9 7 15 -7.3569 -0.0178
-9 7 16 -20.1474 0.0805
-9 7 17 -7.8514 -0.0187
-9 7 18 -13.8946 0.0208
-9 7 19 -9.2805 0.0505
-9 7 20 -12.6732 -0.0318
-9 7 21 0.9849 0.0704
-9 7 22 -7.3442 0.0275
-9 7 23 3.3767 -0.0300
-9 7 24 0.7538 0.1321
-9 7 25 1.4063 0.0195
-9 7 26 0.7696 0.1270
-9 7 27 4.9171 -0.1012
-9 7 28 3.9922 0.3040
-9 9 1 -7.6387 -0.0000
-9 9 2 1.4602 0.0381
-9 9 3 -10.0393 0.0216
-9 9 4 1.0099 -0.0353
-9 9 5 -11.5424 0.0060
-9 9 6 -3.5961 0.0310
-9 9 7 -13.5734 -0.0168
-9 9 8 -8.6482 0.0350
-9 9 9 -6.7177 0.0288
-9 9 10 -10.6959 -0.0836
-9 9 11 -4.0155 -0.0031
-9 9 12 -13.0413 -0.0218
-9 9 13 -4.7294 -0.0048
-9 9 14 -13.0427 0.0191
-9 9 15 0.3369 0.0498
-9 9 16 -11.9079 0.0147
-9 9 17 0.5827 -0.0820
-9 9 18 -6.0106 0.0661
-9 9 19 -0.3677 -0.0331
-9 9 20 -11.3616 0.0399
-9 9 21 1.0404 0.0572
-9 9 22 -11.4721 -0.0678
-9 9 23 -0.7407 -0.0556
-9 9 24 -7.6685 0.0349
-9 9 25 -1.5211 0.0429
-9 9 26 -7.8513 0.0135
-9 9 27 0.6392 0.0038
-9 11 1 2.2391 -0.0001
-9 11 2 6.0089 0.0913
-9 11 3 3.7170 -0.0305
-9 11 4 4.2125 -0.0839
-9 11 5 1.5060 0.0181
-9 11 6 -1.4977 -0.0045
-9 11 7 2.0078 0.0236
-9 11 8 2.5172 0.0736
-9 11 9 7.6626 0.0281
-9 11 10 3.7530 -0.0905
-9 11 11 7.6212 0.0008
-9 11 12 -0.7467 0.0642
-9 11 13 11.8943 0.0225
-9 11 14 -6.5523 0.0613
-9 11 15 13.8030 0.0374
-9 11 16 -11.1512 -0.1070
-9 11 17 9.4924 -0.0036
-9 11 18 -4.6944 -0.0468
-9 11 19 5.9456 0.0275
-9 11 20 -3.1078 0.0236
-9 11 21 0.0425 0.0001
-9 11 22 6.8018 -0.0605
-9 11 23 0.0698 -0.1073
-9 11 24 12.4363 0.0303
-9 11 25 3.2449 -0.1424
-9 11 26 4.7730 0.0414
-9 13 1 -3.7328 0.0547
-9 13 2 0.6148 0.0449
-9 13 3 -1.0067 0.0045
-9 13 4 0.7775 -0.0399
-9 13 5 -2.8326 0.0732
-9 13 6 -2.5139 0.0285
-9 13 7 2.9468 0.0187
-9 13 8 2.4087 0.0693
-9 13 9 5.6215 -0.0417
-9 13 10 3.6040 -0.1071
-9 13 11 0.6935 0.0161
-9 13 12 1.9001 0.0332
-9 13 13 4.9178 0.0946
-9 13 14 -0.0113 0.0657
-9 13 15 2.3946 0.0688
-9 13 16 -1.6271 -0.0121
-9 13 17 -1.2001 0.0179
-9 13 18 3.6514 -0.0033
-9 13 19 -0.2890 -0.0149
-9 13 20 -0.8052 -0.0641
-9 13 21 -5.1256 -0.0849
-9 13 22 1.0515 -0.1979
-9 13 23 -1.6743 0.0050
-9 13 24 4.5741 -0.2119
-9 15 1 -2.4178 0.0202
-9 15 2 -3.1500 0.0182
-9 15 3 -2.1693 -0.0345
-9 15 4 -4.4255 0.0070
-9 15 5 -2.6840 0.0422
-9 15 6 -3.5525 -0.0011
-9 15 7 4.8236 0.0480
-9 15 8 -0.8918 -0.0045
-9 15 9 4.8189 0.0294
-9 15 10 0.4006 -0.0583
-9 15 11 0.6396 0.0499
-9 15 12 1.0771 0.0159
-9 15 13 4.1981 0.0088
-9 15 14 0.3530 0.0113
-9 15 15 0.0843 0.0167
-9 15 16 -1.2529 -0.0267
-9 15 17 -0.9837 0.0367
-9 15 18 4.4754 -0.0125
-9 15 19 2.3432 0.0771
-9 15 20 2.9189 -0.0107
-9 15 21 0.1086 0.0046
-9 15 22 3.3967 0.0568
-9 17 1 0.0104 0.0269
-9 17 2 -2.1873 -0.0164
-9 17 3 -3.1047 0.0147
-9 17 4 -6.3594 0.0043
-9 17 5 -2.5666 0.0068
-9 17 6 -2.6498 -0.0480
-9 17 7 3.1142 0.0253
-9 17 8 -0.8568 -0.0352
-9 17 9 3.0934 0.0317
-9 17 10 4.2286 0.0324
-9 17 11 5.1512 0.0805
-9 17 12 9.6176 0.0097
-9 17 13 7.8170 0.0119
-9 17 14 10.3063 -0.0053
-9 17 15 3.9027 -0.0014
-9 17 16 5.0506 -0.0678
-9 17 17 2.4160 -0.2029
-9 17 18 4.3900 -0.0614
-9 17 19 0.5485 -0.3056
-9 17 20 1.0412 -0.0807
-9 19 1 2.0741 0.0631
-9 19 2 -3.5810 -0.0371
-9 19 3 3.1921 0.0297
-9 19 4 -5.5702 0.0395
-9 19 5 8.5040 -0.0699
-9 19 6 -2.4018 -0.0148
-9 19 7 9.0202 0.0555
-9 19 8 -6.0009 -0.0324
-9 19 9 1.7826 0.0682
-9 19 10 -6.8947 0.0253
-9 19 11 1.3358 0.0672
-9 19 12 -5.1224 -0.0463
-9 19 13 0.1783 -0.0544
-9 19 14 -2.2485 0.0721
-9 19 15 -0.7324 -0.0016
-9 19 16 -1.9982 0.0390
-9 21 1 0.4419 0.0829
-9 21 2 0.9331 -0.0361
-9 21 3 -5.5713 0.0136
-9 21 4 -4.2222 -0.0121
-9 21 5 -5.5113 -0.1127
-9 21 6 -3.9032 -0.1052
-9 21 7 -3.7584 0.1209
-9 21 8 -5.1783 -0.0946
-9 21 9 -4.5691 0.1692
-9 21 10 -4.2683 0.0414
-8 0 2 -50.8451 0.3099
-8 0 4 -41.5249 0.2922
-8 0 6 -26.0055 0.3664
-8 0 8 -12.9297 -0.0562
-8 0 10 2.4182 0.3780
-8 0 12 5.2623 0.2672
-8 0 14 8.3819 -0.1024
-8 0 16 12.2401 0.2933
-8 0 18 8.9781 0.1434
-8 0 20 13.5621 -0.0883
-8 0 22 12.9771 0.2158
-8 0 24 5.1193 0.0963
-8 0 26 9.0808 -0.0066
-8 0 28 4.6576 0.1819
-8 2 1 3.3825 -0.1888
-8 2 2 24.8210 -0.0943
-8 2 3 -0.1128 0.4089
-8 2 4 28.1570 -0.1068
-8 2 5 3.1657 -0.0355
-8 2 6 26.1533 0.3017
-8 2 7 -0.1113 -0.3792
-8 2 8 26.1255 0.2363
-8 2 9 0.7717 0.2705
-8 2 10 30.9622 0.1688
-8 2 11 -1.1202 -0.2261
-8 2 12 25.7529 0.0251
-8 2 13 -4.7671 -0.3471
-8 2 14 20.1451 -0.0713
-8 2 15 -6.4492 0.3898
-8 2 16 14.5781 0.0592
-8 2 17 -7.0210 -0.1245
-8 2 18 7.4213 0.0662
-8 2 19 -2.1921 -0.3175
-8 2 20 13.0761 0.0016
-8 2 21 -1.0375 0.2081
-8 2 22 16.3961 0.1129
-8 2 23 -4.4890 -0.2187
-8 2 24 7.4580 0.0842
-8 2 25 1.0686 -0.1678
-8 2 26 5.1977 0.0319
-8 2 27 -1.6628 0.3745
-8 2 28 -1.2425 0.0425
-8 2 29 -3.2397 0.1181
-8 4 1 10.2216 -0.0944
-8 4 2 -36.2161 0.3268
-8 4 3 13.9913 0.1312
-8 4 4 -23.8023 -0.1156
-8 4 5 20.2651 -0.1448
-8 4 6 -18.2318 -0.0722
-8 4 7 13.0429 -0.2696
-8 4 8 -3.0624 0.0490
-8 4 9 9.1313 0.2430
-8 4 10 7.9633 -0.0491
-8 4 11 3.9586 -0.0803
-8 4 12 9.1916 -0.0046
-8 4 13 3.2040 -0.1846
-8 4 14 13.9891 0.0903
-8 4 15 1.6831 0.2349
-8 4 16 18.2153 -0.0767
-8 4 17 -5.1227 -0.0977
-8 4 18 15.5399 -0.0066
-8 4 19 -4.5291 -0.2071
-8 4 20 15.1604 0.0844
-8 4 21 -5.9956 0.1384
-8 4 22 14.6674 0.0794
-8 4 23 -8.3226 -0.0654
-8 4 24 5.5852 0.0791
-8 4 25 5.5448 -0.1085
-8 4 26 4.6005 0.0807
-8 4 27 4.4033 0.1957
-8 4 28 2.8428 0.0271
-8 4 29 1.5561 -0.0020
-8 6 1 8.8523 -0.0074
-8 6 2 9.5411 0.1294
-8 6 3 8.1151 0.0842
-8 6 4 16.2339 -0.0597
-8 6 5 8.2932 -0.0019
-8 6 6 8.7839 -0.0265
-8 6 7 7.5364 -0.0982
-8 6 8 12.9140 0.0727
-8 6 9 9.5542 0.0462
-8 6 10 11.6440 -0.0880
-8 6 11 4.7259 -0.0656
-8 6 12 8.9054 -0.0930
-8 6 13 4.1420 -0.0343
-8 6 14 12.3109 0.0710
-8 6 15 0.7727 0.0867
-8 6 16 16.2558 -0.0519
-8 6 17 -4.6892 -0.0151
-8 6 18 12.8706 0.0191
-8 6 19 0.9680 -0.0679
-8 6 20 10.5369 0.0826
-8 6 21 1.6116 -0.0224
-8 6 22 13.1393 0.0165
-8 6 23 -2.1534 -0.0134
-8 6 24 6.7029 -0.0734
-8 6 25 7.8241 -0.0790
-8 6 26 4.0513 -0.1360
-8 6 27 5.6353 0.0518
-8 6 28 0.4051 -0.2225
-8 6 29 2.0869 0.0685
-8 8 1 7.1891 0.0316
-8 8 2 -17.7687 0.0151
-8 8 3 12.4200 -0.0165
-8 8 4 -14.6870 0.0116
-8 8 5 11.8606 0.0084
-8 8 6 -14.5916 -0.0161
-8 8 7 12.3724 0.0264
-8 8 8 -3.9513 -0.0192
-8 8 9 9.7590 0.0022
-8 8 10 0.0474 0.0264
-8 8 11 4.9673 -0.0167
-8 8 12 5.4425 -0.0140
-8 8 13 9.5895 0.0198
-8 8 14 12.6337 -0.0031
-8 8 15 10.3540 -0.0304
-8 8 16 21.0028 -0.0420
-8 8 17 6.2721 0.0433
-8 8 18 19.1581 -0.0672
-8 8 19 5.7058 0.0232
-8 8 20 14.7297 -0.0808
-8 8 21 0.2588 -0.1206
-8 8 22 12.0313 -0.0201
-8 8 23 -6.1157 -0.0248
-8 8 24 0.1983 -0.0538
-8 8 25 -2.6839 -0.0734
-8 8 26 -2.2087 -0.0665
-8 8 27 -2.9107 -0.1068
-8 8 28 -2.1641 -0.0231
-8 10 1 4.8851 0.0052
-8 10 2 -0.2150 -0.1209
-8 10 3 5.5353 -0.0063
-8 10 4 -1.0818 0.0132
-8 10 5 3.7255 -0.0095
-8 10 6 1.9505 0.0067
-8 10 7 7.1091 0.0091
-8 10 8 6.5240 -0.1225
-8 10 9 5.6280 0.0109
-8 10 10 5.8912 0.0515
-8 10 11 4.5416 0.0784
-8 10 12 10.6956 -0.0205
-8 10 13 2.3308 0.0731
-8 10 14 15.1317 -0.1054
-8 10 15 -5.4329 -0.0728
-8 10 16 19.4467 0.0426
-8 10 17 -8.9748 -0.0323
-8 10 18 11.3099 0.0116
-8 10 19 -6.4704 -0.0424
-8 10 20 5.3331 -0.0695
-8 10 21 0.8910 -0.0769
-8 10 22 5.1681 -0.0109
-8 10 23 7.4365 0.0506
-8 10 24 -1.9694 -0.1175
-8 10 25 7.4177 0.0654
-8 10 26 1.1712 -0.2298
-8 10 27 3.9321 0.0633
-8 12 1 1.6215 -0.0630
-8 12 2 -8.9523 -0.0865
-8 12 3 1.2499 0.0226
-8 12 4 -10.7638 0.0177
-8 12 5 2.5643 -0.0124
-8 12 6 -5.4394 0.0172
-8 12 7 2.6409 -0.0137
-8 12 8 -4.5805 -0.1443
-8 12 9 -2.1232 0.0091
-8 12 10 -9.2148 0.0529
-8 12 11 2.9512 0.0095
-8 12 12 -11.3320 0.0043
-8 12 13 3.5414 -0.0084
-8 12 14 -10.9292 -0.1030
-8 12 15 1.9201 -0.0142
-8 12 16 -6.3533 0.0508
-8 12 17 5.9470 0.0467
-8 12 18 -9.5132 -0.0131
-8 12 19 2.0087 -0.0212
-8 12 20 -7.9691 -0.0487
-8 12 21 0.6328 -0.0116
-8 12 22 -2.4081 0.0574
-8 12 23 0.3320 -0.0014
-8 12 24 -7.3170 0.0806
-8 12 25 -4.4191 -0.0061
-8 14 1 0.8757 -0.0437
-8 14 2 -3.3201 -0.0635
-8 14 3 -4.8675 0.0525
-8 14 4 -4.9228 -0.0514
-8 14 5 -2.3065 -0.0334
-8 14 6 -4.1895 -0.0037
-8 14 7 -4.6148 -0.0481
-8 14 8 -5.4967 -0.0417
-8 14 9 -8.5947 0.0361
-8 14 10 -6.8045 0.0491
-8 14 11 -1.5563 0.0229
-8 14 12 -9.2045 -0.0304
-8 14 13 -3.5666 -0.0033
-8 14 14 -7.3802 -0.1202
-8 14 15 -6.5859 -0.0224
-8 14 16 -3.6448 0.0087
-8 14 17 -1.0717 -0.0005
-8 14 18 -5.3946 0.0231
-8 14 19 -2.8923 0.0189
-8 14 20 -3.5315 0.0652
-8 14 21 2.1626 0.1916
-8 14 22 3.5269 0.0430
-8 14 23 5.6243 0.2630
-8 16 1 1.8227 -0.0089
-8 16 2 -3.2275 0.0174
-8 16 3 -4.5168 0.0215
-8 16 4 -2.7685 -0.0298
-8 16 5 -2.8269 -0.0177
-8 16 6 -5.0725 -0.0108
-8 16 7 -6.8786 -0.0320
-8 16 8 -5.2456 0.0143
-8 16 9 -6.5643 0.0156
-8 16 10 -3.2606 -0.0024
-8 16 11 0.4766 -0.0175
-8 16 12 -7.6125 0.0237
-8 16 13 0.5638 0.0086
-8 16 14 -6.9559 -0.0046
-8 16 15 -0.0486 0.0051
-8 16 16 -5.2784 -0.0256
-8 16 17 2.8096 0.0201
-8 16 18 -5.9925 -0.0921
-8 16 19 -1.6886 0.0518
-8 16 20 -7.6049 -0.0724
-8 16 21 0.1880 0.0371
-8 18 1 0.6716 -0.0250
-8 18 2 6.1217 0.0309
-8 18 3 -1.1410 -0.0492
-8 18 4 10.8350 -0.0580
-8 18 5 -0.5888 0.0660
-8 18 6 7.2876 -0.0245
-8 18 7 -7.0467 0.0185
-8 18 8 2.8932 0.0591
-8 18 9 -6.0656 -0.0495
-8 18 10 1.0587 -0.0658
-8 18 11 -5.6033 -0.0841
-8 18 12 -5.2547 -0.0308
-8 18 13 -6.2691 0.0121
-8 18 14 -5.8703 -0.0427
-8 18 15 -4.4068 0.0828
-8 18 16 -4.6145 0.0348
-8 18 17 -1.0157 0.1227
-8 18 18 -1.0550 0.1759
-8 20 1 7.6853 0.0428
-8 20 2 -2.2791 0.0209
-8 20 3 4.3649 -0.0749
-8 20 4 -4.0651 -0.0538
-8 20 5 5.1671 0.0929
-8 20 6 -3.8957 0.0096
-8 20 7 0.6826 -0.0169
-8 20 8 -0.5296 0.1244
-8 20 9 3.2742 -0.1016
-8 20 10 4.6584 0.0156
-8 20 11 1.1076 -0.1005
-8 20 12 3.7347 0.1231
-8 20 13 -0.4487 -0.0959
-8 20 14 0.5827 0.0756
-8 22 3 3.0107 -0.0911
-8 22 4 0.8635 0.0127
-8 22 5 6.4594 0.1837
-8 22 6 2.6931 -0.0173
-7 1 1 45.3127 -0.1526
-7 1 2 33.4714 0.2849
-7 1 3 46.1395 -0.7346
-7 1 4 25.6502 0.2342
-7 1 5 36.3684 -0.2857
-7 1 6 18.2809 -0.0601
-7 1 7 26.4512 0.5302
-7 1 8 13.5720 -0.0140
-7 1 9 18.4729 -0.1724
-7 1 10 2.3170 -0.1428
-7 1 11 13.7222 -0.0502
-7 1 12 -6.0750 -0.1690
-7 1 13 11.9747 0.4083
-7 1 14 -8.2467 0.1584
-7 1 15 8.9967 -0.3311
-7 1 16 -12.3209 -0.0405
-7 1 17 7.0259 -0.0677
-7 1 18 -8.8286 -0.0805
-7 1 19 5.7258 0.4790
-7 1 20 -7.4294 0.1039
-7 1 21 2.8744 -0.0724
-7 1 22 -10.7811 -0.0858
-7 1 23 3.2765 0.1037
-7 1 24 -1.9327 -0.0667
-7 1 25 -0.8548 0.3593
-7 1 26 1.0265 0.1270
-7 1 27 -4.0277 -0.2740
-7 1 28 2.1653 0.1391
-7 1 29 -1.1813 -0.1754
-7 1 30 0.6108 0.2501
-7 3 1 -48.9225 0.4192
-7 3 2 34.0516 -0.1218
-7 3 3 -44.3622 -0.1813
-7 3 4 27.4067 -0.0304
-7 3 5 -42.6795 -0.2023
-7 3 6 24.0631 -0.0476
-7 3 7 -32.1172 0.2412
-7 3 8 16.0648 -0.1384
-7 3 9 -24.1538 -0.2692
-7 3 10 3.1296 0.0156
-7 3 11 -18.3843 -0.0114
-7 3 12 0.1750 0.0806
-7 3 13 -11.1016 0.4268
-7 3 14 -0.1958 -0.0020
-7 3 15 -6.0550 -0.2171
-7 3 16 -5.2274 -0.0057
-7 3 17 1.2463 -0.0521
-7 3 18 -7.8599 -0.0308
-7 3 19 3.8292 0.3635
-7 3 20 -9.9330 -0.0493
-7 3 21 -1.3138 -0.0943
-7 3 22 -13.1664 0.0085
-7 3 23 4.7119 -0.0175
-7 3 24 -3.9556 0.0047
-7 3 25 2.6747 0.1781
-7 3 26 3.9736 0.0366
-7 3 27 0.1101 -0.2973
-7 3 28 6.7835 0.0049
-7 3 29 5.0883 -0.2313
-7 5 1 15.0862 -0.0081
-7 5 2 29.8680 -0.1315
-7 5 3 14.2609 -0.1509
-7 5 4 12.3980 0.0787
-7 5 5 5.6883 -0.0278
-7 5 6 10.2920 0.1371
-7 5 7 1.1980 0.2544
-7 5 8 5.1353 -0.1051
-7 5 9 -4.9004 -0.0713
-7 5 10 -1.9316 -0.0058
-7 5 11 -4.2671 -0.0296
-7 5 12 -0.8390 0.1013
-7 5 13 -1.3767 0.1638
-7 5 14 -3.6981 -0.0803
-7 5 15 -1.5069 -0.1073
-7 5 16 -8.1950 0.0432
-7 5 17 3.4674 -0.0072
-7 5 18 -8.5272 0.0336
-7 5 19 3.7290 0.1648
-7 5 20 -4.4174 -0.1148
-7 5 21 -3.4255 -0.0494
-7 5 22 -6.3690 -0.0379
-7 5 23 2.9564 -0.0874
-7 5 24 -3.4657 -0.0831
-7 5 25 -1.8504 -0.0108
-7 5 26 1.4811 -0.0532
-7 5 27 -8.1571 -0.2306
-7 5 28 1.8141 0.0278
-7 5 29 -2.4785 -0.2812
-7 7 1 -25.8592 -0.0615
-7 7 2 22.8621 -0.1021
-7 7 3 -27.7028 -0.0371
-7 7 4 18.4038 -0.0584
-7 7 5 -26.2210 -0.0374
-7 7 6 23.6352 0.0321
-7 7 7 -22.6018 0.0453
-7 7 8 16.8462 0.0241
-7 7 9 -22.6107 0.0354
-7 7 10 9.7289 0.0302
-7 7 11 -16.5217 0.0503
-7 7 12 8.9614 0.0590
-7 7 13 -13.4051 0.0202
-7 7 14 4.7435 -0.0580
-7 7 15 -11.7571 -0.0230
-7 7 16 -2.8240 -0.0060
-7 7 17 -2.3322 -0.0445
-7 7 18 -8.9698 -0.0089
-7 7 19 2.5424 -0.0505
-7 7 20 -6.5604 -0.0930
-7 7 21 -2.0924 0.0005
-7 7 22 -9.4217 -0.0695
-7 7 23 0.0015 -0.0443
-7 7 24 -6.7103 -0.0824
-7 7 25 -6.7097 -0.0103
-7 7 26 -1.9254 -0.0011
-7 7 27 -12.4000 0.0510
-7 7 28 -1.8535 0.0169
-7 7 29 -5.3481 -0.0424
-7 9 1 1.1721 -0.0344
-7 9 2 11.6243 0.0387
-7 9 3 -2.1282 0.0207
-7 9 4 7.7295 -0.0335
-7 9 5 -0.6243 -0.0047
-7 9 6 9.8448 -0.0719
-7 9 7 -1.7643 -0.0366
-7 9 8 4.2950 0.0825
-7 9 9 -4.3296 0.0088
-7 9 10 3.0791 0.0213
-7 9 11 -2.5172 -0.0124
-7 9 12 0.4906 0.0254
-7 9 13 -3.8290 -0.0914
-7 9 14 -5.5901 0.0883
-7 9 15 -3.9953 0.0390
-7 9 16 -14.5353 -0.0399
-7 9 17 -2.2951 0.0176
-7 9 18 -16.7267 -0.0633
-7 9 19 -2.3044 -0.0074
-7 9 20 -5.7805 0.0274
-7 9 21 -4.2507 0.0963
-7 9 22 -2.8290 0.0110
-7 9 23 -1.1246 -0.0284
-7 9 24 3.7100 0.0147
-7 9 25 0.4805 -0.1526
-7 9 26 4.3907 0.1434
-7 9 27 -0.7254 -0.1345
-7 9 28 -0.1098 0.1014
-7 11 1 -9.9294 0.0084
-7 11 2 13.2129 0.0878
-7 11 3 -9.9247 -0.0253
-7 11 4 14.1980 0.0119
-7 11 5 -7.0179 -0.0209
-7 11 6 13.4383 -0.0760
-7 11 7 -7.9495 -0.0222
-7 11 8 7.8512 0.1003
-7 11 9 -6.9953 -0.0239
-7 11 10 9.0880 -0.0504
-7 11 11 -10.5153 -0.0313
-7 11 12 11.3411 -0.1030
-7 11 13 -15.8304 -0.0659
-7 11 14 13.9327 0.1360
-7 11 15 -11.6925 0.0472
-7 11 16 11.0097 0.0122
-7 11 17 -9.4245 -0.0056
-7 11 18 9.7872 0.0016
-7 11 19 -5.3122 0.0092
-7 11 20 11.5098 0.0925
-7 11 21 -2.7174 0.0733
-7 11 22 -0.5592 -0.0097
-7 11 23 -5.4936 0.0327
-7 11 24 -1.5291 -0.0334
-7 11 25 -3.6040 0.0579
-7 11 26 -2.5031 0.0782
-7 13 1 -1.9239 0.0347
-7 13 2 4.6997 0.0537
-7 13 3 1.2690 -0.0818
-7 13 4 3.7586 0.0210
-7 13 5 -0.2474 -0.0393
-7 13 6 3.6055 -0.0504
-7 13 7 -3.8605 0.0441
-7 13 8 3.3562 0.0722
-7 13 9 1.1044 -0.0239
-7 13 10 3.8113 0.0069
-7 13 11 -0.5251 -0.0422
-7 13 12 7.4499 -0.0322
-7 13 13 -2.3811 -0.0565
-7 13 14 8.2042 0.1193
-7 13 15 5.5697 -0.0062
-7 13 16 2.8736 -0.0461
-7 13 17 2.2794 -0.0227
-7 13 18 2.8728 -0.0429
-7 13 19 1.5067 0.0246
-7 13 20 8.7977 0.0560
-7 13 21 2.6778 -0.0414
-7 13 22 2.6604 0.0615
-7 13 23 -3.4136 -0.1689
-7 13 24 5.5408 0.0660
-7 15 1 -4.1625 0.0159
-7 15 2 7.9015 -0.0008
-7 15 3 3.6577 -0.0552
-7 15 4 5.3873 0.0223
-7 15 5 2.9592 -0.0315
-7 15 6 5.2095 0.0087
-7 15 7 2.0916 0.0248
-7 15 8 8.0259 -0.0114
-7 15 9 5.3722 -0.0557
-7 15 10 4.7665 -0.0192
-7 15 11 -0.4001 -0.0254
-7 15 12 11.0814 -0.0248
-7 15 13 -5.8219 0.0059
-7 15 14 13.8308 0.0470
-7 15 15 0.5342 -0.0099
-7 15 16 11.3348 -0.0039
-7 15 17 -1.9467 -0.0492
-7 15 18 9.0845 -0.0082
-7 15 19 -1.6698 -0.0677
-7 15 20 9.1553 -0.0568
-7 15 21 -0.8943 -0.0819
-7 15 22 -0.8961 -0.0704
-7 17 1 0.7949 -0.0245
-7 17 2 6.7647 -0.0667
-7 17 3 10.7701 -0.0214
-7 17 4 5.6831 0.0257
-7 17 5 9.8857 -0.0561
-7 17 6 5.4390 0.0705
-7 17 7 8.5652 -0.0318
-7 17 8 8.8983 -0.0547
-7 17 9 5.6492 -0.0271
-7 17 10 2.2406 -0.0118
-7 17 11 0.9213 -0.0381
-7 17 12 5.5293 -0.0022
-7 17 13 -1.5723 -0.0599
-7 17 14 4.7176 -0.0119
-7 17 15 2.5736 -0.0749
-7 17 16 3.1807 0.0192
-7 17 17 1.4266 0.0202
-7 17 18 0.9196 -0.0206
-7 17 19 2.7679 0.0071
-7 17 20 3.5124 -0.0589
-7 19 1 -10.6695 -0.0923
-7 19 2 0.0454 -0.0160
-7 19 3 -8.2045 0.0403
-7 19 4 2.8453 0.0479
-7 19 5 -9.4994 -0.0563
-7 19 6 4.4979 0.0653
-7 19 7 -2.4639 -0.0890
-7 19 8 6.9037 -0.0812
-7 19 9 1.3943 0.0305
-7 19 10 -0.2688 0.0202
-7 19 11 4.0750 0.0352
-7 19 12 -0.7696 0.0009
-7 19 13 4.1892 0.0432
-7 19 14 -1.7150 -0.1139
-7 19 15 3.4008 -0.0565
-7 19 16 0.6370 -0.0921
-7 21 1 -6.7341 -0.0692
-7 21 2 -5.7608 -0.0864
-7 21 3 -1.6768 0.1439
-7 21 4 -0.8871 0.0061
-7 21 5 -3.8672 -0.0408
-7 21 6 -2.7532 0.0795
-7 21 7 -2.6742 -0.1589
-7 21 8 -3.8618 -0.0579
-7 21 9 -4.4259 -0.0460
-7 21 10 -4.8781 0.0194
-7 21 11 -4.1733 -0.0917
-6 0 2 -1.1009 -1.6219
-6 0 4 -3.4449 -1.0962
-6 0 6 -6.6095 -0.4036
-6 0 8 -13.6942 -0.4065
-6 0 10 -12.1552 -0.3475
-6 0 12 -1.4302 -0.1191
-6 0 14 3.0905 -0.5917
-6 0 16 8.8710 -0.2620
-6 0 18 9.7611 0.1276
-6 0 20 5.7577 -0.2038
-6 0 22 5.7294 -0.0055
-6 0 24 -2.3706 0.0708
-6 0 26 -12.6288 -0.2168
-6 0 28 -12.0209 -0.0910
-6 0 30 -10.4292 -0.1298
-6 2 1 4.2983 -0.5033
-6 2 2 -97.2051 -0.0149
-6 2 3 6.3902 -0.0295
-6 2 4 -90.3980 -0.0380
-6 2 5 10.4146 0.2248
-6 2 6 -74.0349 -0.2155
-6 2 7 10.4577 -0.4920
-6 2 8 -60.9598 -0.1293
-6 2 9 8.0739 0.0866
-6 2 10 -44.4768 -0.0445
-6 2 11 8.9412 0.2844
-6 2 12 -30.1754 0.0374
-6 2 13 8.1000 -0.4314
-6 2 14 -22.6358 -0.0884
-6 2 15 8.0055 0.0952
-6 2 16 -11.9621 -0.0281
-6 2 17 5.5473 0.2331
-6 2 18 -4.5312 0.0167
-6 2 19 -0.8298 -0.3882
-6 2 20 -1.6954 -0.0660
-6 2 21 -0.2253 0.0027
-6 2 22 3.8401 -0.0928
-6 2 23 -2.0699 0.1715
-6 2 24 3.3465 -0.1151
-6 2 25 -5.9017 -0.2304
-6 2 26 -2.6194 -0.2192
-6 2 27 -0.6572 0.1311
-6 2 28 -3.1424 -0.1898
-6 2 29 -1.8668 0.1981
-6 2 30 -5.4542 -0.2046
-6 4 2 -15.4572 -0.1381
-6 4 3 11.1659 0.0942
-6 4 4 -12.0658 0.0613
-6 4 5 9.5066 0.2869
-6 4 6 -11.2250 -0.0265
-6 4 7 8.0927 -0.2468
-6 4 8 -15.2280 0.1730
-6 4 9 9.7424 0.0038
-6 4 10 -7.4055 0.0556
-6 4 11 11.6592 0.1226
-6 4 12 -4.6903 -0.1430
-6 4 13 7.0688 -0.2856
-6 4 14 -4.6084 0.0020
-6 4 15 5.3897 0.1074
-6 4 16 -2.0000 0.0200
-6 4 17 3.4908 0.2128
-6 4 18 0.0560 -0.0782
-6 4 19 -1.1686 -0.2076
-6 4 20 -0.8166 0.0638
-6 4 21 5.0663 -0.0205
-6 4 22 -0.7062 -0.0496
-6 4 23 3.5231 0.0688
-6 4 24 -1.6768 -0.0742
-6 4 25 -4.5299 -0.1742
-6 4 26 -9.1414 -0.0544
-6 4 27 1.3747 0.0794
-6 4 28 -10.7102 -0.1555
-6 4 29 -2.3326 0.2393
-6 4 30 -9.9958 -0.1626
-6 6 1 4.4016 -0.0235
-6 6 2 -59.7624 0.0514
-6 6 3 11.2532 -0.0333
-6 6 4 -50.0163 0.0601
-6 6 5 20.4457 0.0188
-6 6 6 -41.6987 -0.0795
-6 6 7 23.2816 -0.0951
-6 6 8 -36.4658 0.0532
-6 6 9 27.3584 -0.0016
-6 6 10 -23.9629 0.0628
-6 6 11 26.2381 0.0411
-6 6 12 -22.5963 -0.0576
-6 6 13 19.4846 -0.0873
-6 6 14 -20.2176 0.0695
-6 6 15 15.6490 0.0181
-6 6 16 -13.6093 0.0459
-6 6 17 7.9896 0.0553
-6 6 18 -2.3710 -0.0610
-6 6 19 -2.9210 -0.0618
-6 6 20 1.9035 0.1046
-6 6 21 1.5126 -0.0421
-6 6 22 2.0661 0.0054
-6 6 23 3.4137 0.0358
-6 6 24 2.4225 0.0061
-6 6 25 0.4666 0.0312
-6 6 26 -4.2287 0.0572
-6 6 27 10.1003 0.0710
-6 6 28 -5.2121 -0.0478
-6 6 29 7.0667 0.1456
-6 8 1 6.9293 0.0401
-6 8 2 -14.4747 0.0899
-6 8 3 6.4575 -0.0074
-6 8 4 -11.3096 0.0869
-6 8 5 6.2041 -0.0403
-6 8 6 -12.4576 0.0800
-6 8 7 4.5750 -0.0291
-6 8 8 -10.8498 -0.0234
-6 8 9 10.0750 -0.0750
-6 8 10 -5.2471 -0.0254
-6 8 11 10.7176 -0.0571
-6 8 12 -5.6208 0.0013
-6 8 13 9.2023 0.0635
-6 8 14 -4.2250 -0.0053
-6 8 15 9.0420 0.0046
-6 8 16 -2.9122 0.0450
-6 8 17 6.7568 -0.0089
-6 8 18 3.5120 0.0660
-6 8 19 1.5700 0.0658
-6 8 20 0.7878 0.1014
-6 8 21 4.9430 0.0063
-6 8 22 1.5515 0.0596
-6 8 23 5.9274 0.0557
-6 8 24 8.0358 0.0384
-6 8 25 1.6745 0.1622
-6 8 26 8.5094 -0.0766
-6 8 27 6.0221 0.1258
-6 8 28 10.0617 -0.1823
-6 10 1 9.5501 0.0070
-6 10 2 -21.9335 -0.0393
-6 10 3 10.9067 0.0119
-6 10 4 -17.8246 -0.0150
-6 10 5 9.6428 0.0056
-6 10 6 -18.1654 0.1313
-6 10 7 8.1180 0.0272
-6 10 8 -14.2711 -0.0368
-6 10 9 9.6734 -0.0349
-6 10 10 -13.3036 -0.0263
-6 10 11 9.4778 -0.0961
-6 10 12 -14.9472 0.1092
-6 10 13 13.4758 0.0353
-6 10 14 -15.0050 -0.0705
-6 10 15 13.1053 -0.0226
-6 10 16 -11.3754 -0.0024
-6 10 17 11.8626 0.0007
-6 10 18 -0.6607 0.0980
-6 10 19 7.9576 0.0710
-6 10 20 -3.1542 -0.0180
-6 10 21 3.2971 -0.0371
-6 10 22 -2.3075 0.0291
-6 10 23 1.4255 -0.0014
-6 10 24 -0.6676 0.1419
-6 10 25 -0.7365 0.0756
-6 10 26 -2.6241 0.0937
-6 10 27 1.4165 0.0484
-6 12 1 0.8413 -0.0364
-6 12 2 -9.5306 -0.0378
-6 12 3 -3.2473 0.0250
-6 12 4 -7.8390 -0.0225
-6 12 5 -5.0661 0.0297
-6 12 6 -9.9785 0.1139
-6 12 7 -1.2059 -0.0418
-6 12 8 -9.4442 -0.0045
-6 12 9 -1.0524 0.0135
-6 12 10 -7.9056 0.0015
-6 12 11 -2.1764 0.0111
-6 12 12 -6.4534 0.1287
-6 12 13 3.1643 0.0369
-6 12 14 -7.8793 -0.1000
-6 12 15 -2.8502 -0.0633
-6 12 16 -5.7365 -0.0296
-6 12 17 -5.5552 -0.0626
-6 12 18 -1.3198 0.0956
-6 12 19 -1.6475 -0.0174
-6 12 20 -7.2129 -0.0426
-6 12 21 -0.7974 -0.0175
-6 12 22 -3.3490 -0.0348
-6 12 23 5.4165 0.1063
-6 12 24 0.8604 -0.0097
-6 12 25 7.3618 0.1018
-6 14 1 9.0972 -0.0158
-6 14 2 -7.4108 -0.0008
-6 14 3 3.7229 0.0466
-6 14 4 -1.7314 0.0213
-6 14 5 0.5650 0.0674
-6 14 6 2.0204 0.0304
-6 14 7 5.2103 -0.0748
-6 14 8 -1.7059 -0.0184
-6 14 9 4.1743 -0.0177
-6 14 10 -2.5378 -0.0132
-6 14 11 3.1555 -0.0009
-6 14 12 -7.7660 0.0663
-6 14 13 10.6254 -0.0022
-6 14 14 -15.8906 -0.0453
-6 14 15 5.6778 0.0018
-6 14 16 -12.1151 -0.0015
-6 14 17 1.9602 0.0286
-6 14 18 -6.0422 0.0529
-6 14 19 4.3323 0.0254
-6 14 20 -7.1050 0.0243
-6 14 21 -1.3638 0.0041
-6 14 22 -2.0915 0.0641
-6 14 23 -0.2432 0.1195
-6 16 1 8.5934 -0.0114
-6 16 2 -6.2130 0.0280
-6 16 3 2.5368 0.0169
-6 16 4 -3.2055 0.0286
-6 16 5 -0.6353 0.0613
-6 16 6 -0.4172 -0.0359
-6 16 7 3.0389 -0.0087
-6 16 8 -8.2212 0.0300
-6 16 9 4.2469 -0.0020
-6 16 10 -3.2349 0.0201
-6 16 11 3.7716 0.0073
-6 16 12 -0.9738 -0.0346
-6 16 13 6.7469 -0.0150
-6 16 14 -3.9424 -0.0352
-6 16 15 -0.0921 0.0053
-6 16 16 -0.6033 0.0107
-6 16 17 -6.6372 0.0009
-6 16 18 0.6081 0.0547
-6 16 19 -4.0717 0.0270
-6 16 20 -0.7768 0.0905
-6 16 21 -4.3436 0.0161
-6 18 1 1.9658 0.0692
-6 18 2 -10.6202 0.0273
-6 18 3 -2.5132 0.0095
-6 18 4 -13.9662 0.0248
-6 18 5 -1.9748 0.0059
-6 18 6 -9.5653 -0.0859
-6 18 7 0.0093 0.0661
-6 18 8 -9.6544 0.0181
-6 18 9 0.0288 0.0169
-6 18 10 0.4499 0.0213
-6 18 11 -2.5727 0.0368
-6 18 12 4.3928 -0.0493
-6 18 13 -2.3997 0.0051
-6 18 14 2.3136 0.0271
-6 18 15 -2.0927 0.0032
-6 18 16 1.9183 -0.0293
-6 18 17 -2.4176 -0.0186
-6 18 18 0.9679 -0.0353
-6 20 1 7.1755 0.0689
-6 20 2 5.9402 0.0603
-6 20 3 3.4268 -0.0581
-6 20 4 1.1790 0.0638
-6 20 5 -1.0669 -0.0484
-6 20 6 -1.9344 -0.0705
-6 20 7 -4.3434 0.1285
-6 20 8 -5.8023 0.0176
-6 20 9 -2.7936 0.0050
-6 20 10 -3.8890 0.0021
-6 20 11 0.6605 0.0476
-6 20 12 -1.8018 -0.0995
-6 20 13 2.6215 0.0811
-6 20 14 0.3593 0.0043
-6 22 1 6.3590 0.1330
-6 22 2 5.0938 -0.0411
-6 22 3 2.3513 -0.0175
-6 22 4 3.0307 0.0129
-6 22 5 1.5187 -0.0654
-6 22 6 1.6814 -0.0412
-6 22 7 3.8870 0.0983
-5 1 1 -37.4098 1.1517
-5 1 2 60.6882 0.4949
-5 1 3 -39.8863 0.8378
-5 1 4 68.1801 0.2717
-5 1 5 -35.7764 -0.2084
-5 1 6 63.2197 0.0907
-5 1 7 -27.7032 0.3891
-5 1 8 58.3840 0.1556
-5 1 9 -19.3461 0.1517
-5 1 10 51.0548 0.2056
-5 1 11 -16.9999 -0.3343
-5 1 12 35.8448 -0.0337
-5 1 13 -15.8464 0.4859
-5 1 14 26.5864 0.2066
-5 1 15 -14.3551 0.1698
-5 1 16 17.6270 0.1351
-5 1 17 -11.8526 -0.3963
-5 1 18 8.9496 -0.1861
-5 1 19 -6.0171 0.1827
-5 1 20 5.6304 0.0537
-5 1 21 -0.6940 0.0551
-5 1 22 1.0728 0.0929
-5 1 23 1.9473 -0.2906
-5 1 24 -2.4239 -0.0280
-5 1 25 8.2538 0.1141
-5 1 26 2.7130 0.1174
-5 1 27 8.6356 -0.0788
-5 1 28 3.0021 -0.0643
-5 1 29 6.6406 -0.3868
-5 1 30 4.9675 -0.1789
-5 3 1 22.6526 0.1351
-5 3 2 62.8545 0.2270
-5 3 3 22.0367 0.1062
-5 3 4 63.1378 0.0259
-5 3 5 16.7222 -0.2896
-5 3 6 51.2700 0.1366
-5 3 7 11.1962 0.3863
-5 3 8 48.5069 -0.0408
-5 3 9 9.3038 0.1758
-5 3 10 40.1243 -0.1103
-5 3 11 4.3752 -0.3688
-5 3 12 27.9007 0.0111
-5 3 13 3.4957 0.2259
-5 3 14 21.4152 0.0969
-5 3 15 0.8487 0.0300
-5 3 16 14.1811 0.0483
-5 3 17 -4.0714 -0.3490
-5 3 18 8.4666 0.0747
-5 3 19 -3.0831 0.1664
-5 3 20 6.2162 -0.0171
-5 3 21 -3.9238 0.0904
-5 3 22 5.2389 -0.0452
-5 3 23 -9.9163 -0.1798
-5 3 24 3.4929 0.0075
-5 3 25 -1.5784 0.1475
-5 3 26 7.3108 0.0182
-5 3 27 -1.8721 -0.0158
-5 3 28 8.7931 0.1006
-5 3 29 -2.3960 -0.2562
-5 3 30 8.4504 0.2028
-5 5 1 -24.1960 0.1361
-5 5 2 38.5925 0.0644
-5 5 3 -25.3464 0.0488
-5 5 4 46.9171 -0.1906
-5 5 5 -26.7547 -0.2375
-5 5 6 42.0730 0.0129
-5 5 7 -23.3991 0.0023
-5 5 8 45.3530 -0.0604
-5 5 9 -21.9598 0.0156
-5 5 10 36.5223 -0.0711
-5 5 11 -25.2857 -0.1515
-5 5 12 29.8348 0.0962
-5 5 13 -21.4086 0.1224
-5 5 14 27.2002 -0.0067
-5 5 15 -16.7693 0.0088
-5 5 16 21.4245 -0.1023
-5 5 17 -12.0057 -0.1759
-5 5 18 12.5053 0.0967
-5 5 19 -0.6183 0.0746
-5 5 20 4.0445 -0.0438
-5 5 21 3.3564 0.0777
-5 5 22 3.3345 -0.0086
-5 5 23 -4.9340 -0.0704
-5 5 24 2.7269 0.1685
-5 5 25 2.3097 0.0669
-5 5 26 6.4076 0.0851
-5 5 27 -0.5726 0.0331
-5 5 28 10.5358 0.1697
-5 5 29 -3.3476 -0.0482
-5 7 1 11.9179 0.0259
-5 7 2 36.1437 -0.0089
-5 7 3 10.2182 0.0087
-5 7 4 33.3243 -0.0599
-5 7 5 1.6204 0.0151
-5 7 6 23.0190 -0.0472
-5 7 7 -1.3206 -0.0304
-5 7 8 22.0141 -0.0950
-5 7 9 -7.2977 -0.0174
-5 7 10 14.4797 -0.0731
-5 7 11 -11.6448 -0.0087
-5 7 12 14.1901 0.0078
-5 7 13 -8.4279 -0.0276
-5 7 14 15.0969 -0.0080
-5 7 15 -6.2560 -0.0355
-5 7 16 17.1853 -0.0655
-5 7 17 -7.1168 -0.0316
-5 7 18 11.7969 0.0359
-5 7 19 -2.5169 -0.0167
-5 7 20 3.6229 -0.0203
-5 7 21 -0.2468 0.0719
-5 7 22 1.5685 0.0295
-5 7 23 -5.1008 0.0506
-5 7 24 -5.5603 0.1444
-5 7 25 5.3177 -0.0287
-5 7 26 -8.5214 0.1105
-5 7 27 5.7414 -0.0761
-5 7 28 -6.8854 0.2341
-5 7 29 1.4682 -0.0929
-5 9 1 -7.6354 -0.0202
-5 9 2 20.4936 -0.0252
-5 9 3 -5.2903 -0.0462
-5 9 4 18.4891 0.0421
-5 9 5 -7.9323 0.0424
-5 9 6 15.6209 -0.0629
-5 9 7 -7.6513 -0.0124
-5 9 8 14.0689 0.0130
-5 9 9 -12.6441 0.0099
-5 9 10 10.0242 0.0461
-5 9 11 -14.8488 0.0904
-5 9 12 10.6015 -0.1050
-5 9 13 -15.1171 -0.0444
-5 9 14 7.5188 -0.0199
-5 9 15 -11.9441 -0.0252
-5 9 16 7.8872 0.0233
-5 9 17 -8.6346 0.0429
-5 9 18 -0.6894 -0.0435
-5 9 19 -4.0996 -0.0755
-5 9 20 -5.6488 -0.0003
-5 9 21 -1.8962 -0.0058
-5 9 22 -1.6142 0.0206
-5 9 23 -8.5488 0.0381
-5 9 24 -3.3914 -0.0105
-5 9 25 -7.7522 0.0073
-5 9 26 -1.5992 0.0135
-5 9 27 -8.4147 0.0518
-5 9 28 -1.9761 0.0812
-5 11 1 0.9687 0.0414
-5 11 2 8.7057 0.0157
-5 11 3 2.2580 -0.0052
-5 11 4 4.6666 0.0632
-5 11 5 1.5567 -0.0141
-5 11 6 5.5618 -0.1241
-5 11 7 -1.1677 0.0277
-5 11 8 5.9481 -0.0138
-5 11 9 -4.9209 0.0278
-5 11 10 6.9788 0.0846
-5 11 11 -1.8661 0.0780
-5 11 12 7.6688 -0.1028
-5 11 13 -3.7009 -0.0011
-5 11 14 6.7508 0.0120
-5 11 15 -1.5382 0.0077
-5 11 16 7.4043 0.0434
-5 11 17 0.8909 0.0572
-5 11 18 -0.5239 -0.1438
-5 11 19 -2.2789 -0.0249
-5 11 20 -1.1262 -0.0206
-5 11 21 -1.8560 0.0228
-5 11 22 3.8494 0.0376
-5 11 23 -2.6785 -0.0389
-5 11 24 0.6470 -0.0329
-5 11 25 -2.6649 -0.1245
-5 11 26 1.8594 0.0317
-5 13 1 -2.7480 0.0413
-5 13 2 12.4018 0.0371
-5 13 3 2.7687 0.0487
-5 13 4 7.7661 0.0427
-5 13 5 9.8121 -0.0372
-5 13 6 4.5542 -0.0580
-5 13 7 7.0434 0.0626
-5 13 8 6.4881 -0.0071
-5 13 9 1.5711 0.0179
-5 13 10 10.2336 0.0257
-5 13 11 1.1468 -0.0099
-5 13 12 8.7966 -0.0959
-5 13 13 -7.2387 0.0176
-5 13 14 13.1932 0.0426
-5 13 15 -8.1208 0.0440
-5 13 16 12.6988 0.0942
-5 13 17 0.4774 0.0461
-5 13 18 4.9304 -0.0681
-5 13 19 -0.1366 -0.0208
-5 13 20 2.0182 -0.0277
-5 13 21 0.9513 -0.0076
-5 13 22 1.0303 -0.0209
-5 13 23 1.4686 -0.0884
-5 13 24 -5.4633 -0.0745
-5 15 1 -10.2124 0.0181
-5 15 2 8.6353 0.0117
-5 15 3 -8.1580 0.0256
-5 15 4 4.6400 -0.0299
-5 15 5 -2.9280 -0.0464
-5 15 6 -2.9372 0.0042
-5 15 7 -7.8752 0.0758
-5 15 8 1.0083 0.0156
-5 15 9 -11.4508 0.0755
-5 15 10 5.2042 -0.0066
-5 15 11 -5.1139 0.0042
-5 15 12 -0.3364 -0.0366
-5 15 13 -2.6276 0.0077
-5 15 14 4.8881 0.0087
-5 15 15 -1.2853 0.0200
-5 15 16 0.1234 0.0029
-5 15 17 6.7309 0.0288
-5 15 18 -4.8783 -0.0435
-5 15 19 2.6421 -0.0223
-5 15 20 -4.7033 -0.0641
-5 15 21 -0.1929 -0.0670
-5 15 22 -0.7440 -0.0670
-5 17 1 -6.2960 0.0054
-5 17 2 1.0664 0.0286
-5 17 3 -7.7617 0.0261
-5 17 4 3.6339 -0.0671
-5 17 5 -3.4405 0.0105
-5 17 6 -0.3856 0.0221
-5 17 7 -3.5175 -0.0072
-5 17 8 1.7736 0.0161
-5 17 9 -4.8923 0.0265
-5 17 10 -0.6594 -0.0022
-5 17 11 -3.6307 0.0327
-5 17 12 -11.2803 0.0729
-5 17 13 -2.8534 0.0320
-5 17 14 -4.7702 0.0468
-5 17 15 -6.0021 0.0325
-5 17 16 -3.1178 -0.0063
-5 17 17 0.1376 -0.0091
-5 17 18 1.1450 0.0079
-5 17 19 0.1056 -0.0636
-5 17 20 0.5712 -0.0626
-5 19 1 1.1157 0.0031
-5 19 2 8.0164 0.0270
-5 19 3 2.1091 0.0260
-5 19 4 7.1326 -0.0592
-5 19 5 4.0123 0.0943
-5 19 6 2.6338 0.0568
-5 19 7 0.5763 -0.0456
-5 19 8 2.6721 0.0211
-5 19 9 -4.7886 0.0111
-5 19 10 4.4069 -0.0311
-5 19 11 -8.0845 0.0415
-5 19 12 1.4018 0.1043
-5 19 13 -5.6055 0.0067
-5 19 14 4.2736 0.1283
-5 19 15 -7.0437 0.0627
-5 19 16 1.0095 0.1433
-5 19 17 -3.2652 0.0338
-5 21 1 -6.5685 -0.0562
-5 21 2 -2.7977 0.0691
-5 21 3 -5.4206 -0.0586
-5 21 4 0.3296 -0.0435
-5 21 5 0.4219 0.1033
-5 21 6 8.2392 0.0297
-5 21 7 2.3911 -0.0257
-5 21 8 10.0118 0.0101
-5 21 9 1.6736 0.0752
-5 21 10 7.5274 -0.0481
-5 21 11 -0.9705 0.0810
-5 21 12 1.7155 0.0396
-4 0 2 -69.8382 0.7650
-4 0 4 -83.6873 0.2651
-4 0 6 -82.5093 0.3402
-4 0 8 -72.4364 0.0921
-4 0 10 -65.2027 -0.1239
-4 0 12 -50.7992 0.4416
-4 0 14 -38.5814 0.2358
-4 0 16 -30.8995 -0.1554
-4 0 18 -19.0178 0.2947
-4 0 20 -11.0746 0.0583
-4 0 22 -3.1828 -0.1540
-4 0 24 6.4160 0.2348
-4 0 26 7.5053 0.0392
-4 0 28 7.3431 0.0549
-4 0 30 5.6465 0.2721
-4 2 1 2.6269 -0.0586
-4 2 2 -42.7446 -0.3621
-4 2 3 2.1658 -0.3616
-4 2 4 -52.7378 -0.1135
-4 2 5 1.4816 0.5120
-4 2 6 -52.0293 0.1314
-4 2 7 2.0671 -0.0188
-4 2 8 -47.6641 0.1636
-4 2 9 -1.0582 -0.2989
-4 2 10 -42.3372 0.0738
-4 2 11 0.7619 0.4704
-4 2 12 -27.9428 0.0861
-4 2 13 2.1489 -0.0929
-4 2 14 -19.0429 -0.0492
-4 2 15 2.1448 -0.1924
-4 2 16 -16.7812 -0.0731
-4 2 17 3.6856 0.4600
-4 2 18 -13.7904 0.1292
-4 2 19 3.9169 -0.0178
-4 2 20 -14.0133 0.0906
-4 2 21 0.8317 -0.1857
-4 2 22 -12.8776 0.0793
-4 2 23 6.9714 0.2136
-4 2 24 -8.7374 0.1431
-4 2 25 7.2813 -0.0634
-4 2 26 -7.8624 0.0398
-4 2 27 4.1745 -0.0031
-4 2 28 -7.3279 0.0279
-4 2 29 5.9149 0.4086
-4 2 30 -6.1240 0.0806
-4 4 1 -18.1547 0.0936
-4 4 2 -47.6856 -0.0317
-4 4 3 -14.6625 -0.1718
-4 4 4 -59.7254 0.1139
-4 4 5 -6.6137 0.2674
-4 4 6 -53.8946 -0.1150
-4 4 7 -0.1945 0.0404
-4 4 8 -52.2334 -0.0551
-4 4 9 -0.6727 -0.0738
-4 4 10 -49.8716 0.1079
-4 4 11 5.2689 0.3684
-4 4 12 -40.2313 -0.0162
-4 4 13 8.0083 -0.0519
-4 4 14 -33.9577 -0.0626
-4 4 15 8.2148 -0.1752
-4 4 16 -26.1668 0.0423
-4 4 17 10.1535 0.2265
-4 4 18 -16.0053 -0.0469
-4 4 19 9.2830 -0.0124
-4 4 20 -6.6948 0.0119
-4 4 21 2.1550 -0.0757
-4 4 22 -1.9419 0.1365
-4 4 23 9.9476 0.2538
-4 4 24 -1.7224 0.0010
-4 4 25 8.3604 0.1143
-4 4 26 -1.9611 0.0557
-4 4 27 1.2827 0.1055
-4 4 28 -5.1007 0.1051
-4 4 29 4.4635 0.2464
-4 4 30 -5.6685 0.0298
-4 6 1 0.2510 0.0454
-4 6 2 -20.5685 -0.0704
-4 6 3 -2.7904 0.1088
-4 6 4 -30.1600 0.1279
-4 6 5 -0.4803 0.1788
-4 6 6 -26.8245 0.0102
-4 6 7 -0.5030 0.0995
-4 6 8 -30.6283 0.0363
-4 6 9 -1.7272 0.0051
-4 6 10 -29.1409 0.0619
-4 6 11 4.6033 0.0727
-4 6 12 -24.2479 -0.0890
-4 6 13 6.1635 -0.0127
-4 6 14 -21.7826 -0.0791
-4 6 15 5.6911 -0.0232
-4 6 16 -20.4227 0.0476
-4 6 17 7.5632 0.0560
-4 6 18 -18.4208 -0.0740
-4 6 19 7.1221 0.0019
-4 6 20 -8.8564 -0.0170
-4 6 21 -2.0102 -0.0623
-4 6 22 -1.7853 0.1105
-4 6 23 3.8529 0.0548
-4 6 24 2.5218 -0.0767
-4 6 25 0.3608 0.0503
-4 6 26 8.5744 -0.0872
-4 6 27 -8.8186 0.0700
-4 6 28 6.0234 -0.1308
-4 6 29 -3.4491 0.1134
-4 8 1 -15.1867 -0.0226
-4 8 2 -20.5257 0.0009
-4 8 3 -18.2059 0.0886
-4 8 4 -23.5590 -0.0057
-4 8 5 -11.6225 0.0229
-4 8 6 -19.0532 0.0450
-4 8 7 -6.8880 0.1095
-4 8 8 -20.2448 0.0576
-4 8 9 -1.4294 0.1220
-4 8 10 -18.2456 -0.0210
-4 8 11 4.9830 -0.0320
-4 8 12 -20.1641 -0.0148
-4 8 13 4.8105 -0.0054
-4 8 14 -17.1595 -0.0161
-4 8 15 -0.0949 0.0508
-4 8 16 -14.8161 -0.0049
-4 8 17 -3.6012 -0.0095
-4 8 18 -11.0059 -0.0070
-4 8 19 -2.3960 0.0709
-4 8 20 0.1374 -0.0513
-4 8 21 -4.3699 -0.0103
-4 8 22 -0.1889 -0.0625
-4 8 23 7.7361 -0.0747
-4 8 24 -4.2530 -0.0960
-4 8 25 12.7431 -0.0626
-4 8 26 -4.2139 -0.0571
-4 8 27 7.1965 -0.0569
-4 8 28 -5.3858 -0.0704
-4 10 1 -6.1142 -0.0194
-4 10 2 -8.7252 0.0104
-4 10 3 -8.2949 0.0332
-4 10 4 -7.8782 -0.1332
-4 10 5 -5.3866 -0.0244
-4 10 6 -6.4998 0.0289
-4 10 7 -1.5776 -0.0131
-4 10 8 -7.3704 0.0125
-4 10 9 4.4382 0.0438
-4 10 10 -7.0601 -0.1014
-4 10 11 5.9594 -0.0064
-4 10 12 -10.8875 0.0653
-4 10 13 7.2492 0.0497
-4 10 14 -7.0416 0.0384
-4 10 15 6.2944 0.0657
-4 10 16 -6.7776 -0.0884
-4 10 17 3.0131 -0.0765
-4 10 18 -4.6341 0.0470
-4 10 19 5.0641 -0.0124
-4 10 20 3.9420 0.0177
-4 10 21 2.9699 -0.0543
-4 10 22 2.0771 -0.0841
-4 10 23 4.8095 -0.0725
-4 10 24 1.8349 -0.0843
-4 10 25 4.7122 -0.0210
-4 10 26 2.4356 -0.1629
-4 10 27 -0.4782 0.0185
-4 12 1 -3.2154 -0.0288
-4 12 2 -5.1901 0.0293
-4 12 3 -4.2817 -0.0541
-4 12 4 -0.4089 -0.0886
-4 12 5 -7.8687 0.0355
-4 12 6 3.1025 0.0506
-4 12 7 -5.7025 -0.0144
-4 12 8 3.0673 -0.0166
-4 12 9 1.4965 -0.0252
-4 12 10 -2.9878 -0.1361
-4 12 11 0.5725 0.0046
-4 12 12 -7.7071 0.0469
-4 12 13 1.4311 0.0103
-4 12 14 -8.6475 0.0421
-4 12 15 2.6284 0.0277
-4 12 16 -9.1074 -0.0757
-4 12 17 -2.6918 -0.0345
-4 12 18 -3.0046 0.0628
-4 12 19 -1.7562 0.0004
-4 12 20 4.7370 0.0129
-4 12 21 0.8980 -0.0219
-4 12 22 2.2123 -0.0957
-4 12 23 0.6977 0.0128
-4 12 24 2.0083 -0.0359
-4 12 25 2.6302 0.0074
-4 14 1 3.1177 -0.0059
-4 14 2 -11.0224 -0.0397
-4 14 3 2.6292 -0.0884
-4 14 4 -10.8945 -0.0639
-4 14 5 -5.3193 0.0253
-4 14 6 -6.6493 0.0153
-4 14 7 -5.9346 -0.0284
-4 14 8 -5.2650 0.0090
-4 14 9 0.0758 -0.0551
-4 14 10 -11.7016 -0.0176
-4 14 11 -0.5193 0.0250
-4 14 12 -3.6878 0.0541
-4 14 13 -2.0588 -0.0081
-4 14 14 -2.0040 -0.0102
-4 14 15 0.7312 -0.0274
-4 14 16 -1.9069 -0.0752
-4 14 17 -5.2925 -0.0330
-4 14 18 1.1224 0.0254
-4 14 19 -6.9279 0.0271
-4 14 20 1.5682 0.0514
-4 14 21 0.0517 0.0561
-4 14 22 -1.9275 0.0303
-4 14 23 0.6174 0.1248
-4 16 1 -2.2607 0.0070
-4 16 2 -2.4624 -0.0363
-4 16 3 2.3402 -0.0487
-4 16 4 -4.0980 0.0466
-4 16 5 0.4645 -0.0184
-4 16 6 3.0264 0.0034
-4 16 7 1.3606 -0.0208
-4 16 8 7.9555 -0.0181
-4 16 9 3.1982 -0.0244
-4 16 10 -0.7194 0.0254
-4 16 11 0.6245 0.0241
-4 16 12 6.4475 0.0544
-4 16 13 -6.1303 0.0280
-4 16 14 0.8198 0.0109
-4 16 15 -0.1074 -0.0256
-4 16 16 -1.6886 -0.0115
-4 16 17 1.5716 -0.0777
-4 16 18 0.0142 -0.0424
-4 16 19 1.0435 -0.0227
-4 16 20 1.1907 0.0016
-4 16 21 5.6948 0.0424
-4 18 1 4.6626 -0.0254
-4 18 2 -2.1318 -0.0633
-4 18 3 6.1792 -0.0002
-4 18 4 -3.0246 0.0656
-4 18 5 1.5754 -0.0337
-4 18 6 -1.7268 0.0030
-4 18 7 0.5965 0.0410
-4 18 8 -0.4734 -0.0061
-4 18 9 5.1380 0.0232
-4 18 10 -7.2191 0.0304
-4 18 11 13.6089 -0.0584
-4 18 12 2.0438 -0.0160
-4 18 13 10.6374 0.0161
-4 18 14 0.5127 -0.0343
-4 18 15 11.7988 0.0107
-4 18 16 0.4632 0.0416
-4 18 17 7.6722 -0.0009
-4 18 18 -1.1456 0.0276
-4 20 1 -7.9256 -0.0403
-4 20 2 -8.0465 -0.0970
-4 20 3 -4.9734 0.0339
-4 20 4 -6.1611 0.0234
-4 20 5 -0.7645 -0.0863
-4 20 6 -6.5909 0.0106
-4 20 7 4.7153 0.0414
-4 20 8 -4.8767 0.0215
-4 20 9 6.9935 0.0601
-4 20 10 -6.8813 0.0601
-4 20 11 9.1258 -0.0837
-4 20 12 -1.7240 -0.0193
-4 20 13 2.4684 -0.0601
-4 20 14 -0.9224 -0.0920
-4 20 15 1.5419 -0.2073
-4 22 1 5.8791 -0.0370
-4 22 2 -1.5074 -0.0710
-4 22 3 6.3681 0.0662
-4 22 4 -0.8394 0.0001
-4 22 5 1.0051 -0.0765
-4 22 6 -4.8389 -0.0382
-4 22 7 -3.2081 0.0140
-3 1 1 -15.9346 -0.7096
-3 1 2 28.5158 -0.2487
-3 1 3 -10.7375 0.1535
-3 1 4 41.2658 0.0714
-3 1 5 -6.2583 -0.4292
-3 1 6 51.6296 -0.0878
-3 1 7 -4.5288 -0.1368
-3 1 8 46.8400 -0.1338
-3 1 9 0.2149 0.5884
-3 1 10 43.0657 0.0849
-3 1 11 4.0618 -0.3384
-3 1 12 35.1067 -0.1845
-3 1 13 4.6994 -0.1512
-3 1 14 24.2146 -0.1947
-3 1 15 4.1471 0.3991
-3 1 16 23.4568 0.1636
-3 1 17 1.0638 -0.2550
-3 1 18 18.7511 -0.1179
-3 1 19 -4.0282 0.0199
-3 1 20 14.1322 -0.1516
-3 1 21 -5.8242 0.3877
-3 1 22 11.8027 0.0969
-3 1 23 -8.5285 -0.0967
-3 1 24 6.0412 -0.0966
-3 1 25 -11.4227 0.0475
-3 1 26 4.4442 0.0018
-3 1 27 -8.6878 0.1788
-3 1 28 4.5951 0.2082
-3 1 29 -7.9157 -0.1974
-3 1 30 2.7726 0.0746
-3 3 1 38.1377 -0.0980
-3 3 2 9.3632 -0.0480
-3 3 3 33.2697 0.4109
-3 3 4 22.8018 -0.1615
-3 3 5 27.9492 -0.2820
-3 3 6 31.9234 -0.0748
-3 3 7 16.1894 -0.2866
-3 3 8 30.4852 0.0002
-3 3 9 9.8978 0.2510
-3 3 10 32.5745 -0.0621
-3 3 11 1.5419 -0.3380
-3 3 12 27.2773 -0.0577
-3 3 13 -6.0205 -0.0826
-3 3 14 21.3047 -0.0355
-3 3 15 -5.5081 0.3405
-3 3 16 22.8049 -0.0430
-3 3 17 -2.5427 -0.2332
-3 3 18 21.9667 -0.0697
-3 3 19 -2.2159 -0.0583
-3 3 20 20.4755 -0.0271
-3 3 21 3.0810 0.2308
-3 3 22 16.3975 -0.0468
-3 3 23 -0.9049 -0.1797
-3 3 24 10.1257 -0.0081
-3 3 25 -10.9544 -0.0613
-3 3 26 4.2942 0.0578
-3 3 27 -6.4981 0.0970
-3 3 28 0.7031 0.0208
-3 3 29 -6.1787 -0.1849
-3 3 30 0.0788 -0.0805
-3 5 1 8.3747 -0.1463
-3 5 2 20.4506 0.1239
-3 5 3 12.2457 0.0429
-3 5 4 29.6730 -0.0665
-3 5 5 12.0244 -0.1061
-3 5 6 31.7156 0.0716
-3 5 7 5.2578 -0.0653
-3 5 8 30.0620 0.0543
-3 5 9 6.0289 0.1069
-3 5 10 33.4281 -0.1512
-3 5 11 2.0720 -0.1687
-3 5 12 29.5333 0.0125
-3 5 13 -2.1309 -0.0295
-3 5 14 25.4931 0.1038
-3 5 15 -2.4861 0.1687
-3 5 16 21.7632 -0.0335
-3 5 17 -3.3531 -0.0599
-3 5 18 17.2016 0.0049
-3 5 19 -7.9157 -0.0108
-3 5 20 9.6681 0.0153
-3 5 21 -0.6796 0.1317
-3 5 22 -0.1343 -0.1707
-3 5 23 0.4884 -0.1006
-3 5 24 -2.9357 -0.0850
-3 5 25 -6.1068 -0.1556
-3 5 26 -6.0298 -0.0364
-3 5 27 3.3446 -0.1533
-3 5 28 -6.7283 -0.1071
-3 5 29 2.5174 -0.3485
-3 7 1 27.7475 0.0531
-3 7 2 -5.2812 0.0234
-3 7 3 28.3931 -0.0547
-3 7 4 2.9060 -0.0950
-3 7 5 26.1335 -0.0281
-3 7 6 7.2212 -0.0008
-3 7 7 19.8793 -0.0125
-3 7 8 13.1407 0.0390
-3 7 9 17.6898 -0.0265
-3 7 10 19.4542 0.0098
-3 7 11 8.9824 0.0273
-3 7 12 22.0747 0.0798
-3 7 13 2.2841 0.0700
-3 7 14 19.9378 0.0811
-3 7 15 0.7585 0.0349
-3 7 16 11.7629 0.0210
-3 7 17 2.8371 0.0475
-3 7 18 9.4166 0.0469
-3 7 19 -2.5768 -0.0333
-3 7 20 3.2416 0.0524
-3 7 21 -1.1800 -0.0296
-3 7 22 -2.0548 -0.0870
-3 7 23 -7.4340 -0.0519
-3 7 24 3.6478 -0.1014
-3 7 25 -20.9452 -0.0626
-3 7 26 4.6340 -0.0861
-3 7 27 -12.8399 -0.0138
-3 7 28 3.3176 -0.1284
-3 9 1 13.8165 0.0551
-3 9 2 8.9365 -0.0205
-3 9 3 16.6321 -0.0488
-3 9 4 13.0883 0.0598
-3 9 5 17.2033 -0.0033
-3 9 6 12.6867 -0.0370
-3 9 7 13.0853 -0.0069
-3 9 8 14.9420 -0.0560
-3 9 9 8.6312 -0.0770
-3 9 10 13.9280 0.1220
-3 9 11 3.4220 0.0471
-3 9 12 18.4321 0.1089
-3 9 13 1.3226 0.0548
-3 9 14 18.3737 0.0552
-3 9 15 0.9300 -0.0595
-3 9 16 11.8506 0.0755
-3 9 17 5.3077 0.0335
-3 9 18 12.2487 -0.0493
-3 9 19 0.4495 -0.0209
-3 9 20 3.1717 -0.0785
-3 9 21 0.7185 0.0074
-3 9 22 -5.5725 0.0063
-3 9 23 -0.5095 0.0298
-3 9 24 -4.4624 0.0220
-3 9 25 -7.5091 -0.0547
-3 9 26 -5.7251 0.0793
-3 9 27 -0.8264 -0.1149
-3 11 1 14.9339 0.0453
-3 11 2 -0.4538 -0.1024
-3 11 3 14.7279 0.0729
-3 11 4 0.1981 0.1301
-3 11 5 16.4529 0.0275
-3 11 6 -2.1954 0.0202
-3 11 7 14.7693 0.0029
-3 11 8 -0.4488 -0.0180
-3 11 9 9.1991 -0.0353
-3 11 10 0.9296 0.1392
-3 11 11 8.0168 -0.0448
-3 11 12 7.5418 -0.0248
-3 11 13 8.4687 -0.0321
-3 11 14 7.3453 -0.0886
-3 11 15 6.5751 -0.0400
-3 11 16 3.0255 0.0701
-3 11 17 10.2320 0.0560
-3 11 18 3.1977 -0.0121
-3 11 19 6.9109 0.0136
-3 11 20 -1.4714 -0.0220
-3 11 21 2.0661 0.0198
-3 11 22 -2.2486 0.1254
-3 11 23 -0.7423 0.0199
-3 11 24 3.4359 0.0994
-3 11 25 -4.9525 0.0620
-3 13 1 2.8857 -0.0432
-3 13 2 5.3901 -0.0545
-3 13 3 -1.2900 0.0529
-3 13 4 6.3942 0.0888
-3 13 5 2.3471 -0.0202
-3 13 6 1.0339 0.0073
-3 13 7 4.4099 -0.0001
-3 13 8 -3.7772 -0.0005
-3 13 9 -0.0135 0.0787
-3 13 10 0.3681 0.1139
-3 13 11 1.3903 -0.0165
-3 13 12 4.1022 -0.0348
-3 13 13 6.5477 -0.0568
-3 13 14 3.5391 -0.0742
-3 13 15 6.1978 -0.0694
-3 13 16 4.6095 0.0634
-3 13 17 6.4225 -0.0241
-3 13 18 1.8571 0.0269
-3 13 19 5.6502 0.0099
-3 13 20 -1.2041 0.0201
-3 13 21 -2.3174 0.0616
-3 13 22 -2.2338 0.0692
-3 13 23 -5.6710 -0.0015
-3 15 1 5.7909 -0.0381
-3 15 2 -2.8532 0.0147
-3 15 3 2.0466 0.0624
-3 15 4 3.4659 0.0072
-3 15 5 5.6102 0.0149
-3 15 6 2.8890 -0.0044
-3 15 7 10.9660 -0.0299
-3 15 8 -4.5210 -0.0003
-3 15 9 11.1519 0.0123
-3 15 10 0.8046 0.0288
-3 15 11 10.1190 -0.0279
-3 15 12 -3.7923 -0.0305
-3 15 13 13.0991 0.0043
-3 15 14 -7.6521 -0.0233
-3 15 15 10.3235 0.0287
-3 15 16 -0.3383 0.0139
-3 15 17 4.2907 0.0435
-3 15 18 0.2981 -0.0216
-3 15 19 7.3096 -0.0103
-3 15 20 3.3096 -0.0087
-3 15 21 1.9437 -0.0624
-3 15 22 1.6774 -0.0523
-3 17 1 4.1251 -0.0079
-3 17 2 3.1317 0.0351
-3 17 3 2.0729 -0.0129
-3 17 4 4.6953 -0.0516
-3 17 5 0.9102 0.0258
-3 17 6 1.8386 0.0056
-3 17 7 -0.2383 -0.0241
-3 17 8 -5.1727 0.0069
-3 17 9 -1.7546 -0.0650
-3 17 10 6.3774 -0.0479
-3 17 11 -5.8122 -0.0481
-3 17 12 6.5180 -0.0535
-3 17 13 -0.3029 -0.0371
-3 17 14 3.5239 0.0073
-3 17 15 3.0338 0.0130
-3 17 16 5.8913 0.0613
-3 17 17 -2.5060 0.1715
-3 17 18 0.3421 0.0866
-3 17 19 1.5441 0.1636
-3 17 20 0.9700 0.0845
-3 19 1 6.9404 0.0333
-3 19 2 -6.1460 0.0427
-3 19 3 6.9366 -0.0609
-3 19 4 -2.2078 -0.0754
-3 19 5 4.1932 0.0303
-3 19 6 3.7495 -0.0421
-3 19 7 0.5484 -0.0313
-3 19 8 3.4436 -0.0105
-3 19 9 -1.7231 -0.1193
-3 19 10 7.6976 -0.0284
-3 19 11 -9.2973 0.0096
-3 19 12 1.4830 -0.0264
-3 19 13 -7.7321 -0.0238
-3 19 14 -4.3205 -0.0625
-3 19 15 -3.1007 -0.0532
-3 19 16 -2.6528 -0.1242
-3 19 17 -4.8775 0.0512
-3 21 1 6.7779 0.0367
-3 21 2 11.5220 0.0283
-3 21 3 7.2567 -0.0762
-3 21 4 7.7989 -0.0332
-3 21 5 4.6500 0.0120
-3 21 6 3.0200 -0.0721
-3 21 7 2.2592 -0.0834
-3 21 8 -1.1078 -0.0938
-3 21 9 3.2471 -0.2007
-3 21 10 -0.9824 -0.1094
-3 21 11 0.7402 -0.0152
-3 21 12 -0.9303 -0.0353
-2 0 2 -26.2246 -0.0183
-2 0 4 -29.1719 -0.2934
-2 0 6 -40.5148 -0.0523
-2 0 8 -36.1580 0.3932
-2 0 10 -26.2591 -0.1608
-2 0 12 -22.2103 -0.0692
-2 0 14 -13.2760 0.2296
-2 0 16 -14.6071 -0.2672
-2 0 18 -19.0980 -0.0480
-2 0 20 -14.4638 0.2799
-2 0 22 -14.0259 -0.1658
-2 0 24 -7.7268 -0.0406
-2 0 26 -4.0066 0.0682
-2 0 28 -5.9039 -0.2681
-2 0 30 -4.8497 -0.1398
-2 2 1 -21.6683 0.1561
-2 2 2 71.1963 0.3248
-2 2 3 -22.5406 -0.5704
-2 2 4 55.3265 0.1941
-2 2 5 -25.5836 -0.1497
-2 2 6 27.5241 -0.0262
-2 2 7 -21.0093 0.2243
-2 2 8 11.8961 -0.0729
-2 2 9 -14.9207 -0.5592
-2 2 10 -1.5010 -0.1403
-2 2 11 -12.3529 0.0188
-2 2 12 -13.2831 -0.0013
-2 2 13 -7.2898 0.2342
-2 2 14 -12.7115 0.1047
-2 2 15 -5.2662 -0.5030
-2 2 16 -14.4855 -0.0694
-2 2 17 -3.7999 0.0462
-2 2 18 -15.0205 -0.0163
-2 2 19 2.5084 0.1524
-2 2 20 -8.7314 0.0771
-2 2 21 7.2198 -0.3622
-2 2 22 -7.8187 -0.0620
-2 2 23 7.2582 0.0639
-2 2 24 -4.2949 -0.0376
-2 2 25 12.4290 0.1304
-2 2 26 -3.3645 -0.0480
-2 2 27 8.6322 -0.1770
-2 2 28 -3.1470 -0.1798
-2 2 29 2.8509 0.1065
-2 2 30 -1.2339 -0.1053
-2 4 1 -17.7937 0.0712
-2 4 2 -16.2247 -0.1712
-2 4 3 -15.7033 -0.2630
-2 4 4 -17.4048 0.0871
-2 4 5 -18.3503 -0.0140
-2 4 6 -25.6354 0.0437
-2 4 7 -10.9638 0.1466
-2 4 8 -20.4887 -0.0843
-2 4 9 -4.6154 -0.3371
-2 4 10 -19.8088 0.1048
-2 4 11 -1.4444 0.0221
-2 4 12 -18.5187 0.0616
-2 4 13 4.4278 0.1486
-2 4 14 -14.4938 -0.0429
-2 4 15 3.0254 -0.2758
-2 4 16 -15.4490 0.0439
-2 4 17 -4.5651 0.0511
-2 4 18 -17.4770 0.0194
-2 4 19 -8.1479 0.0983
-2 4 20 -14.8061 -0.0366
-2 4 21 -11.8613 -0.2376
-2 4 22 -8.3511 0.0381
-2 4 23 -16.1426 -0.0015
-2 4 24 0.6310 -0.0131
-2 4 25 -2.3944 0.0571
-2 4 26 4.1375 -0.1502
-2 4 27 1.0762 -0.1788
-2 4 28 7.1946 -0.1720
-2 4 29 -0.9106 0.0670
-2 6 1 -34.8264 -0.0445
-2 6 2 41.7665 -0.1153
-2 6 3 -34.9303 -0.1230
-2 6 4 32.4111 0.0725
-2 6 5 -38.7313 -0.0840
-2 6 6 18.6529 0.0017
-2 6 7 -31.3613 -0.0492
-2 6 8 13.0110 -0.1046
-2 6 9 -25.6372 -0.0787
-2 6 10 1.4036 0.1132
-2 6 11 -18.4460 0.0354
-2 6 12 -7.1534 0.0576
-2 6 13 -10.0091 -0.0022
-2 6 14 -13.0959 -0.0483
-2 6 15 -6.7773 -0.1103
-2 6 16 -11.2774 0.0501
-2 6 17 -9.3414 -0.0257
-2 6 18 -10.8303 -0.0065
-2 6 19 -5.5244 0.0230
-2 6 20 -11.9273 -0.0964
-2 6 21 -2.1882 -0.0816
-2 6 22 -8.7728 -0.0051
-2 6 23 -5.1216 -0.0762
-2 6 24 -9.2828 0.0401
-2 6 25 9.0332 -0.0061
-2 6 26 -11.8608 0.0281
-2 6 27 10.1901 -0.0843
-2 6 28 -4.9664 0.1235
-2 6 29 2.5620 0.0560
-2 8 1 -15.9248 -0.0923
-2 8 2 -1.3536 -0.0078
-2 8 3 -13.5365 -0.0133
-2 8 4 -3.0776 0.0116
-2 8 5 -18.1179 -0.0399
-2 8 6 -5.8583 0.0065
-2 8 7 -16.0614 -0.1215
-2 8 8 -9.2328 -0.0059
-2 8 9 -15.9266 -0.0139
-2 8 10 -13.2939 -0.0440
-2 8 11 -11.9383 -0.0269
-2 8 12 -14.9728 -0.0676
-2 8 13 -7.3366 -0.0560
-2 8 14 -17.6301 -0.0413
-2 8 15 -1.9776 0.0401
-2 8 16 -6.5604 -0.0294
-2 8 17 -4.7841 -0.0475
-2 8 18 -1.6894 0.0128
-2 8 19 -1.9860 -0.0275
-2 8 20 -0.2443 0.0687
-2 8 21 1.1505 0.0228
-2 8 22 8.7659 0.0487
-2 8 23 -4.3083 0.0268
-2 8 24 9.1376 0.0441
-2 8 25 4.6690 0.1583
-2 8 26 4.8985 -0.0129
-2 8 27 4.7287 0.1682
-2 8 28 6.3094 -0.0468
-2 10 1 -21.9311 -0.0793
-2 10 2 13.1693 0.1099
-2 10 3 -20.1675 -0.0586
-2 10 4 6.3055 -0.0687
-2 10 5 -23.2651 -0.0113
-2 10 6 5.9727 -0.0359
-2 10 7 -21.7419 -0.0185
-2 10 8 3.5132 0.0721
-2 10 9 -17.8301 0.0205
-2 10 10 4.8768 -0.1427
-2 10 11 -13.5767 -0.0703
-2 10 12 3.2796 -0.0980
-2 10 13 -13.2611 -0.1122
-2 10 14 -2.4671 0.0466
-2 10 15 -8.7567 0.0032
-2 10 16 3.9470 -0.0191
-2 10 17 -11.6660 -0.0199
-2 10 18 4.2706 0.0467
-2 10 19 -7.3259 0.0600
-2 10 20 0.6498 0.1104
-2 10 21 1.8291 0.0788
-2 10 22 4.7408 -0.0169
-2 10 23 4.0652 0.0352
-2 10 24 1.8129 0.0223
-2 10 25 11.7565 0.0319
-2 10 26 -2.0848 0.1381
-2 12 1 -8.7557 0.0477
-2 12 2 -2.5286 0.0999
-2 12 3 -3.6635 -0.0555
-2 12 4 -7.7305 -0.0968
-2 12 5 -6.1598 -0.0292
-2 12 6 -2.5936 -0.0594
-2 12 7 -10.9134 0.0080
-2 12 8 -0.2841 0.0946
-2 12 9 -9.9701 -0.0180
-2 12 10 0.5317 -0.0814
-2 12 11 -9.6715 0.0095
-2 12 12 -4.5492 0.0101
-2 12 13 -12.7588 0.0379
-2 12 14 -8.3377 0.1002
-2 12 15 -10.5744 0.0520
-2 12 16 -7.9487 -0.0734
-2 12 17 -11.6893 0.0171
-2 12 18 -6.2072 -0.0416
-2 12 19 -10.4109 0.0312
-2 12 20 -7.3870 0.0290
-2 12 21 -4.7941 -0.0503
-2 12 22 -3.1876 -0.0453
-2 12 23 -1.6558 -0.0332
-2 12 24 -3.6190 -0.1065
-2 14 1 -10.0287 0.0634
-2 14 2 6.8268 0.0528
-2 14 3 -5.7085 -0.0252
-2 14 4 -0.8749 -0.0108
-2 14 5 -4.2384 -0.0120
-2 14 6 1.1294 -0.0445
-2 14 7 -8.2098 0.0339
-2 14 8 9.5743 -0.0141
-2 14 9 -8.9789 -0.0407
-2 14 10 12.8450 -0.0911
-2 14 11 -12.0657 0.0233
-2 14 12 9.4605 0.0338
-2 14 13 -17.3767 0.0626
-2 14 14 12.4835 0.1448
-2 14 15 -19.3030 0.0375
-2 14 16 4.8202 0.0294
-2 14 17 -12.8098 -0.0162
-2 14 18 3.9913 -0.0192
-2 14 19 -8.1046 -0.0339
-2 14 20 0.3707 -0.1124
-2 14 21 -2.0093 -0.0531
-2 14 22 1.8155 -0.1267
-2 14 23 4.8885 0.0441
-2 16 1 -2.3513 0.0127
-2 16 2 8.2275 -0.0252
-2 16 3 -1.7920 0.0111
-2 16 4 1.9823 0.0418
-2 16 5 -1.9728 -0.0133
-2 16 6 -1.7407 0.0153
-2 16 7 -5.9449 0.0336
-2 16 8 1.8292 -0.0140
-2 16 9 -5.9915 0.0203
-2 16 10 -2.5013 -0.0163
-2 16 11 -2.7811 0.0326
-2 16 12 -9.1987 -0.0285
-2 16 13 -0.6196 -0.0044
-2 16 14 -0.0186 -0.0035
-2 16 15 -6.7908 0.0113
-2 16 16 -5.4859 -0.0162
-2 16 17 -2.6232 -0.0374
-2 16 18 -2.0921 0.0500
-2 16 19 -4.6840 -0.0686
-2 16 20 -3.8910 0.0258
-2 16 21 -5.4266 -0.0497
-2 18 1 -13.8995 -0.0115
-2 18 2 12.1515 -0.0467
-2 18 3 -17.3364 0.0592
-2 18 4 7.8885 0.0486
-2 18 5 -11.3086 -0.0473
-2 18 6 3.4641 0.0160
-2 18 7 -4.5114 -0.0264
-2 18 8 4.3543 -0.0427
-2 18 9 -1.4006 0.0965
-2 18 10 -1.0548 0.0336
-2 18 11 0.3636 0.0738
-2 18 12 -8.7483 -0.0086
-2 18 13 1.4917 -0.0414
-2 18 14 -1.5481 -0.0271
-2 18 15 -6.7518 -0.0672
-2 18 16 -5.5827 -0.1052
-2 18 17 -1.0660 -0.2397
-2 18 18 -2.3787 -0.1287
-2 20 1 0.7092 -0.0334
-2 20 2 1.7042 -0.0103
-2 20 3 -3.3774 0.0930
-2 20 4 -1.1297 0.0469
-2 20 5 -4.6802 -0.0325
-2 20 6 -1.7421 0.0432
-2 20 7 -5.2834 -0.0770
-2 20 8 0.2896 -0.0194
-2 20 9 -6.5296 0.0596
-2 20 10 1.9625 0.0202
-2 20 11 -4.2465 -0.0078
-2 20 12 1.1897 -0.0375
-2 20 13 1.2257 0.0036
-2 20 14 6.0482 -0.0081
-2 20 15 -2.2628 0.1746
-2 22 2 -2.2926 0.0362
-2 22 3 -11.9585 0.1222
-2 22 4 -4.0974 0.0325
-2 22 5 -8.1118 0.0529
-2 22 6 -2.5295 0.0961
-1 1 2 -72.6044 -0.0853
-1 1 3 74.1070 0.6559
-1 1 4 -68.7423 -0.1359
-1 1 5 66.6885 0.4441
-1 1 6 -50.6647 0.0819
-1 1 7 54.3117 -0.4569
-1 1 8 -32.0919 -0.1630
-1 1 9 35.6967 0.2679
-1 1 10 -23.9081 0.1598
-1 1 11 21.5810 0.1972
-1 1 12 -11.0468 0.2484
-1 1 13 11.5802 -0.3691
-1 1 14 -4.3170 -0.0454
-1 1 15 6.5001 0.4128
-1 1 16 -3.6076 0.1869
-1 1 17 5.9987 0.1287
-1 1 18 6.9914 0.1963
-1 1 19 4.5839 -0.3822
-1 1 20 4.1359 -0.1754
-1 1 21 -0.1304 0.2144
-1 1 22 3.8801 -0.0213
-1 1 23 -3.3074 -0.0158
-1 1 24 2.7528 0.0443
-1 1 25 -7.9368 -0.3044
-1 1 26 -1.9346 -0.0256
-1 1 27 -8.9804 0.1289
-1 1 28 0.7137 0.2091
-1 1 29 -4.2695 -0.0476
-1 1 30 0.1531 0.2399
-1 3 1 -47.6768 -0.2490
-1 3 2 -55.5376 0.0804
-1 3 3 -43.0647 0.1382
-1 3 4 -48.7884 -0.1007
-1 3 5 -30.3549 0.1500
-1 3 6 -28.7090 -0.0202
-1 3 7 -17.5615 -0.2819
-1 3 8 -15.0489 0.1154
-1 3 9 -12.9334 0.3689
-1 3 10 -7.8927 0.0553
-1 3 11 -4.2286 0.2097
-1 3 12 3.1776 -0.0217
-1 3 13 -0.2237 -0.3209
-1 3 14 7.9894 0.0326
-1 3 15 1.5664 0.2742
-1 3 16 5.7646 0.0306
-1 3 17 5.0663 0.0394
-1 3 18 6.1995 0.0429
-1 3 19 4.9921 -0.3478
-1 3 20 -4.4201 0.0230
-1 3 21 0.5297 0.1273
-1 3 22 -10.5360 0.0003
-1 3 23 4.6395 -0.0390
-1 3 24 -14.3464 -0.0111
-1 3 25 2.0293 -0.2886
-1 3 26 -12.5395 -0.0224
-1 3 27 -1.9440 0.0780
-1 3 28 -6.0994 -0.0107
-1 3 29 1.5091 -0.0512
-1 5 1 68.7585 -0.0295
-1 5 2 -52.7095 0.2158
-1 5 3 61.4734 0.1368
-1 5 4 -52.5458 -0.0381
-1 5 5 58.9702 0.0736
-1 5 6 -39.7040 -0.1127
-1 5 7 51.2509 -0.1172
-1 5 8 -34.0954 0.1679
-1 5 9 36.3734 0.1447
-1 5 10 -26.4241 0.0069
-1 5 11 25.6592 0.0391
-1 5 12 -16.2761 -0.1042
-1 5 13 14.0049 -0.1536
-1 5 14 -7.4050 0.0470
-1 5 15 7.2971 0.1357
-1 5 16 -2.2166 -0.0810
-1 5 17 9.1799 0.0281
-1 5 18 5.3634 -0.0401
-1 5 19 10.8919 -0.1396
-1 5 20 10.5514 0.0900
-1 5 21 4.0081 0.0568
-1 5 22 12.8305 0.0108
-1 5 23 5.4081 0.0607
-1 5 24 7.6888 0.0035
-1 5 25 -2.7152 -0.0404
-1 5 26 7.5528 0.1075
-1 5 27 -11.3950 0.1967
-1 5 28 3.8757 0.1193
-1 5 29 -3.8072 0.1656
-1 7 1 -10.1937 0.0305
-1 7 2 -26.0526 0.0537
-1 7 3 -8.4474 0.0514
-1 7 4 -22.4440 0.0096
-1 7 5 2.0782 0.0323
-1 7 6 -11.9429 -0.0404
-1 7 7 6.2347 0.0732
-1 7 8 -7.8394 0.0297
-1 7 9 6.3647 0.0180
-1 7 10 -0.6089 -0.0740
-1 7 11 6.1004 -0.0581
-1 7 12 3.5226 -0.0974
-1 7 13 5.3509 -0.0342
-1 7 14 11.4558 0.0092
-1 7 15 5.0089 -0.0262
-1 7 16 9.5982 -0.0499
-1 7 17 10.7108 0.0040
-1 7 18 4.1563 -0.0200
-1 7 19 17.1752 0.0411
-1 7 20 6.8499 0.0392
-1 7 21 13.6828 0.0565
-1 7 22 7.1008 0.0921
-1 7 23 19.9899 0.1329
-1 7 24 3.2267 0.1589
-1 7 25 15.0589 0.0145
-1 7 26 7.9481 0.1853
-1 7 27 2.0502 0.0237
-1 7 28 4.6011 0.1641
-1 9 1 31.7438 0.0075
-1 9 2 -23.3298 -0.0875
-1 9 3 24.9885 -0.0095
-1 9 4 -19.3876 0.0122
-1 9 5 25.9094 -0.0405
-1 9 6 -15.0814 0.0754
-1 9 7 26.0035 0.0617
-1 9 8 -11.8720 -0.0501
-1 9 9 26.0861 -0.0166
-1 9 10 -6.6360 0.0166
-1 9 11 22.4211 -0.0083
-1 9 12 -7.9550 0.0013
-1 9 13 19.6783 0.0628
-1 9 14 -0.3712 -0.1148
-1 9 15 11.0020 -0.0502
-1 9 16 -2.0545 -0.0581
-1 9 17 8.2684 -0.0036
-1 9 18 -8.1553 -0.0014
-1 9 19 7.9666 -0.0078
-1 9 20 -0.6840 -0.0640
-1 9 21 -1.9146 -0.0731
-1 9 22 1.4625 0.0048
-1 9 23 0.0157 0.0500
-1 9 24 -0.5580 -0.0016
-1 9 25 -0.8154 0.0442
-1 9 26 5.4855 -0.1432
-1 9 27 -7.1066 0.1410
-1 11 1 2.9878 -0.0365
-1 11 2 -6.7156 -0.0927
-1 11 3 -0.2835 0.0212
-1 11 4 0.6167 0.0097
-1 11 5 3.1171 -0.0050
-1 11 6 -1.7538 0.0779
-1 11 7 7.8150 -0.0025
-1 11 8 -5.1953 -0.1525
-1 11 9 7.5834 -0.0053
-1 11 10 -6.6248 0.0444
-1 11 11 2.4833 0.0525
-1 11 12 -8.2880 0.0849
-1 11 13 2.9281 0.0706
-1 11 14 -1.9350 -0.1093
-1 11 15 -2.8990 -0.0379
-1 11 16 -0.0879 -0.0079
-1 11 17 -1.9625 -0.0285
-1 11 18 -5.7483 -0.0077
-1 11 19 1.7257 -0.0707
-1 11 20 -1.5954 -0.1204
-1 11 21 -2.3409 -0.0379
-1 11 22 -1.8525 -0.0319
-1 11 23 -1.8880 0.0192
-1 11 24 -6.1838 0.0422
-1 11 25 -1.3683 -0.1124
-1 13 1 11.8205 -0.0631
-1 13 2 -9.5565 -0.0668
-1 13 3 6.8467 0.0296
-1 13 4 -1.6256 0.0051
-1 13 5 2.7650 0.0193
-1 13 6 -2.2373 0.0817
-1 13 7 6.9635 -0.0653
-1 13 8 -6.7750 -0.0827
-1 13 9 9.9636 -0.0311
-1 13 10 -12.7952 0.0290
-1 13 11 12.7586 -0.0120
-1 13 12 -11.3978 0.0260
-1 13 13 19.3937 -0.0080
-1 13 14 -10.7119 -0.1287
-1 13 15 19.3796 0.0182
-1 13 16 -2.8927 -0.0003
-1 13 17 17.7555 0.0401
-1 13 18 -0.3160 0.0298
-1 13 19 13.1886 -0.0454
-1 13 20 5.2519 0.0486
-1 13 21 7.2871 -0.0221
-1 13 22 8.4128 0.1380
-1 13 23 0.9837 -0.0107
-1 15 1 3.5615 -0.0262
-1 15 2 -7.8920 0.0061
-1 15 3 5.7501 -0.0202
-1 15 4 -1.1494 -0.0315
-1 15 5 4.1902 0.0111
-1 15 6 0.1343 -0.0072
-1 15 7 6.3812 -0.0191
-1 15 8 -3.2842 0.0087
-1 15 9 2.8623 0.0266
-1 15 10 -7.9418 0.0159
-1 15 11 -0.4981 -0.0361
-1 15 12 2.7485 -0.0097
-1 15 13 -3.0254 -0.0817
-1 15 14 -0.8682 -0.1055
-1 15 15 -0.0277 -0.0538
-1 15 16 4.1886 -0.0202
-1 15 17 1.6196 0.0297
-1 15 18 3.5459 0.0186
-1 15 19 -0.1688 0.1295
-1 15 20 1.1052 0.0768
-1 15 21 2.7285 0.2026
-1 15 22 1.7021 0.0367
-1 17 1 7.5437 0.0173
-1 17 2 -20.8301 0.0753
-1 17 3 11.9080 -0.0660
-1 17 4 -17.2317 -0.0194
-1 17 5 9.2246 -0.0146
-1 17 6 -9.7213 -0.0783
-1 17 7 8.5642 -0.0003
-1 17 8 -4.9261 0.0420
-1 17 9 5.3637 -0.0136
-1 17 10 -6.1811 -0.0069
-1 17 11 5.2017 -0.0357
-1 17 12 5.8463 0.0365
-1 17 13 -0.5872 0.0378
-1 17 14 -0.8773 0.0023
-1 17 15 3.0525 0.0178
-1 17 16 2.1571 -0.0130
-1 17 17 2.4121 0.0042
-1 17 18 4.1933 -0.0231
-1 17 19 -2.4915 0.0590
-1 17 20 4.0086 0.0498
-1 19 1 -1.4882 0.0533
-1 19 2 -3.6127 0.0576
-1 19 3 3.4451 -0.0669
-1 19 4 -0.4254 0.0251
-1 19 5 2.6707 0.0263
-1 19 6 -0.0351 -0.0509
-1 19 7 1.7111 0.1092
-1 19 8 -1.8677 0.0488
-1 19 9 0.3242 -0.0178
-1 19 10 -6.9347 -0.0603
-1 19 11 4.6311 -0.0730
-1 19 12 0.9756 0.0371
-1 19 13 1.2227 0.0374
-1 19 14 -2.6070 0.1250
-1 19 15 5.4024 0.0136
-1 19 16 -0.7085 0.2171
-1 19 17 4.8363 0.0773
-1 21 1 2.8301 0.0652
-1 21 2 -9.2428 0.0003
-1 21 3 6.3298 -0.0829
-1 21 4 -4.4838 0.0422
-1 21 5 6.2193 -0.0139
-1 21 6 0.1464 0.0244
-1 21 7 4.3449 0.1430
-1 21 8 3.6037 0.1347
-1 21 9 0.9535 0.0356
-1 21 10 1.7439 0.0566
-1 21 11 2.2850 0.0429
-1 21 12 3.2636 0.0678
0 0 2 177.2113 0.0747
0 0 4 166.9997 0.2909
0 0 6 147.3310 -0.3015
0 0 8 107.5522 0.0304
0 0 10 75.5096 -0.1476
0 0 12 49.4421 -0.4722
0 0 14 23.4341 0.1307
0 0 16 18.6389 0.0255
0 0 18 7.2945 -0.2304
0 0 20 2.2789 0.2838
0 0 22 4.2270 0.2011
0 0 24 -4.8702 -0.0178
0 0 26 -1.9746 0.1550
0 0 28 -3.6962 -0.0300
0 2 0 22.7199 0.1453
0 2 1 -1.2669 0.2735
0 2 2 13.6215 -0.3041
0 2 3 0.3606 -0.0498
0 2 4 14.7521 -0.0864
0 2 5 3.4246 -0.2945
0 2 6 15.4886 -0.0746
0 2 7 -0.4212 0.4885
0 2 8 8.0069 0.0395
0 2 9 1.2847 0.0059
0 2 10 9.3978 -0.0297
0 2 11 2.4291 -0.3265
0 2 12 9.1347 -0.1217
0 2 13 1.1713 0.4035
0 2 14 1.4954 -0.0199
0 2 15 1.9928 -0.1045
0 2 16 5.0534 -0.0608
0 2 17 -0.6618 -0.2342
0 2 18 -0.6159 -0.1050
0 2 19 -4.7625 0.4839
0 2 20 0.4752 0.0360
0 2 21 -3.3136 0.0755
0 2 22 9.3550 0.0354
0 2 23 -3.1069 -0.0544
0 2 24 10.0194 -0.0167
0 2 25 -1.9447 0.3071
0 2 26 15.2851 0.0293
0 2 27 2.7712 -0.1582
0 2 28 8.9392 0.0272
0 2 29 2.6233 -0.2741
0 4 0 147.2476 0.3196
0 4 1 -5.8046 0.3304
0 4 2 134.2815 -0.0103
0 4 3 -10.7166 0.1257
0 4 4 123.8867 0.0975
0 4 5 -13.9622 -0.0866
0 4 6 102.6902 0.1949
0 4 7 -22.9163 0.2984
0 4 8 75.9152 -0.1257
0 4 9 -21.1926 -0.0112
0 4 10 56.2839 -0.1784
0 4 11 -18.8317 -0.1376
0 4 12 36.4123 0.0310
0 4 13 -17.8054 0.3213
0 4 14 17.4037 -0.0663
0 4 15 -13.2063 -0.0630
0 4 16 10.4931 0.0167
0 4 17 -9.4830 -0.1550
0 4 18 3.3947 0.0871
0 4 19 -5.6631 0.2729
0 4 20 1.9569 -0.0408
0 4 21 5.6904 0.0414
0 4 22 2.3350 0.0329
0 4 23 9.8722 -0.0204
0 4 24 0.5056 0.0933
0 4 25 8.9035 0.2969
0 4 26 1.0970 0.0362
0 4 27 12.5370 0.1459
0 4 28 -3.1949 0.0853
0 4 29 7.6935 0.0556
0 6 0 14.8746 0.1930
0 6 1 -4.0793 0.0316
0 6 2 9.0256 -0.0312
0 6 3 -2.9501 0.0323
0 6 4 13.3954 -0.0097
0 6 5 -1.1868 0.0648
0 6 6 10.6407 0.1582
0 6 7 -3.2637 0.1234
0 6 8 8.2791 -0.0385
0 6 9 0.5863 -0.0269
0 6 10 6.9455 -0.0435
0 6 11 3.9049 -0.0387
0 6 12 4.9432 0.1293
0 6 13 6.3952 0.1039
0 6 14 1.3510 -0.0413
0 6 15 7.0011 0.0103
0 6 16 0.7103 0.0223
0 6 17 1.8691 -0.0110
0 6 18 4.0013 0.0666
0 6 19 -8.9094 0.0600
0 6 20 4.6859 -0.0594
0 6 21 -7.8142 0.0274
0 6 22 2.0381 0.0005
0 6 23 -7.1636 -0.0297
0 6 24 4.1390 -0.0039
0 6 25 -7.9076 0.0503
0 6 26 1.9093 -0.0659
0 6 27 2.7385 -0.0302
0 6 28 -4.0606 -0.0519
0 8 0 60.9267 0.0269
0 8 1 -6.3454 0.0317
0 8 2 54.6317 0.0415
0 8 3 -8.5187 0.0093
0 8 4 48.3168 -0.0230
0 8 5 -11.9993 0.0648
0 8 6 36.8805 -0.0451
0 8 7 -16.5936 -0.0044
0 8 8 30.9123 0.0341
0 8 9 -18.1088 0.0491
0 8 10 22.1492 0.0494
0 8 11 -17.2410 0.1047
0 8 12 17.0922 0.0593
0 8 13 -15.9163 -0.0040
0 8 14 8.1845 0.0411
0 8 15 -11.8166 0.0269
0 8 16 -1.9948 0.0450
0 8 17 -7.4616 0.0221
0 8 18 0.3578 -0.0188
0 8 19 -12.4857 -0.0397
0 8 20 -4.4741 -0.0349
0 8 21 -9.1949 0.0165
0 8 22 -13.8986 -0.0326
0 8 23 -10.5778 -0.1321
0 8 24 -9.9505 -0.0833
0 8 25 -17.0520 -0.1738
0 8 26 -9.3316 0.0170
0 8 27 -8.1576 -0.2016
0 10 0 2.7742 -0.0776
0 10 1 -3.2396 0.0719
0 10 2 4.9262 0.1011
0 10 3 -0.1916 0.0246
0 10 4 4.9127 0.0752
0 10 5 -0.8769 0.0328
0 10 6 3.1483 -0.1235
0 10 7 -5.7877 -0.0426
0 10 8 5.4892 0.0794
0 10 9 -9.3507 0.0083
0 10 10 1.1019 0.0407
0 10 11 -5.4152 0.0434
0 10 12 1.8419 -0.0639
0 10 13 -4.0792 -0.0501
0 10 14 -0.5348 0.1136
0 10 15 0.8359 0.0431
0 10 16 -6.9187 0.0664
0 10 17 4.4124 0.0121
0 10 18 1.6672 -0.0320
0 10 19 -3.9345 -0.0257
0 10 20 3.7594 0.0793
0 10 21 -2.9326 0.0429
0 10 22 -2.8771 0.0386
0 10 23 -3.1607 -0.0786
0 10 24 1.8227 -0.1024
0 10 25 -9.3275 0.0171
0 10 26 0.0875 -0.0546
0 12 0 10.7960 -0.0720
0 12 1 -3.8140 0.0405
0 12 2 14.6064 0.0694
0 12 3 -3.5769 -0.0089
0 12 4 7.7648 0.0842
0 12 5 -1.9854 0.0085
0 12 6 3.0070 -0.0906
0 12 7 -5.1729 0.0551
0 12 8 7.3668 0.1011
0 12 9 -8.2212 0.0325
0 12 10 11.6141 0.0233
0 12 11 -4.4284 -0.0138
0 12 12 15.2526 -0.1222
0 12 13 -7.0800 -0.0538
0 12 14 16.9329 0.1051
0 12 15 -3.0849 0.0053
0 12 16 9.8790 0.0566
0 12 17 1.4398 -0.0076
0 12 18 7.9612 -0.0330
0 12 19 -0.5978 0.0663
0 12 20 5.4625 0.0165
0 12 21 2.3336 0.1178
0 12 22 -5.0698 -0.0613
0 12 23 5.0403 0.0004
0 12 24 -1.2873 -0.1067
0 14 0 -2.4075 -0.0009
0 14 1 -0.3939 0.0363
0 14 2 7.0053 -0.0051
0 14 3 -0.4364 -0.0133
0 14 4 7.1363 0.0125
0 14 5 1.8756 -0.0375
0 14 6 6.5431 -0.0137
0 14 7 -0.8932 0.0425
0 14 8 7.9108 0.0675
0 14 9 -1.4091 0.0074
0 14 10 10.9919 0.0374
0 14 11 3.9195 -0.0129
0 14 12 2.3085 -0.0607
0 14 13 2.9870 -0.0039
0 14 14 -1.7076 0.0373
0 14 15 4.2244 -0.0293
0 14 16 -6.7038 -0.0124
0 14 17 0.9500 -0.0490
0 14 18 -10.3740 -0.0256
0 14 19 -1.6228 -0.0088
0 14 20 -3.9280 0.0173
0 14 21 -4.5302 -0.0336
0 14 22 -6.5484 -0.0222
0 14 23 -2.8353 -0.1554
0 16 0 4.5727 0.0278
0 16 1 -2.5258 0.0010
0 16 2 12.5028 -0.0454
0 16 3 -11.1293 0.0418
0 16 4 9.1518 -0.0304
0 16 5 -11.7620 0.0149
0 16 6 3.9090 0.0711
0 16 7 -11.9057 -0.0021
0 16 8 1.3197 -0.0061
0 16 9 -7.8189 -0.0428
0 16 10 10.0523 0.0247
0 16 11 -3.3375 0.0009
0 16 12 4.0132 0.0396
0 16 13 -1.2983 0.0504
0 16 14 3.7429 0.0530
0 16 15 0.8044 0.0100
0 16 16 4.0215 0.0074
0 16 17 -2.5130 -0.0141
0 16 18 -3.9012 -0.0943
0 16 19 2.0562 -0.0762
0 16 20 -1.3700 -0.1884
0 16 21 0.5377 -0.0563
0 18 0 -4.1041 0.0175
0 18 1 4.4830 -0.0647
0 18 2 4.6413 -0.0464
0 18 3 3.6693 0.0465
0 18 4 5.0101 -0.0526
0 18 5 3.4685 0.0640
0 18 6 1.5588 0.1145
0 18 7 0.0196 -0.0299
0 18 8 -2.3187 -0.0236
0 18 9 -0.3890 -0.0306
0 18 10 5.1111 -0.0006
0 18 11 -3.4249 0.0150
0 18 12 0.5118 -0.0151
0 18 13 -2.6407 0.0029
0 18 14 0.9225 -0.0766
0 18 15 -0.6893 0.0273
0 18 16 4.8648 -0.0295
0 18 17 -3.5526 0.1094
0 18 18 -0.1982 -0.0494
0 20 0 1.5349 0.0274
0 20 1 1.0264 -0.1071
0 20 2 8.3530 -0.0044
0 20 3 -3.5175 0.0108
0 20 4 7.9092 -0.0861
0 20 5 -3.7841 0.0648
0 20 6 4.3731 0.0235
0 20 7 -2.4152 -0.0571
0 20 8 1.7316 -0.0550
0 20 9 2.4748 0.0164
0 20 10 5.9222 0.0556
0 20 11 0.4199 0.0702
0 20 12 2.5223 0.1017
0 20 13 0.1415 -0.0838
0 20 14 0.6454 0.0534
1 1 2 -88.7657 -0.0072
1 1 3 -76.7904 -0.4289
1 1 4 -79.5650 -0.1806
1 1 5 -72.1265 0.2673
1 1 6 -77.6184 0.0228
1 1 7 -59.1170 -0.3512
1 1 8 -60.7536 -0.0564
1 1 9 -42.3797 -0.1893
1 1 10 -41.2619 -0.1602
1 1 11 -29.1177 0.3925
1 1 12 -33.4833 0.1613
1 1 13 -16.3504 -0.3747
1 1 14 -17.0109 -0.1594
1 1 15 -8.8771 -0.2333
1 1 16 -10.5850 -0.2456
1 1 17 -5.4227 0.3404
1 1 18 -8.7745 0.0094
1 1 19 -2.5597 -0.3061
1 1 20 2.4197 -0.1657
1 1 21 -1.1061 -0.1656
1 1 22 -5.6002 -0.1517
1 1 23 1.5583 0.2736
1 1 24 -0.1051 0.0282
1 1 25 4.8815 -0.1414
1 1 26 -1.3976 -0.1208
1 1 27 4.0435 0.0811
1 1 28 -2.5685 -0.1681
1 1 29 1.2612 0.3912
1 3 0 -73.3215 -0.2994
1 3 1 54.0026 -0.1734
1 3 2 -77.8881 0.0425
1 3 3 57.3852 -0.0270
1 3 4 -74.1955 0.0179
1 3 5 47.5662 0.4140
1 3 6 -73.6873 -0.2197
1 3 7 41.1277 -0.2554
1 3 8 -58.1843 -0.0925
1 3 9 34.9223 -0.2421
1 3 10 -43.6509 0.0900
1 3 11 23.3004 0.2179
1 3 12 -35.7535 0.0818
1 3 13 17.9877 -0.3313
1 3 14 -22.3635 0.0209
1 3 15 11.6930 -0.1166
1 3 16 -15.8649 -0.0101
1 3 17 7.0139 0.3445
1 3 18 -11.4722 -0.1067
1 3 19 6.5616 -0.2159
1 3 20 -0.6417 -0.0534
1 3 21 1.2741 -0.1174
1 3 22 -4.5349 -0.0270
1 3 23 -5.3023 0.1947
1 3 24 1.0552 -0.0341
1 3 25 -7.3309 -0.1773
1 3 26 -0.6487 0.0849
1 3 27 -9.7471 -0.1079
1 3 28 1.1162 0.1200
1 3 29 -8.1326 0.1350
1 5 0 -62.4555 -0.3736
1 5 1 -64.9330 -0.1604
1 5 2 -59.6003 -0.1521
1 5 3 -54.8435 -0.1608
1 5 4 -51.9451 0.0525
1 5 5 -49.8295 0.0379
1 5 6 -45.1465 -0.1247
1 5 7 -37.0966 -0.1451
1 5 8 -29.5358 0.0143
1 5 9 -25.0132 -0.0129
1 5 10 -19.5966 0.1388
1 5 11 -18.9170 0.1890
1 5 12 -10.2155 -0.0955
1 5 13 -11.3515 -0.1344
1 5 14 -1.2791 0.0227
1 5 15 -6.4734 -0.0633
1 5 16 1.9967 0.0887
1 5 17 -2.1769 0.1280
1 5 18 -2.1178 -0.0887
1 5 19 4.9569 -0.1071
1 5 20 -4.0496 0.0546
1 5 21 5.2980 -0.0599
1 5 22 -7.5676 0.0175
1 5 23 1.8442 0.0676
1 5 24 -3.7889 -0.1358
1 5 25 3.3033 -0.0698
1 5 26 -4.9954 -0.1412
1 5 27 -0.4247 -0.0806
1 5 28 1.5449 -0.2445
1 7 0 -35.5390 -0.1007
1 7 1 17.4244 0.0105
1 7 2 -36.8020 -0.0785
1 7 3 20.8599 -0.0107
1 7 4 -38.7752 -0.0361
1 7 5 15.6085 -0.0703
1 7 6 -38.4950 -0.0834
1 7 7 14.7305 -0.0558
1 7 8 -33.2630 -0.0211
1 7 9 13.6016 0.0095
1 7 10 -30.6633 0.0915
1 7 11 10.9002 -0.0129
1 7 12 -24.9445 0.0004
1 7 13 6.8914 -0.0289
1 7 14 -21.2476 0.0435
1 7 15 2.3981 -0.0148
1 7 16 -10.4055 0.0383
1 7 17 -3.1075 0.0069
1 7 18 -6.7569 -0.0183
1 7 19 -0.5877 0.0329
1 7 20 -5.7143 0.0883
1 7 21 -0.5562 -0.0060
1 7 22 -1.0030 0.0140
1 7 23 -3.1773 0.0203
1 7 24 -0.9056 -0.0169
1 7 25 3.7832 0.0447
1 7 26 -5.8497 -0.0264
1 7 27 5.3225 -0.0023
1 9 0 -24.2901 0.0544
1 9 1 -25.5188 0.0195
1 9 2 -20.3481 0.0106
1 9 3 -18.5680 0.0628
1 9 4 -19.1254 -0.0367
1 9 5 -15.1855 -0.0106
1 9 6 -14.7857 0.1119
1 9 7 -8.7915 0.0149
1 9 8 -13.0449 -0.0219
1 9 9 -3.8340 -0.0146
1 9 10 -9.2550 -0.0755
1 9 11 -2.3143 -0.1075
1 9 12 -1.3982 0.0593
1 9 13 -2.5549 0.0474
1 9 14 -0.4594 0.0244
1 9 15 -1.8430 0.0321
1 9 16 7.6138 -0.0019
1 9 17 -5.9109 -0.0066
1 9 18 4.0626 0.0624
1 9 19 2.3790 0.0757
1 9 20 -4.1704 0.0083
1 9 21 8.2070 -0.0288
1 9 22 4.3245 -0.0761
1 9 23 6.8811 0.0308
1 9 24 6.9652 0.0373
1 9 25 12.4104 0.0422
1 9 26 3.8594 0.0042
1 11 0 -7.1940 0.0673
1 11 1 1.9554 -0.0056
1 11 2 -10.0323 -0.0160
1 11 3 2.4078 0.0352
1 11 4 -13.5117 -0.1004
1 11 5 -0.6009 0.0462
1 11 6 -9.1023 0.1517
1 11 7 1.2649 0.0371
1 11 8 -10.6675 0.0126
1 11 9 5.5100 0.0223
1 11 10 -10.7007 -0.0816
1 11 11 2.8611 -0.0407
1 11 12 -7.8528 0.1315
1 11 13 2.1959 0.0577
1 11 14 -9.8831 -0.0174
1 11 15 3.0330 0.0322
1 11 16 -2.9152 -0.0515
1 11 17 -4.3776 0.0244
1 11 18 1.1365 0.0889
1 11 19 -0.3112 0.0227
1 11 20 -5.1667 -0.0005
1 11 21 0.6862 -0.1373
1 11 22 4.0891 -0.0283
1 11 23 -3.3568 0.0015
1 11 24 5.3476 0.0789
1 11 25 0.3881 -0.0338
1 13 0 -3.3340 0.0486
1 13 1 -7.2260 -0.0230
1 13 2 -4.3985 0.0012
1 13 3 -1.5239 -0.0058
1 13 4 -6.3416 -0.0710
1 13 5 1.5302 0.0396
1 13 6 -1.2000 0.0416
1 13 7 4.7525 -0.0304
1 13 8 -2.1834 -0.0282
1 13 9 8.3195 0.0107
1 13 10 -4.2186 -0.0442
1 13 11 -0.4892 0.0469
1 13 12 -1.8335 0.1371
1 13 13 -4.7226 0.0426
1 13 14 -0.5170 -0.0033
1 13 15 -7.7491 0.0041
1 13 16 -0.1829 -0.0448
1 13 17 -13.0471 0.0053
1 13 18 5.5905 0.0409
1 13 19 -6.9150 -0.0241
1 13 20 -2.8873 -0.0274
1 13 21 -1.0453 -0.1269
1 13 22 1.2061 -0.0103
1 13 23 0.3693 0.0215
1 15 0 -1.3284 -0.0135
1 15 1 -2.4500 0.0013
1 15 2 -6.5124 0.0164
1 15 3 -1.6216 0.0084
1 15 4 -11.9664 0.0548
1 15 5 -2.6435 0.0410
1 15 6 -9.2838 -0.0194
1 15 7 -2.9550 -0.0118
1 15 8 -7.9575 -0.0539
1 15 9 1.3412 0.0228
1 15 10 -11.7409 -0.0395
1 15 11 -2.6254 0.0729
1 15 12 -10.8352 0.0319
1 15 13 0.6324 0.0220
1 15 14 -4.2547 0.0323
1 15 15 1.2649 0.0161
1 15 16 -6.8591 0.0136
1 15 17 1.6539 -0.0244
1 15 18 2.8753 0.0253
1 15 19 1.7795 -0.0931
1 15 20 -0.4138 0.0134
1 15 21 1.2286 -0.1712
1 15 22 2.6007 0.0857
1 17 0 -5.6348 -0.0328
1 17 1 -7.2936 0.0335
1 17 2 -0.1092 -0.0158
1 17 3 -2.3925 0.0139
1 17 4 1.1209 0.0815
1 17 5 2.6402 -0.0315
1 17 6 5.5971 -0.0518
1 17 7 4.4034 0.0129
1 17 8 8.0667 -0.0029
1 17 9 6.0190 0.0323
1 17 10 1.2983 0.0309
1 17 11 1.0328 0.0246
1 17 12 -3.0305 -0.0540
1 17 13 2.5214 -0.0405
1 17 14 2.7479 0.0060
1 17 15 -0.2416 -0.0181
1 17 16 -3.1434 0.0113
1 17 17 1.8190 -0.0212
1 17 18 3.3027 0.0758
1 17 19 -0.2514 0.0366
1 19 0 3.1328 -0.0306
1 19 1 -1.7341 0.0940
1 19 2 -0.6486 -0.0380
1 19 3 -1.3043 0.0475
1 19 4 -7.4595 0.0655
1 19 5 1.2450 -0.0983
1 19 6 -4.7542 -0.0469
1 19 7 3.1355 0.0069
1 19 8 0.2844 0.0101
1 19 9 4.5108 0.0464
1 19 10 -1.7482 0.0565
1 19 11 2.8940 0.0560
1 19 12 -4.2533 -0.0626
1 19 13 5.0746 0.1023
1 19 14 0.7197 -0.0366
1 19 15 1.2405 0.1370
1 19 16 -4.6652 -0.1567
1 21 0 -1.3397 0.0008
1 21 1 -5.9933 0.0619
1 21 2 1.3762 -0.0174
1 21 3 -6.9437 0.0538
1 21 4 -1.0748 0.0484
1 21 5 -5.8973 -0.0737
1 21 6 2.0200 -0.0197
1 21 7 -4.7175 0.0267
1 21 8 3.4405 -0.0315
1 21 9 -5.3358 0.0238
1 21 10 0.5052 -0.0526
1 21 11 -4.7537 -0.0705
1 21 12 -1.9709 -0.1404
2 0 0 -17.7815 0.3786
2 0 2 -3.3866 0.1676
2 0 4 -6.8505 0.2808
2 0 6 -0.2660 0.1501
2 0 8 7.6028 0.1549
2 0 10 2.4882 0.5768
2 0 12 6.9359 -0.0550
2 0 14 10.6848 0.0486
2 0 16 3.6426 0.4725
2 0 18 9.5902 0.1259
2 0 20 -4.2430 0.3105
2 0 22 -0.9601 0.4750
2 0 24 2.1868 0.0379
2 0 26 -2.5107 0.0888
2 0 28 3.1585 0.0923
2 2 0 88.1259 0.1702
2 2 1 20.3674 0.2438
2 2 2 106.3579 0.2945
2 2 3 13.4715 0.4350
2 2 4 99.7819 0.2463
2 2 5 10.8118 -0.4473
2 2 6 94.2577 0.3287
2 2 7 11.4156 -0.0283
2 2 8 81.6406 0.1256
2 2 9 5.0044 0.2813
2 2 10 58.4722 0.0762
2 2 11 4.3207 -0.3194
2 2 12 44.4337 -0.1183
2 2 13 1.9929 0.1904
2 2 14 32.7415 0.0377
2 2 15 -1.1298 0.3417
2 2 16 17.6429 0.1521
2 2 17 -1.2763 -0.4045
2 2 18 19.4862 0.0450
2 2 19 -4.2628 -0.0349
2 2 20 5.7623 0.0615
2 2 21 -5.6989 0.1611
2 2 22 5.5517 0.0399
2 2 23 -4.4250 -0.3058
2 2 24 1.3903 -0.0513
2 2 25 -3.1525 0.0139
2 2 26 -6.3153 -0.0648
2 2 27 0.8132 0.2065
2 2 28 -1.0742 -0.1377
2 2 29 2.9261 -0.1028
2 4 0 -12.1646 0.1738
2 4 1 21.8439 0.0294
2 4 2 -0.8693 0.1039
2 4 3 17.7744 0.1818
2 4 4 -1.7663 -0.1986
2 4 5 18.0181 -0.1751
2 4 6 6.6994 0.0887
2 4 7 19.0987 0.1377
2 4 8 6.7722 0.1324
2 4 9 10.2644 0.2204
2 4 10 3.6653 -0.0264
2 4 11 9.0585 -0.2779
2 4 12 2.6523 0.0225
2 4 13 7.9514 0.0516
2 4 14 2.6193 0.0295
2 4 15 6.5765 0.2109
2 4 16 -0.0028 -0.0974
2 4 17 6.3494 -0.2104
2 4 18 6.9778 0.0752
2 4 19 1.2032 0.0424
2 4 20 2.2531 0.0354
2 4 21 -0.8869 0.1281
2 4 22 6.5095 -0.0626
2 4 23 0.8216 -0.1539
2 4 24 4.9617 0.0897
2 4 25 0.0282 -0.0234
2 4 26 3.2010 0.1336
2 4 27 -0.0222 0.0353
2 4 28 3.7052 0.1314
2 6 0 50.8500 0.1030
2 6 1 34.9145 0.0042
2 6 2 59.4845 0.1116
2 6 3 24.2924 -0.0206
2 6 4 55.3706 -0.0737
2 6 5 18.2808 -0.1410
2 6 6 55.2547 0.0153
2 6 7 13.5374 -0.0615
2 6 8 43.2759 0.0033
2 6 9 4.6010 -0.0143
2 6 10 35.7117 -0.1470
2 6 11 -1.2009 -0.0701
2 6 12 25.0976 -0.0151
2 6 13 -5.4209 0.0519
2 6 14 17.6310 0.0101
2 6 15 -5.7677 0.0639
2 6 16 7.3232 -0.0963
2 6 17 -1.2024 -0.0814
2 6 18 2.8263 0.0759
2 6 19 -0.6954 -0.0085
2 6 20 -1.5849 -0.0280
2 6 21 -1.2122 0.0297
2 6 22 -1.9261 -0.0869
2 6 23 -0.2439 0.0021
2 6 24 -5.6471 0.0061
2 6 25 -2.5437 0.0545
2 6 26 -1.3808 -0.0105
2 6 27 -5.1192 0.1755
2 6 28 -0.2224 0.0143
2 8 0 1.1450 -0.0443
2 8 1 19.6825 -0.0350
2 8 2 3.2319 -0.0511
2 8 3 16.2693 -0.0522
2 8 4 5.2883 0.0219
2 8 5 17.4492 0.0407
2 8 6 12.1646 -0.0507
2 8 7 14.8826 0.0062
2 8 8 10.4430 -0.0510
2 8 9 11.4436 -0.0859
2 8 10 13.1164 -0.0309
2 8 11 9.1662 -0.0002
2 8 12 5.5416 -0.0483
2 8 13 10.6526 -0.0261
2 8 14 3.4561 -0.0337
2 8 15 10.0557 -0.0129
2 8 16 -1.3840 -0.0398
2 8 17 11.2493 0.0382
2 8 18 -3.3493 -0.0383
2 8 19 5.7748 -0.0562
2 8 20 4.5689 -0.1116
2 8 21 0.0321 -0.0503
2 8 22 5.0571 -0.0104
2 8 23 2.8816 -0.0494
2 8 24 -2.0214 0.0121
2 8 25 3.8299 -0.1231
2 8 26 0.3952 0.0410
2 10 0 18.0481 -0.0957
2 10 1 18.3933 -0.0644
2 10 2 15.8328 -0.1349
2 10 3 9.5331 -0.0965
2 10 4 17.5073 0.0497
2 10 5 8.3725 -0.0377
2 10 6 17.5404 -0.0967
2 10 7 5.6636 0.0100
2 10 8 14.0383 -0.0436
2 10 9 3.1082 -0.0099
2 10 10 13.7809 0.1210
2 10 11 0.5363 0.0784
2 10 12 3.7512 -0.0847
2 10 13 1.1775 -0.0533
2 10 14 1.6853 -0.0715
2 10 15 -3.4341 -0.1070
2 10 16 0.3748 0.0396
2 10 17 2.5424 -0.0283
2 10 18 -4.9198 -0.0516
2 10 19 2.5399 -0.0719
2 10 20 3.6625 -0.0473
2 10 21 -2.2917 0.0868
2 10 22 0.9108 0.0773
2 10 23 -0.2162 0.0764
2 10 24 -8.4540 -0.0109
2 10 25 -0.1757 0.0368
2 12 0 0.7784 -0.0809
2 12 1 8.1258 -0.0104
2 12 2 0.6238 -0.0856
2 12 3 5.2662 -0.0093
2 12 4 8.8060 0.0468
2 12 5 7.2489 -0.0847
2 12 6 8.2213 -0.1017
2 12 7 7.9156 -0.0059
2 12 8 7.9109 -0.0591
2 12 9 5.1407 0.0193
2 12 10 9.5673 0.1173
2 12 11 6.7299 0.0467
2 12 12 5.2778 -0.0892
2 12 13 11.2454 -0.0025
2 12 14 0.6669 -0.0606
2 12 15 5.5346 -0.0409
2 12 16 0.3716 0.0356
2 12 17 10.5914 -0.0236
2 12 18 -8.7234 -0.0684
2 12 19 8.3136 -0.0270
2 12 20 -0.7618 -0.0020
2 12 21 1.7713 0.1786
2 12 22 1.9844 0.0666
2 12 23 2.0316 0.0933
2 12 24 -3.4084 -0.0043
2 14 0 5.6095 -0.0313
2 14 1 7.6728 -0.0110
2 14 2 -0.2833 -0.0041
2 14 3 4.6087 0.0371
2 14 4 2.9565 0.0173
2 14 5 1.8895 -0.0357
2 14 6 -2.5233 -0.0219
2 14 7 1.7758 0.0167
2 14 8 -3.0418 -0.0030
2 14 9 -4.3792 0.0001
2 14 10 -1.5072 0.0255
2 14 11 -2.0285 -0.0727
2 14 12 3.0466 -0.0862
2 14 13 1.9820 -0.0175
2 14 14 0.3427 -0.0351
2 14 15 -2.6265 0.0273
2 14 16 7.8714 0.0444
2 14 17 1.2685 0.0445
2 14 18 2.3573 0.0094
2 14 19 0.2558 0.0491
2 14 20 4.3701 0.0455
2 14 21 -2.4560 0.1847
2 14 22 4.7270 0.0348
2 14 23 -2.7456 0.1054
2 16 0 3.7785 0.0122
2 16 1 3.4001 -0.0202
2 16 2 -1.1242 0.0485
2 16 3 7.3033 -0.0305
2 16 4 6.1975 -0.0475
2 16 5 6.4741 -0.0089
2 16 6 4.7103 -0.0024
2 16 7 9.6372 0.0276
2 16 8 4.0816 0.0411
2 16 9 3.9942 0.0359
2 16 10 1.5778 -0.0211
2 16 11 6.3166 -0.0553
2 16 12 6.8383 -0.0037
2 16 13 6.5448 -0.0364
2 16 14 -1.4483 -0.0050
2 16 15 3.1642 0.0104
2 16 16 1.9396 0.0333
2 16 17 4.5346 0.0932
2 16 18 -2.6203 0.0853
2 16 19 4.6215 0.1502
2 16 20 -3.7947 0.0941
2 18 0 5.9759 0.0349
2 18 1 7.9912 -0.0137
2 18 2 -3.5571 0.0581
2 18 3 4.3927 -0.0614
2 18 4 0.0359 -0.0587
2 18 5 -3.4272 0.0550
2 18 6 -2.1247 -0.0124
2 18 7 -3.1303 -0.0031
2 18 8 -3.3591 0.0301
2 18 9 -7.2756 -0.0211
2 18 10 -4.4964 -0.0602
2 18 11 -3.1570 -0.0170
2 18 12 3.2829 0.0687
2 18 13 -3.6692 -0.0040
2 18 14 -2.7520 0.0617
2 18 15 -4.3159 -0.0186
2 18 16 -0.1398 0.0933
2 18 17 -4.0786 -0.0337
2 18 18 0.2169 0.1152
2 20 0 -1.1933 -0.0025
2 20 1 0.3983 -0.0056
2 20 2 -7.8798 0.0216
2 20 3 5.7844 -0.0766
2 20 4 -1.2637 -0.0076
2 20 5 4.3300 0.0778
2 20 6 -1.6298 0.0148
2 20 7 4.3791 0.0126
2 20 8 -5.0702 0.0356
2 20 9 0.8635 -0.0541
2 20 10 -6.6877 -0.0880
2 20 11 2.9921 -0.0468
2 20 12 -0.9033 -0.0021
2 20 13 -0.2520 -0.0800
2 20 14 -2.4333 -0.0353
3 1 0 22.4376 0.2322
3 1 1 19.7392 -0.1118
3 1 2 0.2230 -0.0336
3 1 3 22.8026 -0.5660
3 1 4 -8.5071 -0.0171
3 1 5 24.0635 0.4490
3 1 6 -8.9482 -0.1723
3 1 7 18.8141 0.3139
3 1 8 -17.2725 -0.0345
3 1 9 16.3503 -0.3849
3 1 10 -15.4945 -0.2422
3 1 11 13.0449 0.2764
3 1 12 -9.0382 0.0705
3 1 13 7.0987 0.1115
3 1 14 -14.7327 0.1881
3 1 15 4.0882 -0.3484
3 1 16 -6.5805 -0.1666
3 1 17 2.5016 0.2932
3 1 18 -11.6373 0.0187
3 1 19 4.9275 0.1668
3 1 20 -9.3292 0.0340
3 1 21 7.8886 -0.2989
3 1 22 -3.4393 -0.1630
3 1 23 6.7171 0.0943
3 1 24 -11.2362 0.0491
3 1 25 4.4581 0.0269
3 1 26 1.1162 0.0797
3 1 27 1.0808 -0.2975
3 1 28 -1.0704 0.1186
3 1 29 0.6107 0.0429
3 3 0 6.9526 0.0767
3 3 1 -45.9953 0.0261
3 3 2 -9.3580 -0.2799
3 3 3 -45.9274 -0.5412
3 3 4 -13.0015 0.1062
3 3 5 -36.8013 0.0850
3 3 6 -15.0638 0.0344
3 3 7 -34.4043 0.1046
3 3 8 -20.5861 0.0260
3 3 9 -25.4042 -0.2584
3 3 10 -18.7884 0.0312
3 3 11 -19.4182 0.3338
3 3 12 -12.7322 0.0424
3 3 13 -18.2384 0.1175
3 3 14 -13.5358 0.0110
3 3 15 -12.5712 -0.3238
3 3 16 -5.2540 0.0549
3 3 17 -10.2975 0.2546
3 3 18 -7.5566 0.0517
3 3 19 -5.3991 0.2082
3 3 20 -1.1026 -0.0127
3 3 21 -0.4569 -0.1438
3 3 22 6.8840 0.0601
3 3 23 1.3549 0.1388
3 3 24 1.9800 0.0714
3 3 25 5.1400 0.0597
3 3 26 7.2078 -0.0185
3 3 27 3.6077 -0.1384
3 3 28 -2.0366 0.0403
3 5 0 19.2881 0.0864
3 5 1 -10.5888 -0.0129
3 5 2 2.7779 -0.1165
3 5 3 -7.7410 -0.1179
3 5 4 -3.4819 0.0982
3 5 5 -1.5668 0.1150
3 5 6 -12.1291 -0.0751
3 5 7 -3.4993 0.0385
3 5 8 -13.5801 -0.1194
3 5 9 0.8083 -0.1488
3 5 10 -12.6778 0.1102
3 5 11 4.2178 0.1521
3 5 12 -10.6563 0.0877
3 5 13 3.3316 0.0904
3 5 14 -10.6029 -0.0515
3 5 15 1.8312 -0.1123
3 5 16 -5.7668 0.0572
3 5 17 -5.1742 0.1312
3 5 18 -6.1129 -0.0730
3 5 19 -6.8691 0.0669
3 5 20 -2.8316 -0.0774
3 5 21 -6.8674 -0.0962
3 5 22 -0.7306 0.0903
3 5 23 -7.6577 -0.0095
3 5 24 -1.7412 0.0094
3 5 25 -4.8295 -0.1304
3 5 26 3.3702 -0.0391
3 5 27 -4.0723 -0.2747
3 5 28 -0.6650 0.0372
3 7 0 -5.5630 0.0349
3 7 1 -35.2622 -0.0161
3 7 2 -10.7255 0.0270
3 7 3 -34.7422 0.0574
3 7 4 -7.8664 0.1054
3 7 5 -30.3226 0.0508
3 7 6 -15.6713 0.0911
3 7 7 -25.0419 0.0298
3 7 8 -14.7247 0.0405
3 7 9 -16.7542 0.0599
3 7 10 -14.0367 0.0154
3 7 11 -10.0207 0.0480
3 7 12 -6.6265 -0.0400
3 7 13 -7.7544 0.0145
3 7 14 2.1696 -0.0723
3 7 15 -7.3138 -0.0289
3 7 16 5.7966 0.0447
3 7 17 -10.1188 -0.0542
3 7 18 6.1671 -0.0292
3 7 19 -6.4456 -0.0458
3 7 20 2.9018 0.0182
3 7 21 -1.1546 -0.0303
3 7 22 1.2271 0.0350
3 7 23 -0.3454 0.0329
3 7 24 6.8226 -0.0695
3 7 25 -1.4440 0.1105
3 7 26 9.4530 -0.1106
3 7 27 -1.8516 0.1291
3 9 0 2.2552 0.0353
3 9 1 -16.4372 -0.0032
3 9 2 -3.3387 0.1258
3 9 3 -11.3505 0.0566
3 9 4 -5.2060 -0.0335
3 9 5 -10.8922 -0.0064
3 9 6 -13.6356 0.0418
3 9 7 -9.5970 -0.0196
3 9 8 -10.6865 0.1219
3 9 9 -9.6583 0.0789
3 9 10 -11.2437 -0.0259
3 9 11 -7.7607 -0.0234
3 9 12 -6.7443 0.0026
3 9 13 -7.0114 -0.0133
3 9 14 -1.1727 -0.0254
3 9 15 -1.5819 0.0561
3 9 16 -2.8967 -0.1102
3 9 17 -1.4460 -0.0226
3 9 18 1.8045 -0.0659
3 9 19 -1.8935 0.0519
3 9 20 -1.7231 0.0845
3 9 21 0.4617 0.0086
3 9 22 -6.6906 0.0429
3 9 23 -1.8738 -0.0419
3 9 24 1.4245 0.0844
3 9 25 -5.9359 0.0081
3 11 0 -6.1048 0.0564
3 11 1 -14.9624 0.0212
3 11 2 -2.9135 0.1619
3 11 3 -8.4006 0.0017
3 11 4 -2.8560 -0.0604
3 11 5 -10.4308 0.0094
3 11 6 -5.4179 -0.0022
3 11 7 -11.1325 -0.0546
3 11 8 -2.8568 0.0578
3 11 9 -9.9365 -0.0362
3 11 10 -3.8604 -0.1389
3 11 11 -3.7651 -0.0453
3 11 12 -0.0708 0.0367
3 11 13 -4.5401 -0.0014
3 11 14 8.0543 0.0994
3 11 15 1.5083 0.0660
3 11 16 5.5733 -0.0594
3 11 17 -1.2466 0.0004
3 11 18 10.4105 -0.0071
3 11 19 -6.7962 0.0584
3 11 20 6.7341 0.0465
3 11 21 -2.8098 -0.0758
3 11 22 -2.1262 -0.0503
3 11 23 -1.3946 -0.0983
3 11 24 5.6393 -0.0182
3 13 0 -0.0024 0.0141
3 13 1 -5.5873 0.0088
3 13 2 4.8752 0.0488
3 13 3 -5.9591 -0.0558
3 13 4 -0.4105 -0.0401
3 13 5 -10.1002 0.0330
3 13 6 -1.7301 0.0317
3 13 7 -13.5508 -0.0344
3 13 8 -3.1653 0.0401
3 13 9 -13.1420 -0.1235
3 13 10 -4.3823 -0.1336
3 13 11 -8.4724 -0.0725
3 13 12 -6.1662 -0.0004
3 13 13 -12.4909 -0.0369
3 13 14 -1.3775 0.0444
3 13 15 -1.8954 0.0250
3 13 16 -6.0608 -0.0492
3 13 17 3.0094 0.0275
3 13 18 -4.2388 -0.0147
3 13 19 2.2893 0.0457
3 13 20 -3.4535 -0.0603
3 13 21 6.1884 -0.1170
3 13 22 -10.9575 -0.1126
3 13 23 6.2696 -0.1063
3 15 0 -7.1077 0.0148
3 15 1 -4.3057 0.0217
3 15 2 0.9354 -0.0447
3 15 3 -4.1652 -0.0311
3 15 4 -3.0201 -0.0354
3 15 5 -2.4523 -0.0032
3 15 6 1.0519 0.0156
3 15 7 -5.6131 -0.0202
3 15 8 1.0668 0.0180
3 15 9 -4.5487 -0.0577
3 15 10 4.2725 -0.0015
3 15 11 -0.9129 0.0351
3 15 12 -0.0758 0.0222
3 15 13 -7.0614 0.0226
3 15 14 2.7279 -0.0297
3 15 15 -2.1295 -0.0337
3 15 16 1.4055 -0.0547
3 15 17 -2.7712 -0.0945
3 15 18 2.1833 -0.0330
3 15 19 -7.0917 -0.1036
3 15 20 6.7307 -0.0384
3 15 21 -6.4149 -0.1918
3 17 0 0.6918 0.0041
3 17 1 -1.3160 -0.0309
3 17 2 6.3573 -0.0424
3 17 3 -5.9892 0.0124
3 17 4 -1.9461 0.0275
3 17 5 -4.8237 -0.0495
3 17 6 -3.0692 0.0095
3 17 7 -8.7146 -0.0401
3 17 8 -5.1824 -0.0679
3 17 9 -6.1079 -0.0371
3 17 10 -0.3637 0.0276
3 17 11 -3.2182 -0.0043
3 17 12 -4.3785 0.0499
3 17 13 -7.2010 0.0140
3 17 14 -2.8510 0.0172
3 17 15 -3.0170 -0.0168
3 17 16 -1.6729 -0.0304
3 17 17 -0.7329 -0.0926
3 17 18 -3.9044 -0.1726
3 17 19 -1.1032 -0.0912
3 19 0 -7.4183 0.0053
3 19 1 -1.4500 -0.0707
3 19 2 4.2841 -0.0346
3 19 3 -3.7364 0.0569
3 19 4 2.5176 -0.0007
3 19 5 -0.0967 -0.0454
3 19 6 0.7660 0.0127
3 19 7 -2.7071 -0.0212
3 19 8 1.1673 -0.0329
3 19 9 -1.4963 0.0175
3 19 10 6.0410 0.0583
3 19 11 -2.0518 -0.0324
3 19 12 3.1950 -0.0277
3 19 13 -3.1121 -0.0136
3 19 14 3.0061 -0.0811
3 19 15 0.9250 -0.0029
3 21 0 6.8258 -0.0195
3 21 1 -0.9717 -0.0526
3 21 2 9.2845 -0.0108
3 21 3 -2.4925 0.0255
3 21 4 2.1383 -0.0426
3 21 5 -1.3126 -0.0993
3 21 6 -3.0395 -0.0372
3 21 7 -2.7368 -0.1014
3 21 8 0.2896 -0.0543
3 21 9 -1.4974 -0.0294
3 21 10 3.4507 0.0770
3 21 11 -3.3899 -0.0475
4 0 0 -62.3063 -1.0861
4 0 2 -43.6220 -0.7133
4 0 4 -20.3217 -0.2982
4 0 6 -15.7861 -0.1158
4 0 8 -5.9874 -0.3704
4 0 10 7.3942 -0.0115
4 0 12 3.2185 -0.0180
4 0 14 5.0063 -0.3974
4 0 16 2.9415 -0.0135
4 0 18 1.6968 -0.2308
4 0 20 13.1561 -0.5691
4 0 22 5.0435 -0.1472
4 0 24 14.4634 -0.1256
4 0 26 6.6579 -0.1562
4 0 28 1.6964 0.0922
4 2 0 -45.9617 -0.0540
4 2 1 -0.0001 -0.5150
4 2 2 -38.4849 0.1331
4 2 3 3.8775 0.3159
4 2 4 -21.5771 -0.2165
4 2 5 0.2707 -0.1008
4 2 6 -16.5801 -0.2197
4 2 7 -0.3278 -0.3766
4 2 8 -8.7127 -0.1098
4 2 9 0.1395 0.3789
4 2 10 -1.4913 0.0388
4 2 11 -2.1154 -0.1534
4 2 12 -6.4586 0.0157
4 2 13 2.3399 -0.3067
4 2 14 -3.3149 -0.1424
4 2 15 2.6417 0.3540
4 2 16 -2.9153 0.0023
4 2 17 2.7025 -0.1103
4 2 18 -5.0642 -0.0147
4 2 19 3.9390 -0.3441
4 2 20 -0.3899 -0.0460
4 2 21 4.0246 0.1303
4 2 22 -11.8513 0.0122
4 2 23 7.2920 -0.0012
4 2 24 -1.0938 -0.1175
4 2 25 4.7974 0.0078
4 2 26 -2.7177 -0.1073
4 2 27 1.5895 0.3413
4 2 28 -0.6172 -0.0969
4 4 0 -44.3114 -0.2931
4 4 1 21.0830 -0.0531
4 4 2 -31.3088 0.2079
4 4 3 22.3379 0.3381
4 4 4 -16.0384 -0.0200
4 4 5 13.8941 -0.0343
4 4 6 -9.2315 -0.0509
4 4 7 11.8792 -0.2855
4 4 8 -1.4141 -0.0009
4 4 9 11.6880 0.1809
4 4 10 4.5614 -0.1433
4 4 11 6.7548 -0.1010
4 4 12 5.7358 -0.0799
4 4 13 8.6681 -0.1969
4 4 14 6.0065 0.0708
4 4 15 7.0206 0.1741
4 4 16 2.4978 -0.0173
4 4 17 7.9482 -0.1354
4 4 18 -1.3198 -0.0450
4 4 19 5.3645 -0.2342
4 4 20 -0.0889 0.0427
4 4 21 -2.5909 0.1034
4 4 22 -10.9586 -0.0359
4 4 23 -3.9247 -0.0242
4 4 24 -5.9973 -0.0571
4 4 25 -6.9290 -0.0224
4 4 26 -10.4651 -0.0000
4 4 27 -2.8519 0.1293
4 4 28 -5.6970 -0.1051
4 6 0 -21.3785 -0.0543
4 6 1 4.1782 -0.0249
4 6 2 -16.8170 0.1335
4 6 3 11.1645 0.0275
4 6 4 -12.8582 -0.0355
4 6 5 9.1533 0.0194
4 6 6 -5.1992 -0.0067
4 6 7 5.9646 0.0046
4 6 8 2.5187 0.0563
4 6 9 1.5105 0.0355
4 6 10 3.7368 -0.0665
4 6 11 -1.9670 -0.1355
4 6 12 3.8042 -0.0528
4 6 13 2.0800 -0.1486
4 6 14 -2.2076 0.0771
4 6 15 4.4987 0.0296
4 6 16 -4.4806 -0.0401
4 6 17 10.3391 0.0238
4 6 18 -3.3411 -0.0089
4 6 19 10.4066 -0.0080
4 6 20 2.4336 0.0286
4 6 21 5.8254 0.0708
4 6 22 0.7233 -0.0600
4 6 23 7.3540 -0.0133
4 6 24 1.8793 0.0814
4 6 25 3.9018 -0.0142
4 6 26 -5.1722 0.1989
4 6 27 4.8345 -0.0358
4 8 0 -17.1983 0.0511
4 8 1 16.2869 0.0634
4 8 2 -8.8543 0.0006
4 8 3 15.1722 -0.0531
4 8 4 -5.9072 0.0023
4 8 5 14.0551 -0.0251
4 8 6 2.4588 0.0047
4 8 7 14.3166 0.0484
4 8 8 5.1169 -0.0562
4 8 9 13.0456 -0.0061
4 8 10 0.9486 0.0097
4 8 11 9.1685 0.0266
4 8 12 1.2625 0.0381
4 8 13 4.5170 0.0333
4 8 14 -4.0178 0.0761
4 8 15 -1.8026 -0.0479
4 8 16 -0.4893 0.0794
4 8 17 -1.0815 0.0381
4 8 18 1.4302 0.1122
4 8 19 0.6807 0.0258
4 8 20 3.2828 -0.0001
4 8 21 -1.9178 0.0377
4 8 22 4.8155 -0.0958
4 8 23 0.0115 0.0512
4 8 24 0.2273 -0.0737
4 8 25 -0.0692 0.0398
4 8 26 -6.9442 -0.2277
4 10 0 -3.0614 0.0687
4 10 1 8.9591 0.0531
4 10 2 0.1850 -0.0896
4 10 3 6.4447 0.0102
4 10 4 -3.2157 0.0624
4 10 5 8.9686 -0.0109
4 10 6 0.8069 0.0560
4 10 7 10.3698 -0.0036
4 10 8 3.2446 -0.0949
4 10 9 9.5230 -0.0616
4 10 10 4.5339 0.0988
4 10 11 5.1543 0.0004
4 10 12 7.9879 0.0804
4 10 13 3.9238 0.0723
4 10 14 0.1186 0.0032
4 10 15 1.2263 0.0087
4 10 16 -0.9778 0.1092
4 10 17 0.6760 0.0754
4 10 18 -3.2916 0.1018
4 10 19 6.0757 -0.0155
4 10 20 -5.0891 -0.0375
4 10 21 4.2207 -0.0006
4 10 22 4.2243 -0.0213
4 10 23 3.6248 0.0384
4 10 24 2.0742 0.0341
4 10 25 3.8932 -0.1223
4 12 0 -1.1174 0.0287
4 12 1 6.4598 -0.0299
4 12 2 -4.4162 -0.0821
4 12 3 3.2775 0.0460
4 12 4 -6.2133 0.0913
4 12 5 6.5358 0.0287
4 12 6 -3.7238 0.0791
4 12 7 8.5940 0.0438
4 12 8 -2.7674 -0.0820
4 12 9 10.4258 0.0854
4 12 10 -2.7880 0.0850
4 12 11 3.5924 0.0160
4 12 12 -2.3730 0.0069
4 12 13 2.0230 -0.0202
4 12 14 -6.9015 -0.0722
4 12 15 -4.2128 -0.0583
4 12 16 -3.2583 0.0848
4 12 17 -13.0063 -0.0115
4 12 18 2.9791 0.0540
4 12 19 -8.4288 -0.0656
4 12 20 1.8460 -0.0218
4 12 21 -8.1240 0.0035
4 12 22 11.8889 0.0003
4 12 23 -8.0725 0.0594
4 12 24 7.9594 0.0381
4 14 0 -3.0641 0.0292
4 14 1 -1.9786 -0.0086
4 14 2 -5.4865 0.0035
4 14 3 -2.7023 0.0476
4 14 4 -0.5387 0.0433
4 14 5 2.2093 -0.0042
4 14 6 0.4443 0.0129
4 14 7 6.5206 -0.0049
4 14 8 0.6451 -0.0303
4 14 9 11.7021 0.1114
4 14 10 1.9920 0.1129
4 14 11 3.6713 0.0405
4 14 12 3.1950 0.0437
4 14 13 4.9081 -0.0210
4 14 14 3.0566 -0.0366
4 14 15 3.2179 -0.0410
4 14 16 0.3726 -0.0146
4 14 17 -2.4294 0.0038
4 14 18 -0.0244 -0.0674
4 14 19 4.0400 0.0388
4 14 20 -9.3675 -0.0317
4 14 21 6.5753 0.1419
4 14 22 -3.8390 -0.0471
4 16 0 4.5023 -0.0311
4 16 1 2.1374 0.0138
4 16 2 -1.3228 0.0303
4 16 3 2.7922 0.0249
4 16 4 1.6484 0.0039
4 16 5 3.6925 0.0198
4 16 6 0.6584 -0.0142
4 16 7 4.8424 -0.0183
4 16 8 1.1803 -0.0083
4 16 9 9.2510 0.0041
4 16 10 1.4292 -0.0062
4 16 11 1.9111 0.0063
4 16 12 -1.2470 -0.0451
4 16 13 4.8247 0.0320
4 16 14 0.3239 0.0045
4 16 15 3.9131 0.0332
4 16 16 -2.1511 0.0322
4 16 17 -2.7705 0.0532
4 16 18 2.3520 0.0521
4 16 19 -1.6509 0.0252
4 16 20 -0.1733 0.1098
4 18 0 2.4115 -0.0483
4 18 1 -5.8422 0.0532
4 18 2 -2.1583 0.0426
4 18 3 -0.8194 -0.0647
4 18 4 1.1288 0.0028
4 18 5 1.2081 0.0028
4 18 6 4.3842 0.0123
4 18 7 2.8549 0.0500
4 18 8 4.0532 0.0554
4 18 9 6.9285 0.0120
4 18 10 0.9879 -0.0290
4 18 11 3.3286 -0.0015
4 18 12 -2.3193 -0.0797
4 18 13 7.3402 -0.0550
4 18 14 1.7942 -0.0249
4 18 15 6.6532 -0.1089
4 18 16 -0.0356 -0.0194
4 18 17 1.0742 0.0218
4 20 0 -2.6904 -0.0271
4 20 1 0.7261 0.0914
4 20 2 -3.9609 0.0335
4 20 3 -1.0918 -0.0523
4 20 4 -2.9734 0.0065
4 20 5 -0.8260 0.0018
4 20 6 3.5720 0.0144
4 20 7 1.7882 -0.0017
4 20 8 3.0977 0.0404
4 20 9 3.8959 -0.0620
4 20 10 -0.1440 -0.0527
4 20 11 1.4757 0.0486
4 20 12 -1.8938 -0.0973
4 20 13 2.4244 0.1522
5 1 0 55.3448 -0.0192
5 1 1 29.9886 1.2242
5 1 2 54.0547 -0.0173
5 1 3 23.1071 0.0856
5 1 4 33.8974 -0.0163
5 1 5 20.1512 -0.1547
5 1 6 21.1047 0.0997
5 1 7 17.3585 0.5414
5 1 8 17.3848 0.2127
5 1 9 8.3823 -0.2260
5 1 10 5.9761 0.0072
5 1 11 1.5727 -0.0944
5 1 12 3.1725 -0.1716
5 1 13 -4.0030 0.3373
5 1 14 6.8867 0.1088
5 1 15 -5.3279 -0.3799
5 1 16 1.6831 -0.0249
5 1 17 -3.8996 -0.0999
5 1 18 8.0423 -0.0597
5 1 19 -6.0901 0.4360
5 1 20 0.9662 0.1808
5 1 21 -8.4699 0.0090
5 1 22 9.0491 0.0300
5 1 23 -10.9292 -0.0626
5 1 24 6.9308 0.0409
5 1 25 -9.8836 -0.0280
5 1 26 -0.0357 0.1824
5 1 27 -5.1256 -0.4034
5 1 28 3.4541 0.0518
5 3 0 59.7712 0.2415
5 3 1 -21.7115 0.3046
5 3 2 58.3775 -0.0027
5 3 3 -21.7955 -0.0989
5 3 4 38.7333 0.0693
5 3 5 -18.5367 -0.0312
5 3 6 26.6424 0.1246
5 3 7 -12.4479 0.4345
5 3 8 21.1866 -0.0407
5 3 9 -11.3737 -0.2936
5 3 10 13.4592 0.0247
5 3 11 -3.4674 -0.1959
5 3 12 8.5769 0.0156
5 3 13 -2.7777 0.2410
5 3 14 10.0811 -0.0501
5 3 15 -3.4149 -0.2841
5 3 16 7.0985 -0.0559
5 3 17 -1.3513 -0.1268
5 3 18 11.3230 0.0146
5 3 19 -1.0909 0.2399
5 3 20 0.3585 0.0430
5 3 21 3.6899 -0.0727
5 3 22 2.5711 0.0127
5 3 23 1.5174 0.0270
5 3 24 -2.6723 -0.0186
5 3 25 -0.6574 0.1395
5 3 26 -5.6620 -0.1240
5 3 27 0.0849 -0.0998
5 3 28 0.6441 -0.1432
5 5 0 29.5795 0.0889
5 5 1 19.9866 0.1107
5 5 2 29.7310 -0.3061
5 5 3 11.8430 -0.1208
5 5 4 20.1573 -0.0901
5 5 5 9.3056 -0.0932
5 5 6 13.0151 0.1120
5 5 7 10.8444 0.1489
5 5 8 3.0905 -0.0194
5 5 9 7.8757 -0.1122
5 5 10 -0.3284 0.0551
5 5 11 8.9617 -0.0485
5 5 12 -3.4587 0.0303
5 5 13 3.0367 0.1031
5 5 14 0.7685 -0.1372
5 5 15 0.1989 -0.1228
5 5 16 2.0726 -0.0025
5 5 17 -0.6473 -0.0391
5 5 18 6.3946 0.0717
5 5 19 -1.6972 0.1225
5 5 20 1.4859 -0.0420
5 5 21 6.5195 -0.0894
5 5 22 8.5945 0.0239
5 5 23 5.3213 -0.0374
5 5 24 8.4277 -0.0066
5 5 25 5.6174 0.0347
5 5 26 7.9032 -0.0803
5 5 27 5.2761 0.0218
5 7 0 32.1106 0.0283
5 7 1 -10.6152 -0.0035
5 7 2 27.6922 -0.1077
5 7 3 -11.0834 0.0279
5 7 4 20.3465 -0.0483
5 7 5 -9.7546 0.0087
5 7 6 17.0628 -0.0384
5 7 7 -9.7686 -0.0464
5 7 8 10.2847 -0.0209
5 7 9 -10.4291 -0.0451
5 7 10 13.3778 0.0781
5 7 11 -7.2427 0.0163
5 7 12 7.7409 0.0869
5 7 13 -5.5505 0.0111
5 7 14 6.3598 -0.0428
5 7 15 0.4287 0.0212
5 7 16 2.5792 -0.0089
5 7 17 2.3703 -0.0320
5 7 18 -0.0213 0.0003
5 7 19 -1.4669 0.0074
5 7 20 -5.6610 -0.0038
5 7 21 3.6060 -0.0159
5 7 22 -4.9131 0.1252
5 7 23 -0.2427 -0.0247
5 7 24 -3.3148 0.0116
5 7 25 0.5257 -0.0552
5 7 26 2.8419 0.0721
5 9 0 15.8999 -0.0979
5 9 1 7.0822 -0.0726
5 9 2 9.2877 0.0074
5 9 3 4.2257 0.0019
5 9 4 6.9526 -0.0275
5 9 5 0.4887 0.0306
5 9 6 3.7698 -0.1017
5 9 7 -3.0310 -0.0232
5 9 8 -5.4117 0.0153
5 9 9 -0.1372 0.0437
5 9 10 -4.0657 -0.0718
5 9 11 5.2421 0.0414
5 9 12 -6.6707 -0.0770
5 9 13 7.6291 -0.0501
5 9 14 -1.0389 0.0183
5 9 15 7.6197 0.0244
5 9 16 2.4468 -0.0108
5 9 17 5.4788 -0.0718
5 9 18 1.5244 -0.0583
5 9 19 -2.9968 -0.0295
5 9 20 0.9834 0.0284
5 9 21 -0.2265 0.0375
5 9 22 -3.9806 0.1502
5 9 23 -0.3241 0.0288
5 9 24 -5.3051 0.0007
5 9 25 3.2780 0.1817
5 11 0 6.6580 -0.1325
5 11 1 -4.4824 -0.0193
5 11 2 4.2627 0.0322
5 11 3 -3.0635 -0.0123
5 11 4 6.9735 -0.0521
5 11 5 -4.2342 0.0266
5 11 6 6.0171 -0.0949
5 11 7 -7.6832 0.0376
5 11 8 2.2902 0.1343
5 11 9 -9.5120 0.0066
5 11 10 1.6173 -0.0413
5 11 11 -8.3254 -0.0103
5 11 12 -1.4411 -0.1197
5 11 13 -4.6301 -0.0361
5 11 14 -1.0487 0.0148
5 11 15 -3.0271 0.0194
5 11 16 -1.9441 -0.0661
5 11 17 5.3003 -0.0493
5 11 18 -8.3503 -0.0396
5 11 19 2.4735 -0.0035
5 11 20 -5.2181 0.0710
5 11 21 2.3168 0.0045
5 11 22 -9.0131 0.1026
5 11 23 1.2723 -0.0830
5 11 24 -8.7058 -0.0087
5 13 0 6.6595 -0.0173
5 13 1 0.7403 0.0475
5 13 2 4.2288 0.0674
5 13 3 4.4322 -0.0419
5 13 4 3.9114 -0.0362
5 13 5 1.5816 -0.0376
5 13 6 1.6842 -0.1022
5 13 7 -1.5009 0.0365
5 13 8 3.0068 0.0705
5 13 9 -5.6710 -0.0126
5 13 10 -1.9438 -0.0411
5 13 11 -1.6770 0.0310
5 13 12 -3.0297 -0.0488
5 13 13 5.4685 0.0578
5 13 14 -2.6893 0.0835
5 13 15 2.9557 0.0246
5 13 16 2.0627 -0.0103
5 13 17 7.6503 -0.0269
5 13 18 0.8894 0.0491
5 13 19 0.2221 0.0030
5 13 20 8.7017 0.1028
5 13 21 -7.5921 -0.0096
5 13 22 5.5451 0.1341
5 13 23 -8.0842 -0.1177
5 15 0 2.7767 0.0122
5 15 1 5.1986 0.0234
5 15 2 4.1932 -0.0016
5 15 3 3.7503 -0.0004
5 15 4 2.4877 0.0120
5 15 5 -2.7205 0.0230
5 15 6 -1.1848 -0.0016
5 15 7 -2.4246 0.0560
5 15 8 3.8994 0.0305
5 15 9 -6.4454 -0.0256
5 15 10 -0.8752 -0.0356
5 15 11 -2.3315 -0.0056
5 15 12 3.3412 -0.0053
5 15 13 0.9616 0.0538
5 15 14 1.7462 0.0780
5 15 15 -5.5761 0.1043
5 15 16 2.1052 0.0372
5 15 17 0.5491 0.1112
5 15 18 -2.8887 0.0729
5 15 19 3.2767 0.0472
5 15 20 0.0403 0.0116
5 17 0 -5.6595 0.0777
5 17 1 1.7551 -0.0203
5 17 2 -2.9566 -0.0567
5 17 3 1.0120 0.0392
5 17 4 -1.9105 -0.0175
5 17 5 -2.9679 0.0503
5 17 6 -5.3406 0.0310
5 17 7 -1.5482 0.0258
5 17 8 -0.6725 0.0291
5 17 9 -8.6387 0.0199
5 17 10 -4.2276 0.0310
5 17 11 -5.5653 -0.0002
5 17 12 2.4616 0.0194
5 17 13 -1.7852 -0.0446
5 17 14 1.7924 -0.0336
5 17 15 -4.4587 -0.0038
5 17 16 2.1796 -0.0290
5 17 17 0.1485 -0.0185
5 17 18 0.5615 0.0389
5 19 0 2.6943 0.0806
5 19 1 0.0949 -0.0594
5 19 2 -1.7523 -0.0264
5 19 3 1.5679 0.0831
5 19 4 -1.1086 0.0134
5 19 5 -1.5591 0.0650
5 19 6 -4.5370 -0.0101
5 19 7 -0.1335 -0.0225
5 19 8 -1.2604 -0.0972
5 19 9 -3.7917 0.0180
5 19 10 -2.1891 -0.0069
5 19 11 -0.3149 -0.0101
5 19 12 0.3363 0.1626
5 19 13 -0.0292 -0.0916
5 19 14 -1.9857 0.2322
5 19 15 -3.1819 -0.0404
5 21 0 -3.4892 0.0619
5 21 1 5.9396 -0.0909
5 21 2 -3.0969 -0.0352
5 21 3 5.3111 0.0721
5 21 4 3.1708 0.0252
5 21 5 -0.0734 0.0464
5 21 6 -2.1115 0.0445
5 21 7 -1.7258 -0.0059
5 21 8 -4.2488 0.0225
5 21 9 -2.1649 0.0433
5 21 10 -2.2324 0.0673
6 0 0 1.8882 1.6216
6 0 2 -5.9861 0.8489
6 0 4 -1.5523 0.4481
6 0 6 12.0097 0.3312
6 0 8 6.2526 -0.0631
6 0 10 -1.9119 0.0804
6 0 12 -2.2176 0.3541
6 0 14 -10.1140 -0.0833
6 0 16 -6.4746 -0.0187
6 0 18 -9.2825 0.2955
6 0 20 -11.2380 0.0184
6 0 22 -13.7088 0.0634
6 0 24 -20.7457 0.1740
6 0 26 -8.4128 -0.0763
6 0 28 -8.5991 -0.0691
6 2 0 -86.3781 -0.1645
6 2 1 0.6040 -0.2666
6 2 2 -82.5025 0.0108
6 2 3 2.5204 0.0786
6 2 4 -68.9185 0.2222
6 2 5 3.9073 0.4382
6 2 6 -47.9840 0.1440
6 2 7 1.7503 -0.4021
6 2 8 -37.4053 0.0260
6 2 9 5.0660 0.0800
6 2 10 -25.1072 0.0072
6 2 11 5.4984 0.4217
6 2 12 -8.1072 0.0719
6 2 13 5.3017 -0.2208
6 2 14 -5.9394 0.0453
6 2 15 8.3885 0.2613
6 2 16 -1.2410 0.0406
6 2 17 6.3049 0.3722
6 2 18 -2.6757 0.0247
6 2 19 3.9918 -0.1815
6 2 20 1.7504 -0.0732
6 2 21 -0.1632 0.0844
6 2 22 5.1126 0.0410
6 2 23 -2.9302 0.0987
6 2 24 0.2778 0.1675
6 2 25 -0.1009 -0.2103
6 2 26 8.2071 0.1803
6 2 27 -1.2304 -0.0551
6 2 28 1.1988 0.2510
6 4 0 -5.7291 -0.0869
6 4 1 -15.4374 -0.2146
6 4 2 -9.5862 0.0898
6 4 3 -11.2482 -0.0567
6 4 4 -4.7959 0.0172
6 4 5 -6.3044 0.2223
6 4 6 3.2627 -0.1806
6 4 7 -8.6986 -0.1540
6 4 8 5.1642 0.0460
6 4 9 -5.7350 0.1595
6 4 10 1.7817 0.0593
6 4 11 -6.5518 0.2700
6 4 12 3.5164 -0.0532
6 4 13 -5.8135 -0.1524
6 4 14 1.0303 0.1061
6 4 15 -2.5773 0.1469
6 4 16 1.9111 0.1015
6 4 17 -6.1364 0.1971
6 4 18 -2.1520 -0.0012
6 4 19 -4.3061 -0.1756
6 4 20 0.4182 0.0347
6 4 21 -4.9785 0.0018
6 4 22 1.4254 -0.0299
6 4 23 -1.6652 0.0644
6 4 24 -2.4333 -0.0449
6 4 25 5.9354 -0.0133
6 4 26 4.3165 0.0642
6 4 27 3.2290 0.1667
6 6 0 -49.7402 -0.1250
6 6 1 -1.6952 0.0539
6 6 2 -46.7412 0.1633
6 6 3 -0.0985 0.0754
6 6 4 -37.6006 0.1173
6 6 5 2.3993 0.0398
6 6 6 -31.9923 -0.0761
6 6 7 3.8267 -0.0824
6 6 8 -24.3351 0.0090
6 6 9 9.1054 0.0669
6 6 10 -23.8378 -0.0215
6 6 11 6.8249 0.1222
6 6 12 -18.1970 -0.0849
6 6 13 4.4641 0.0411
6 6 14 -12.5273 0.0807
6 6 15 2.5132 0.0587
6 6 16 -6.8544 0.0153
6 6 17 -3.6474 0.0420
6 6 18 -5.0248 -0.0897
6 6 19 -0.3928 -0.0536
6 6 20 0.2464 0.0514
6 6 21 -6.4823 0.0176
6 6 22 2.3981 -0.0005
6 6 23 -7.1507 0.0447
6 6 24 -1.4990 0.0761
6 6 25 -1.9778 -0.0058
6 6 26 -0.5219 0.1242
6 8 0 -7.9220 -0.0417
6 8 1 -9.5902 0.0316
6 8 2 -5.4709 -0.0093
6 8 3 -8.7551 0.0230
6 8 4 -2.4458 -0.0185
6 8 5 -8.4062 -0.0043
6 8 6 -4.1434 0.0352
6 8 7 -7.6909 0.0531
6 8 8 3.9882 0.0045
6 8 9 -7.7942 0.0120
6 8 10 4.9293 0.0014
6 8 11 -10.7332 -0.0546
6 8 12 6.2294 0.0006
6 8 13 -10.3487 0.0440
6 8 14 4.9400 -0.0136
6 8 15 -7.6382 -0.0139
6 8 16 1.1841 -0.0372
6 8 17 -8.9932 0.0196
6 8 18 -0.3585 -0.0423
6 8 19 0.2980 0.0310
6 8 20 0.7988 -0.0044
6 8 21 -2.6390 -0.0185
6 8 22 4.6193 -0.1472
6 8 23 -4.2920 0.0558
6 8 24 5.3549 0.0216
6 8 25 -4.1357 -0.0477
6 10 0 -20.8141 0.0831
6 10 1 -5.9356 -0.0053
6 10 2 -14.2950 -0.0366
6 10 3 -1.3826 -0.0202
6 10 4 -9.9227 -0.0307
6 10 5 0.8714 -0.0481
6 10 6 -9.9821 0.1118
6 10 7 6.1165 0.0010
6 10 8 -6.0375 -0.0771
6 10 9 6.8200 -0.0053
6 10 10 -6.9696 -0.0252
6 10 11 5.8426 -0.0355
6 10 12 -7.2420 0.0960
6 10 13 0.9764 0.0225
6 10 14 -6.5518 -0.0529
6 10 15 0.0173 -0.0435
6 10 16 -6.5045 -0.0359
6 10 17 -5.8858 0.0593
6 10 18 -1.4035 -0.0161
6 10 19 -0.4446 0.0709
6 10 20 -1.2708 -0.0670
6 10 21 1.0328 -0.0757
6 10 22 -0.0920 -0.1819
6 10 23 2.5976 -0.0195
6 10 24 0.5162 -0.0481
6 12 0 -7.7951 0.0932
6 12 1 0.9011 0.0085
6 12 2 -1.5246 -0.0549
6 12 3 -0.3726 0.0356
6 12 4 -1.4166 -0.0621
6 12 5 -1.1569 -0.0101
6 12 6 0.9055 0.0775
6 12 7 2.3345 -0.0954
6 12 8 -0.0784 -0.1030
6 12 9 1.1406 -0.0517
6 12 10 3.3630 -0.0200
6 12 11 2.2084 0.0062
6 12 12 5.6816 0.1311
6 12 13 -4.2042 0.0221
6 12 14 5.7632 -0.0665
6 12 15 0.6249 -0.0080
6 12 16 2.4917 -0.0274
6 12 17 0.8047 0.0172
6 12 18 3.3913 -0.0323
6 12 19 4.9978 -0.0269
6 12 20 -2.3014 -0.0886
6 12 21 8.6906 -0.0778
6 12 22 -5.1368 -0.1252
6 12 23 8.0249 0.0856
6 14 0 -5.5733 -0.0233
6 14 1 -2.0167 -0.0678
6 14 2 -3.5920 -0.0300
6 14 3 0.0286 0.0108
6 14 4 -7.7302 -0.0024
6 14 5 3.4450 0.0323
6 14 6 -0.7809 0.0634
6 14 7 5.9303 -0.0440
6 14 8 -4.8773 -0.0560
6 14 9 6.2520 -0.0034
6 14 10 2.2322 -0.0421
6 14 11 11.2204 0.0001
6 14 12 3.9389 0.0712
6 14 13 4.1460 -0.0540
6 14 14 0.2035 -0.0161
6 14 15 7.3059 -0.0431
6 14 16 -2.7943 0.0489
6 14 17 4.0862 -0.0462
6 14 18 0.6008 -0.0336
6 14 19 -1.4121 -0.0270
6 14 20 0.6768 -0.1208
6 14 21 -0.0343 -0.0144
6 16 0 -1.2062 -0.0785
6 16 1 -1.1721 -0.0121
6 16 2 2.0387 -0.0007
6 16 3 1.9382 -0.0134
6 16 4 -0.0328 0.0029
6 16 5 7.4579 -0.0341
6 16 6 7.8887 -0.0267
6 16 7 5.3114 -0.0212
6 16 8 -3.4845 -0.0121
6 16 9 2.6251 0.0378
6 16 10 -2.5186 -0.0123
6 16 11 3.4242 0.0203
6 16 12 -2.6321 -0.0031
6 16 13 -4.3136 -0.0364
6 16 14 -3.7209 -0.0806
6 16 15 0.8409 -0.0678
6 16 16 -0.5020 -0.0939
6 16 17 3.8990 -0.1249
6 16 18 1.8005 -0.1608
6 16 19 0.1435 -0.0070
6 18 0 -1.8399 -0.0756
6 18 1 1.2195 0.0555
6 18 2 3.9533 0.0282
6 18 3 0.3946 0.0151
6 18 4 0.9306 0.0353
6 18 5 5.0926 -0.0550
6 18 6 6.7118 -0.0590
6 18 7 3.8479 -0.0148
6 18 8 2.2178 0.0054
6 18 9 4.4670 -0.0106
6 18 10 5.6592 0.0151
6 18 11 3.1160 0.0341
6 18 12 5.5440 -0.0107
6 18 13 -4.3809 0.1537
6 18 14 0.9460 -0.0177
6 18 15 -1.8964 0.1754
6 18 16 0.5094 -0.0297
6 20 0 5.9412 -0.0598
6 20 1 0.4882 0.0752
6 20 2 7.2793 0.0193
6 20 3 3.7172 -0.0616
6 20 4 0.7972 0.0279
6 20 5 6.9072 -0.1043
6 20 6 1.0172 -0.0363
6 20 7 3.2749 0.0771
6 20 8 0.5170 0.0398
6 20 9 1.7386 0.1052
6 20 10 0.8082 0.0293
6 20 11 -0.1279 0.0759
6 20 12 1.4038 -0.0604
7 1 0 31.2133 -0.5672
7 1 1 -42.1803 -0.4315
7 1 2 27.6203 -0.3409
7 1 3 -39.0978 0.0144
7 1 4 28.7488 -0.1517
7 1 5 -36.7037 -0.4160
7 1 6 15.5972 -0.3043
7 1 7 -30.9328 0.3533
7 1 8 9.0301 -0.0571
7 1 9 -22.2115 0.2874
7 1 10 12.3521 -0.0008
7 1 11 -12.7037 -0.3774
7 1 12 5.8155 -0.1497
7 1 13 -3.9117 0.3185
7 1 14 2.1516 0.0552
7 1 15 -1.7289 0.1297
7 1 16 2.9118 0.0929
7 1 17 -0.7121 -0.3880
7 1 18 0.3621 -0.0882
7 1 19 2.3642 0.1302
7 1 20 4.5078 0.0511
7 1 21 5.2320 0.0471
7 1 22 0.6633 0.0342
7 1 23 7.9093 -0.1221
7 1 24 7.4681 -0.1661
7 1 25 6.5426 0.2375
7 1 26 1.3845 -0.1724
7 1 27 4.6784 0.1911
7 3 0 24.8073 -0.0013
7 3 1 44.4443 0.0331
7 3 2 18.4762 -0.1544
7 3 3 38.0073 -0.0339
7 3 4 20.0186 -0.1642
7 3 5 31.6994 -0.5436
7 3 6 10.6601 0.0524
7 3 7 27.7797 0.0903
7 3 8 5.0184 0.0747
7 3 9 18.7701 0.1454
7 3 10 6.4978 -0.0513
7 3 11 8.4927 -0.2959
7 3 12 1.1101 0.0020
7 3 13 5.9667 0.2308
7 3 14 -5.2381 -0.0367
7 3 15 1.4278 0.0717
7 3 16 -8.5376 -0.0750
7 3 17 1.6857 -0.2340
7 3 18 -11.2363 -0.0163
7 3 19 2.4385 0.2160
7 3 20 -7.0598 -0.0443
7 3 21 0.8474 0.0681
7 3 22 -9.2299 -0.0601
7 3 23 1.2432 -0.1779
7 3 24 -0.1260 0.0070
7 3 25 -4.4571 0.0265
7 3 26 -3.6912 0.0523
7 3 27 -5.2254 -0.0869
7 5 0 27.6500 0.2268
7 5 1 -15.7988 0.0083
7 5 2 23.9892 0.0816
7 5 3 -16.5008 0.0712
7 5 4 23.1606 -0.0635
7 5 5 -18.5748 -0.1073
7 5 6 18.0711 0.0808
7 5 7 -16.5867 0.0953
7 5 8 15.5043 -0.0314
7 5 9 -17.7025 0.0040
7 5 10 16.6997 -0.0704
7 5 11 -16.9853 -0.1609
7 5 12 14.3592 0.1559
7 5 13 -10.6458 0.1122
7 5 14 7.6007 0.0177
7 5 15 -10.4880 0.0259
7 5 16 3.5456 -0.0830
7 5 17 -3.0578 -0.0901
7 5 18 1.3894 0.0544
7 5 19 0.4024 0.1176
7 5 20 2.1349 -0.0478
7 5 21 2.8627 0.0908
7 5 22 -4.9874 -0.0440
7 5 23 6.7621 0.0020
7 5 24 -0.8334 -0.0360
7 5 25 -1.4566 0.1027
7 5 26 -4.6967 -0.1830
7 7 0 14.4514 0.1242
7 7 1 24.3827 -0.0441
7 7 2 9.4363 0.0208
7 7 3 21.7448 -0.0591
7 7 4 7.2797 0.0293
7 7 5 18.1363 -0.0147
7 7 6 5.9844 0.1383
7 7 7 17.1995 0.0261
7 7 8 1.6987 0.0901
7 7 9 13.3232 -0.0093
7 7 10 -0.6241 0.0094
7 7 11 11.4726 0.0062
7 7 12 0.5496 0.0384
7 7 13 12.9196 -0.0052
7 7 14 -1.6992 -0.0106
7 7 15 7.0360 0.0173
7 7 16 -2.5293 -0.0022
7 7 17 9.2625 0.0621
7 7 18 -3.8561 0.0875
7 7 19 2.4607 0.0212
7 7 20 -2.2579 -0.0383
7 7 21 -1.4121 -0.0070
7 7 22 -7.6809 0.0411
7 7 23 3.0563 -0.1439
7 7 24 -6.0556 0.0188
7 7 25 -1.8241 -0.1034
7 9 0 12.6323 -0.0047
7 9 1 -1.9474 0.0077
7 9 2 11.2703 0.0280
7 9 3 -2.3702 -0.0029
7 9 4 9.2760 0.0712
7 9 5 -1.5865 0.0422
7 9 6 11.6122 -0.0593
7 9 7 -3.4343 -0.0241
7 9 8 10.6000 0.0268
7 9 9 -6.2429 -0.0361
7 9 10 8.9817 0.0600
7 9 11 -8.2877 0.0467
7 9 12 9.7692 -0.0594
7 9 13 -4.8999 -0.0294
7 9 14 8.3910 0.0252
7 9 15 -5.9430 0.0284
7 9 16 8.1881 0.0722
7 9 17 0.7500 0.0198
7 9 18 4.5099 0.0536
7 9 19 -1.7351 -0.0894
7 9 20 4.6153 -0.0591
7 9 21 -5.3371 0.0515
7 9 22 2.2506 -0.0474
7 9 23 -2.4720 -0.0288
7 9 24 2.2900 -0.1365
7 9 25 -7.9769 0.0256
7 11 0 13.1953 -0.0546
7 11 1 5.8068 0.0261
7 11 2 5.9416 0.0550
7 11 3 1.6109 -0.0075
7 11 4 1.6906 0.1265
7 11 5 3.1885 0.0093
7 11 6 -0.3646 -0.1010
7 11 7 0.4909 0.0284
7 11 8 -1.3721 0.0147
7 11 9 3.0849 0.0194
7 11 10 -2.7991 0.0854
7 11 11 0.4572 0.0048
7 11 12 -4.1507 -0.0969
7 11 13 2.3831 -0.0500
7 11 14 -1.4732 0.0611
7 11 15 -0.0778 0.0103
7 11 16 3.0881 0.0520
7 11 17 0.8161 -0.0136
7 11 18 2.1958 -0.0369
7 11 19 -0.0444 -0.0589
7 11 20 2.4226 -0.0102
7 11 21 -3.2431 0.0831
7 11 22 2.6122 0.0792
7 11 23 -0.5762 -0.0682
7 13 0 7.8179 -0.0547
7 13 1 -4.0588 0.0150
7 13 2 3.5207 -0.0079
7 13 3 -9.8437 -0.0052
7 13 4 7.1596 0.0659
7 13 5 -8.3123 -0.0092
7 13 6 2.4310 -0.0286
7 13 7 -10.9719 0.0668
7 13 8 4.6755 0.0689
7 13 9 -2.4368 0.0239
7 13 10 7.1765 0.1051
7 13 11 -4.1636 -0.0468
7 13 12 2.8807 -0.1126
7 13 13 -1.6493 -0.0076
7 13 14 5.6523 -0.0137
7 13 15 -3.4262 0.0261
7 13 16 6.2835 -0.0008
7 13 17 -7.0642 0.0097
7 13 18 1.4389 0.0309
7 13 19 -3.6955 -0.0174
7 13 20 -1.4072 0.1463
7 13 21 -1.8172 0.0274
7 13 22 1.2529 0.1405
7 15 0 6.1302 0.0417
7 15 1 0.9568 0.0223
7 15 2 -1.0729 0.0162
7 15 3 -1.7707 -0.0301
7 15 4 4.8418 -0.0233
7 15 5 -1.0358 -0.0443
7 15 6 -4.4522 -0.0216
7 15 7 -6.3725 0.0320
7 15 8 -3.4995 0.0107
7 15 9 -2.8316 0.0123
7 15 10 -2.8367 0.0596
7 15 11 -9.7078 -0.0362
7 15 12 -12.8613 -0.0435
7 15 13 -6.3423 0.0031
7 15 14 -8.2954 -0.0233
7 15 15 -2.7856 -0.0428
7 15 16 -3.9730 -0.0363
7 15 17 -6.0090 0.0103
7 15 18 -2.5616 0.0110
7 15 19 -2.8902 0.0153
7 15 20 -0.2519 0.0987
7 17 0 0.4000 0.0251
7 17 1 -2.4493 -0.0172
7 17 2 -8.6220 0.0246
7 17 3 -7.5326 -0.0495
7 17 4 -3.6937 -0.0447
7 17 5 -10.4008 -0.0108
7 17 6 -9.8084 0.0314
7 17 7 -8.8659 -0.0280
7 17 8 -4.7725 -0.0213
7 17 9 3.0902 -0.0524
7 17 10 1.0627 -0.0456
7 17 11 4.6472 -0.0408
7 17 12 -6.0904 -0.0420
7 17 13 8.5660 0.0357
7 17 14 -2.1222 -0.0013
7 17 15 6.3232 0.0353
7 17 16 -0.9333 0.0397
7 17 17 -3.0275 0.1796
7 19 0 -1.8711 0.0127
7 19 1 3.0843 -0.0468
7 19 2 -2.9978 -0.0138
7 19 3 -4.8555 -0.0492
7 19 4 1.9745 -0.1211
7 19 5 -9.4929 0.0862
7 19 6 -2.0161 0.0169
7 19 7 -9.3845 -0.0005
7 19 8 -4.3529 0.0361
7 19 9 -4.6787 -0.0603
7 19 10 -2.5894 -0.0135
7 19 11 -3.3665 -0.1089
7 19 12 -5.6805 -0.0288
7 19 13 2.2953 -0.1159
7 21 0 -9.4017 -0.0208
7 21 1 3.3739 -0.0513
7 21 2 -13.2247 0.0115
7 21 3 -0.6378 -0.0529
7 21 4 -9.5195 -0.0274
7 21 5 -3.1259 0.0893
7 21 6 -2.0654 0.0579
7 21 7 -5.1931 -0.0671
7 21 8 1.1171 0.0017
7 21 9 -6.1462 -0.1132
8 0 0 -52.7129 -0.1771
8 0 2 -42.8199 0.1629
8 0 4 -43.1188 -0.0491
8 0 6 -39.4141 0.4462
8 0 8 -26.7295 0.3038
8 0 10 -20.7771 -0.0544
8 0 12 -12.6832 0.3421
8 0 14 0.5214 0.1614
8 0 16 1.2333 -0.1341
8 0 18 4.2380 0.1103
8 0 20 1.8676 -0.0208
8 0 22 2.2666 -0.1520
8 0 24 0.2137 0.0340
8 0 26 0.7917 -0.0395
8 2 0 20.7335 0.3014
8 2 1 -7.2960 -0.0117
8 2 2 26.3058 0.1392
8 2 3 -4.4108 -0.3795
8 2 4 22.2163 -0.1763
8 2 5 -1.6855 0.2749
8 2 6 21.9860 -0.1627
8 2 7 0.0901 -0.0622
8 2 8 23.5945 -0.1163
8 2 9 0.5086 -0.3979
8 2 10 14.2556 -0.0096
8 2 11 3.8330 0.2321
8 2 12 6.8602 0.1066
8 2 13 1.6055 -0.2017
8 2 14 10.7486 -0.0250
8 2 15 -0.7968 -0.3518
8 2 16 9.5448 -0.0302
8 2 17 -1.6539 0.2482
8 2 18 11.1846 0.0467
8 2 19 -4.8965 -0.1115
8 2 20 6.0061 -0.0096
8 2 21 -6.7593 -0.2417
8 2 22 4.8683 -0.0480
8 2 23 -7.3766 0.1254
8 2 24 0.5928 -0.0556
8 2 25 -6.0639 -0.0468
8 2 26 -0.4865 -0.1386
8 2 27 -1.4045 -0.0313
8 4 0 -40.4255 -0.1557
8 4 1 -8.6819 0.0649
8 4 2 -30.8412 -0.0498
8 4 3 -4.0847 -0.1059
8 4 4 -33.1953 0.1519
8 4 5 -1.2597 0.1734
8 4 6 -30.6436 -0.0201
8 4 7 -0.3480 -0.1435
8 4 8 -24.4258 -0.0878
8 4 9 0.3222 -0.2916
8 4 10 -20.7101 0.0456
8 4 11 6.4803 0.1705
8 4 12 -17.8725 -0.0674
8 4 13 4.1757 -0.1109
8 4 14 -8.4383 -0.0762
8 4 15 4.8692 -0.2020
8 4 16 -3.1931 0.0686
8 4 17 5.6406 0.0812
8 4 18 4.0175 -0.0416
8 4 19 3.0703 -0.1544
8 4 20 3.2838 -0.0006
8 4 21 3.3342 -0.1500
8 4 22 7.6525 0.0827
8 4 23 1.3372 0.1049
8 4 24 5.0750 0.0115
8 4 25 3.6212 -0.0660
8 4 26 4.0821 0.0335
8 4 27 6.3715 -0.0556
8 6 0 5.3678 -0.1373
8 6 1 -9.7575 -0.0704
8 6 2 10.9188 -0.1312
8 6 3 -8.1010 -0.0751
8 6 4 7.6446 0.0201
8 6 5 -5.1290 0.0764
8 6 6 7.6294 -0.0780
8 6 7 -5.5109 0.0284
8 6 8 6.3564 -0.0483
8 6 9 -5.7564 -0.0264
8 6 10 5.3460 0.0562
8 6 11 0.6253 0.0027
8 6 12 1.8138 -0.0845
8 6 13 -2.5771 -0.1458
8 6 14 4.9420 -0.0644
8 6 15 -1.0338 -0.0973
8 6 16 5.9503 0.0781
8 6 17 -3.3082 -0.0219
8 6 18 7.4702 -0.0345
8 6 19 -6.2056 -0.0526
8 6 20 -1.0148 0.0291
8 6 21 -1.3123 -0.0295
8 6 22 -1.2934 0.0090
8 6 23 -4.7481 0.1146
8 6 24 -2.4537 -0.1443
8 6 25 -0.5008 0.0879
8 8 0 -18.7920 -0.0650
8 8 1 -2.5783 -0.0286
8 8 2 -14.6670 -0.0497
8 8 3 -2.2186 -0.0065
8 8 4 -14.3239 -0.0653
8 8 5 -1.8732 -0.0705
8 8 6 -13.7480 -0.0346
8 8 7 -1.7346 -0.0443
8 8 8 -13.8950 -0.0361
8 8 9 -0.9385 0.0162
8 8 10 -10.4585 -0.0506
8 8 11 5.1997 -0.0369
8 8 12 -10.5924 0.0125
8 8 13 3.1260 -0.0214
8 8 14 -8.4539 0.0044
8 8 15 6.0111 -0.0096
8 8 16 -7.8028 -0.0234
8 8 17 3.9421 -0.0850
8 8 18 -0.8023 -0.0625
8 8 19 0.3002 0.0250
8 8 20 0.3194 0.0818
8 8 21 6.9181 -0.0583
8 8 22 4.3796 0.1476
8 8 23 2.0487 -0.0380
8 8 24 5.5650 0.1007
8 8 25 6.8798 0.0070
8 10 0 -2.9478 0.0432
8 10 1 -1.5338 -0.0059
8 10 2 -3.2860 0.0151
8 10 3 -0.2412 0.0158
8 10 4 -1.8683 -0.1151
8 10 5 -3.8176 -0.0242
8 10 6 -0.8307 0.0714
8 10 7 -4.3237 -0.0098
8 10 8 0.9497 0.0644
8 10 9 -6.7133 0.0221
8 10 10 2.0246 -0.0909
8 10 11 -3.5336 -0.0198
8 10 12 1.4906 0.0571
8 10 13 -2.3595 0.0407
8 10 14 -1.1832 -0.0159
8 10 15 -0.5142 -0.0069
8 10 16 -6.1390 -0.0770
8 10 17 -1.3726 -0.0700
8 10 18 -2.5749 0.0212
8 10 19 -6.2893 0.1266
8 10 20 0.1149 0.0823
8 10 21 -1.0015 0.0903
8 10 22 2.3008 0.0712
8 10 23 -5.3636 0.2364
8 10 24 7.0060 -0.0221
8 12 0 -11.0993 0.0459
8 12 1 3.4745 -0.0268
8 12 2 -8.7138 0.0463
8 12 3 10.2295 -0.0220
8 12 4 -7.9657 -0.0716
8 12 5 5.1258 0.0337
8 12 6 -7.2560 0.0759
8 12 7 7.6202 0.0142
8 12 8 -2.4394 0.0500
8 12 9 4.4657 0.0257
8 12 10 -3.7517 -0.1078
8 12 11 5.7580 0.0442
8 12 12 2.5648 0.0744
8 12 13 9.9545 0.0360
8 12 14 2.2018 0.0096
8 12 15 7.9783 -0.0114
8 12 16 -4.1364 -0.0534
8 12 17 7.6786 0.0147
8 12 18 -4.2462 0.0270
8 12 19 1.8717 0.1367
8 12 20 -1.6455 -0.0139
8 12 21 2.1571 0.0227
8 12 22 -2.8031 0.0303
8 14 0 -3.4066 0.0386
8 14 1 -1.8917 0.0058
8 14 2 4.8552 0.0349
8 14 3 4.3880 -0.0045
8 14 4 3.9635 -0.0044
8 14 5 -1.8996 0.0328
8 14 6 3.9724 0.0313
8 14 7 0.8752 -0.0535
8 14 8 6.6688 0.0245
8 14 9 -7.4218 -0.0474
8 14 10 -6.2337 -0.0594
8 14 11 -11.7772 0.0629
8 14 12 -0.8540 0.0539
8 14 13 -7.6129 0.0425
8 14 14 0.1193 0.0553
8 14 15 -8.7371 0.0347
8 14 16 -3.0784 0.0526
8 14 17 -1.6637 0.0141
8 14 18 -1.4696 0.0841
8 14 19 1.0529 -0.0105
8 14 20 0.9717 -0.0229
8 14 21 1.2167 -0.0551
8 16 0 -2.6307 0.0065
8 16 1 -5.3065 -0.0059
8 16 2 3.7900 -0.0148
8 16 3 1.2141 0.0287
8 16 4 -3.0565 0.0458
8 16 5 -1.0343 0.0533
8 16 6 -1.6542 -0.0067
8 16 7 4.4666 0.0001
8 16 8 9.6898 -0.0356
8 16 9 -0.9815 -0.0393
8 16 10 4.3070 -0.0370
8 16 11 -1.7570 -0.0050
8 16 12 14.7661 0.0366
8 16 13 2.4070 -0.0739
8 16 14 13.5350 0.1225
8 16 15 -0.5234 -0.0265
8 16 16 3.8728 0.1408
8 16 17 3.4799 -0.0407
8 16 18 0.7365 0.1187
8 18 0 4.3379 0.0428
8 18 1 -0.7037 0.0009
8 18 2 7.6536 -0.0225
8 18 3 8.2722 0.0397
8 18 4 2.6826 0.0759
8 18 5 8.8551 -0.0406
8 18 6 1.4561 0.0351
8 18 7 8.3937 -0.0075
8 18 8 4.8317 -0.0099
8 18 9 -1.7320 0.0322
8 18 10 -5.2045 0.0176
8 18 11 -4.8771 0.0819
8 18 12 0.0355 0.0035
8 18 13 -4.4450 0.0201
8 18 14 2.6956 0.0163
8 20 0 3.7963 0.0704
8 20 1 -11.5786 -0.0418
8 20 2 7.7713 -0.0127
8 20 3 -4.7113 0.1074
8 20 4 6.3700 0.0469
8 20 6 3.3497 -0.0131
8 20 7 6.7082 -0.0169
8 20 8 4.4059 -0.0738
8 20 9 5.8719 0.0005
8 20 10 -0.6301 0.0378
8 20 11 5.0275 0.0222
9 1 0 -1.7368 -0.2097
9 1 1 24.5430 0.1879
9 1 2 -3.0406 -0.3032
9 1 3 23.3031 0.4717
9 1 4 -4.9987 0.0501
9 1 5 23.1489 -0.2798
9 1 6 0.8104 0.1103
9 1 7 21.7500 -0.2179
9 1 8 -1.0504 0.0041
9 1 9 18.5740 0.4148
9 1 10 -0.8863 0.2100
9 1 11 11.7042 -0.1749
9 1 12 2.4014 -0.1085
9 1 13 6.2489 -0.1061
9 1 14 -2.1045 -0.0791
9 1 15 4.2756 0.3513
9 1 16 -4.8892 0.1843
9 1 17 2.6942 -0.1801
9 1 18 -3.6184 0.0493
9 1 19 1.8554 -0.1019
9 1 20 -5.5310 0.0393
9 1 21 4.0358 0.2234
9 1 22 -4.3878 0.1159
9 1 23 4.8999 -0.1526
9 1 24 -6.2707 0.0331
9 1 25 5.1623 -0.0811
9 1 26 -5.0644 0.1721
9 3 0 -2.9583 0.0452
9 3 1 -11.8858 -0.0513
9 3 2 -4.0493 0.2067
9 3 3 -14.8675 0.4509
9 3 4 -4.6790 0.0733
9 3 5 -18.0463 0.0337
9 3 6 -1.8140 0.0673
9 3 7 -19.5982 0.0287
9 3 8 -4.9067 0.0166
9 3 9 -14.9946 0.3432
9 3 10 -5.2957 -0.0335
9 3 11 -15.4325 -0.2329
9 3 12 -1.7385 -0.0573
9 3 13 -14.1682 -0.0959
9 3 14 -3.7950 0.0591
9 3 15 -10.3016 0.2749
9 3 16 -5.3431 -0.0352
9 3 17 -8.5854 -0.1549
9 3 18 -5.3392 -0.0547
9 3 19 -6.0213 -0.0373
9 3 20 -3.5617 0.0399
9 3 21 -1.8155 0.1896
9 3 22 1.1527 0.0670
9 3 23 -1.6408 -0.1307
9 3 24 3.0652 0.1084
9 3 25 -1.2187 -0.0568
9 5 0 7.0568 -0.0064
9 5 1 19.2172 0.0678
9 5 2 2.0141 0.0979
9 5 3 17.4247 0.1789
9 5 4 3.5965 -0.0898
9 5 5 16.6663 -0.0314
9 5 6 5.8383 0.0701
9 5 7 13.9192 0.0210
9 5 8 5.0927 0.1182
9 5 9 14.6208 0.2049
9 5 10 5.1142 -0.0869
9 5 11 5.2265 -0.0845
9 5 12 7.4678 -0.0725
9 5 13 2.3894 0.0136
9 5 14 4.4616 0.0359
9 5 15 4.0208 0.1195
9 5 16 0.9397 -0.0803
9 5 17 1.3454 -0.0778
9 5 18 -4.2097 0.0343
9 5 19 -0.1972 0.0193
9 5 20 -3.0554 0.0405
9 5 21 -5.6430 0.0733
9 5 22 -0.0711 -0.0604
9 5 23 -8.1026 -0.1251
9 5 24 -1.0649 0.0673
9 5 25 -7.5352 -0.1164
9 7 0 3.7349 0.0523
9 7 1 -8.8681 0.0390
9 7 2 0.2020 0.1009
9 7 3 -8.2087 0.0101
9 7 4 1.6396 -0.0381
9 7 5 -6.7412 -0.0047
9 7 6 1.4998 -0.0549
9 7 7 -6.7095 -0.0290
9 7 8 1.8315 -0.0476
9 7 9 0.2424 -0.0222
9 7 10 0.8707 -0.0243
9 7 11 -3.4347 -0.0186
9 7 12 2.5711 0.0291
9 7 13 -4.2610 0.0663
9 7 14 2.4289 0.0243
9 7 15 -3.4613 0.0096
9 7 16 4.9690 -0.0780
9 7 17 -4.7438 -0.0140
9 7 18 0.9152 -0.0032
9 7 19 5.1811 -0.0468
9 7 20 -0.1948 -0.0450
9 7 21 6.1328 -0.0274
9 7 22 0.9329 -0.1159
9 7 23 9.6788 -0.0044
9 7 24 -2.1921 0.0366
9 7 25 7.8806 -0.0217
9 9 0 3.2642 0.0215
9 9 1 1.0145 0.0187
9 9 2 3.6118 -0.0217
9 9 3 -0.0311 -0.0301
9 9 4 5.2477 0.0615
9 9 5 5.5023 0.0234
9 9 6 4.3972 -0.0359
9 9 7 6.8672 0.0039
9 9 8 2.1201 -0.1205
9 9 9 9.4280 -0.0512
9 9 10 -1.1745 0.0174
9 9 11 4.0343 0.0075
9 9 12 -1.4261 -0.0419
9 9 13 -1.4410 0.0024
9 9 14 -2.2420 -0.0547
9 9 15 -0.9173 -0.0388
9 9 16 2.3977 0.0163
9 9 17 -2.6581 0.0682
9 9 18 -0.9574 0.0206
9 9 19 6.4444 -0.1058
9 9 20 -5.0252 0.0053
9 9 21 2.1867 -0.1530
9 9 22 -4.1806 0.0268
9 9 23 3.4775 -0.1601
9 9 24 -8.0628 0.1866
9 11 0 5.1613 -0.0445
9 11 1 -4.3307 0.0108
9 11 2 6.4923 -0.1145
9 11 3 -8.6155 0.0236
9 11 4 4.2307 0.0619
9 11 5 -2.3757 -0.0074
9 11 6 5.7845 -0.0363
9 11 7 -1.1974 -0.0213
9 11 8 3.4499 -0.1125
9 11 9 -0.2707 -0.0466
9 11 10 5.1312 0.0832
9 11 11 3.3177 -0.0138
9 11 12 5.4461 -0.0331
9 11 13 -0.5826 -0.0133
9 11 14 3.1293 -0.0279
9 11 15 1.6045 -0.0001
9 11 16 9.8584 0.0986
9 11 17 -0.3457 0.0559
9 11 18 10.6786 -0.0186
9 11 19 5.4654 -0.1403
9 11 20 5.8672 -0.0870
9 11 21 1.4885 -0.0988
9 11 22 4.9988 -0.2071
9 11 23 1.6313 -0.0557
9 13 0 -2.0261 -0.0340
9 13 1 7.2422 -0.0023
9 13 2 -2.4033 -0.0725
9 13 3 0.3731 0.0413
9 13 4 -4.7782 0.0121
9 13 5 6.7723 -0.0458
9 13 6 1.0460 -0.0630
9 13 7 5.7712 -0.0132
9 13 8 -7.5131 -0.1042
9 13 9 0.2732 0.0098
9 13 10 -5.5675 0.0542
9 13 11 3.5074 -0.0527
9 13 12 -8.1646 0.0047
9 13 13 -4.9122 -0.0311
9 13 14 -13.8225 0.0190
9 13 15 -3.2636 0.0366
9 13 16 -5.8751 0.0618
9 13 17 -1.6970 0.0633
9 13 18 -0.2533 -0.0729
9 13 19 2.6175 -0.0307
9 13 20 -0.9865 -0.0259
9 13 21 2.2422 -0.0348
9 15 0 -2.0404 -0.0136
9 15 1 6.5346 -0.0181
9 15 2 -3.9454 -0.0229
9 15 3 -3.7723 0.0289
9 15 4 -4.6471 -0.0146
9 15 5 0.5331 -0.0416
9 15 6 5.3511 -0.0034
9 15 7 2.9978 -0.0313
9 15 8 -3.4491 0.0119
9 15 9 6.1148 0.0139
9 15 10 5.3518 0.0299
9 15 11 17.3341 -0.0441
9 15 12 6.4909 -0.0416
9 15 13 10.8566 -0.0026
9 15 14 -0.6633 -0.1219
9 15 15 7.6479 0.0072
9 15 16 3.9707 -0.1394
9 15 17 3.5563 -0.0563
9 15 18 5.5457 -0.1399
9 15 19 -1.0221 -0.0314
9 17 0 1.9020 -0.0030
9 17 1 6.4102 0.0091
9 17 2 -0.3287 0.0270
9 17 3 1.4871 -0.0180
9 17 4 0.0431 -0.0118
9 17 5 3.2721 -0.0163
9 17 6 7.2795 -0.0191
9 17 7 -0.1735 -0.0023
9 17 8 -4.3592 0.0417
9 17 9 -2.0911 0.0501
9 17 10 0.6431 0.0561
9 17 11 1.5810 0.0247
9 17 12 0.5731 0.0618
9 17 13 -2.0452 0.0223
9 17 14 -6.4481 -0.0253
9 17 15 0.0195 0.0202
9 17 16 -2.1689 -0.0977
9 19 0 -4.5730 -0.0630
9 19 1 7.1071 0.0574
9 19 2 -8.0226 0.0228
9 19 3 3.9024 -0.0316
9 19 4 -5.7452 0.0412
9 19 5 1.7924 0.0190
9 19 6 2.4226 0.0087
9 19 7 -0.4711 0.0400
9 19 8 -0.3560 0.0439
9 19 9 2.5782 0.0564
9 19 10 4.4479 -0.0243
9 19 11 4.2340 0.0828
9 19 12 5.3471 -0.1013
9 21 0 3.0185 -0.0511
9 21 1 2.5792 0.0902
9 21 2 3.2304 -0.0273
9 21 3 -1.4400 -0.0135
9 21 4 2.4830 -0.0785
9 21 5 -3.5457 0.0874
9 21 6 1.5079 -0.1319
9 21 7 -4.1103 0.1956
10 0 0 18.9428 0.6595
10 0 2 11.9992 0.4862
10 0 4 16.4880 -0.0769
10 0 6 14.8433 -0.4679
10 0 8 13.6365 -0.0933
10 0 10 11.4152 -0.4216
10 0 12 7.2283 -0.2156
10 0 14 2.6448 0.0810
10 0 16 3.2133 -0.2724
10 0 18 -3.5555 -0.1367
10 0 20 -1.8964 0.0262
10 0 22 1.6599 -0.1568
10 0 24 5.5718 -0.0012
10 0 26 7.4771 0.0879
10 2 0 6.6652 0.0109
10 2 1 -4.9031 0.4098
10 2 2 -1.3258 -0.0504
10 2 3 -5.4125 -0.2254
10 2 4 -1.3441 0.1192
10 2 5 -5.3907 0.0718
10 2 6 -7.2527 -0.0351
10 2 7 -5.1164 0.2110
10 2 8 -8.1776 -0.0105
10 2 9 -6.5302 -0.4005
10 2 10 -7.5446 -0.1690
10 2 11 -4.8799 0.0865
10 2 12 -7.6246 -0.0311
10 2 13 -0.2063 0.2930
10 2 14 -7.8061 0.0167
10 2 15 1.4448 -0.2819
10 2 16 -2.8754 -0.0924
10 2 17 0.1730 -0.0017
10 2 18 -3.6943 -0.0167
10 2 19 2.2621 0.1611
10 2 20 -1.6028 -0.0356
10 2 21 2.6111 -0.0966
10 2 22 -3.8362 -0.1123
10 2 23 4.3823 0.1983
10 2 24 -5.6665 -0.0745
10 2 25 7.8598 0.3176
10 4 0 12.2299 0.2196
10 4 1 2.9661 0.0294
10 4 2 7.6046 -0.1528
10 4 3 1.9572 -0.3197
10 4 4 10.8888 0.0323
10 4 5 1.7767 -0.0239
10 4 6 9.4329 -0.0256
10 4 7 5.4355 0.1868
10 4 8 10.3857 -0.0310
10 4 9 4.2681 -0.1818
10 4 10 7.1535 0.0991
10 4 11 6.7083 0.1189
10 4 12 3.0474 0.1359
10 4 13 11.8665 0.1742
10 4 14 1.3512 -0.0382
10 4 15 10.1310 -0.1431
10 4 16 2.9819 0.0108
10 4 17 7.8443 0.1422
10 4 18 1.7948 0.0046
10 4 19 8.3158 0.1331
10 4 20 1.0310 -0.0589
10 4 21 6.4891 -0.1522
10 4 22 -4.6899 0.0312
10 4 23 4.1043 -0.0331
10 4 24 -5.4660 0.0129
10 4 25 3.1870 0.0189
10 6 0 -5.6732 0.0566
10 6 1 -1.6807 0.0412
10 6 2 -5.5787 -0.1498
10 6 3 -2.1154 -0.0256
10 6 4 -6.2380 0.0439
10 6 5 -6.6282 -0.0419
10 6 6 -8.9413 0.0169
10 6 7 -4.2173 -0.0023
10 6 8 -4.9391 -0.0351
10 6 9 -8.3422 -0.0674
10 6 10 -1.5629 0.0526
10 6 11 -7.5551 0.1227
10 6 12 -1.4146 0.0531
10 6 13 -0.2588 0.0983
10 6 14 -2.8743 -0.0162
10 6 15 -0.8253 -0.0276
10 6 16 -5.3134 0.1098
10 6 17 2.0016 0.0618
10 6 18 -2.7468 0.0098
10 6 19 -0.1092 0.0509
10 6 20 6.2874 -0.0798
10 6 21 -2.3924 0.0416
10 6 22 6.9975 -0.0028
10 6 23 -3.2598 0.1121
10 6 24 9.1813 -0.1036
10 6 25 -3.8262 0.1406
10 8 0 2.4967 -0.0189
10 8 1 7.2728 -0.0126
10 8 2 2.9392 -0.0083
10 8 3 9.7803 0.0682
10 8 4 2.6036 0.0062
10 8 5 3.3030 0.0156
10 8 6 2.8067 0.0190
10 8 7 2.5727 0.0154
10 8 8 3.4966 0.0965
10 8 9 -1.6753 0.0266
10 8 10 2.4361 0.0361
10 8 11 -3.3808 -0.0119
10 8 12 -1.1354 0.0097
10 8 13 3.3717 -0.0506
10 8 14 -0.1412 0.0485
10 8 15 -0.3489 0.0456
10 8 16 -1.7615 0.0798
10 8 17 1.6032 0.0337
10 8 18 -2.1882 -0.0010
10 8 19 -4.1846 0.0897
10 8 20 2.4795 -0.0457
10 8 21 -5.4583 0.1601
10 8 22 -2.4038 -0.0386
10 8 23 -2.9998 0.0848
10 8 24 -0.9664 -0.1848
10 10 0 0.1348 0.0068
10 10 1 4.1612 -0.0325
10 10 2 0.5394 0.1276
10 10 3 5.8864 0.0140
10 10 4 -1.6602 -0.0138
10 10 5 -1.6766 0.0209
10 10 6 -4.3285 0.0002
10 10 7 -4.1010 0.0375
10 10 8 -4.3924 0.1416
10 10 9 0.6842 0.0729
10 10 10 -0.1402 -0.0209
10 10 11 -0.2408 0.0115
10 10 12 0.3422 0.0091
10 10 13 6.2478 -0.0276
10 10 14 4.8522 0.0872
10 10 15 3.4425 0.0373
10 10 16 0.3525 -0.0344
10 10 17 5.3066 -0.0674
10 10 18 -5.6959 -0.0086
10 10 19 -0.0158 0.0427
10 10 20 -1.9016 0.0362
10 10 21 -1.7838 0.0739
10 10 22 -3.6112 0.0955
10 10 23 0.3206 -0.1052
10 12 0 6.2501 0.0045
10 12 1 -5.1783 0.0218
10 12 2 4.3502 0.0990
10 12 3 3.2955 -0.0351
10 12 4 4.9133 -0.0432
10 12 5 2.4757 0.0172
10 12 6 -0.9308 -0.0097
10 12 7 -4.5975 0.0239
10 12 8 -2.8176 0.1153
10 12 9 0.5211 0.0097
10 12 10 -1.7605 -0.0588
10 12 11 -7.1940 0.0367
10 12 12 -6.8192 -0.0388
10 12 13 -5.3889 0.0181
10 12 14 -0.7804 -0.0059
10 12 15 -6.6265 -0.0192
10 12 16 -2.6325 -0.1269
10 12 17 -7.8720 -0.1028
10 12 18 -7.2218 0.0164
10 12 19 -11.4874 0.0484
10 12 20 -3.1172 0.0127
10 12 21 -10.0806 0.1612
10 12 22 -2.1987 0.0082
10 14 0 2.2746 -0.0217
10 14 1 -8.1010 0.0092
10 14 2 -2.0605 0.0322
10 14 3 -1.6938 -0.0693
10 14 4 2.0431 -0.0074
10 14 5 -1.3396 0.0128
10 14 6 -4.3642 -0.0110
10 14 7 -8.1252 0.0555
10 14 8 0.6411 0.0102
10 14 9 2.7994 0.0029
10 14 10 6.4083 -0.0664
10 14 11 -1.2481 0.0212
10 14 12 1.0596 -0.0318
10 14 13 1.5551 -0.0408
10 14 14 8.5346 -0.0266
10 14 15 3.9590 -0.1279
10 14 16 5.6223 -0.1120
10 14 17 0.8542 -0.0842
10 14 18 -2.1139 -0.0270
10 14 19 -2.5117 0.0058
10 14 20 -2.8207 -0.0657
10 16 0 0.3315 -0.0107
10 16 1 -2.8380 0.0067
10 16 2 0.3536 -0.0279
10 16 3 -0.2570 -0.0114
10 16 4 5.9098 -0.0392
10 16 5 -0.3796 0.0113
10 16 6 -6.2049 -0.0320
10 16 7 -6.3884 0.0369
10 16 8 -6.4061 -0.0239
10 16 9 -0.2966 -0.0095
10 16 10 -6.3045 -0.0161
10 16 11 -5.9075 -0.0085
10 16 12 -13.9149 0.0024
10 16 13 -4.9586 0.0111
10 16 14 -3.7540 0.0793
10 16 15 -2.0307 -0.0375
10 16 16 -0.6739 0.1784
10 16 17 -3.4822 0.0044
10 18 0 0.6594 -0.0091
10 18 1 -6.7931 -0.0057
10 18 2 0.8727 -0.0292
10 18 3 -5.9777 0.0214
10 18 4 2.9964 -0.0355
10 18 5 -2.7320 0.0145
10 18 6 -5.3558 0.0031
10 18 7 -1.9832 0.0068
10 18 8 -1.5785 0.0116
10 18 9 0.7626 -0.0342
10 18 10 1.1386 0.0205
10 18 11 -3.1301 -0.1594
10 18 12 -5.2259 0.0316
10 18 13 -1.9079 -0.1475
10 20 0 -2.8722 -0.0338
10 20 1 0.9056 0.0028
10 20 2 -2.2887 -0.0494
10 20 3 -2.1178 -0.0341
10 20 6 -4.5485 0.0601
10 20 7 -2.8290 -0.1882
10 20 8 -2.6609 0.0952
10 20 9 -3.3713 -0.1827
11 1 0 -14.7254 -0.1920
11 1 1 8.0317 -0.8610
11 1 2 -7.2965 -0.0156
11 1 3 7.8058 0.0645
11 1 4 -4.6115 -0.0756
11 1 5 4.9421 0.1075
11 1 6 -4.8225 0.1322
11 1 7 1.9273 -0.4052
11 1 8 -4.6452 -0.0703
11 1 9 -0.4675 0.2123
11 1 10 -2.1199 0.1029
11 1 11 -2.2697 0.0559
11 1 12 -0.0490 0.1513
11 1 13 -4.8392 -0.3195
11 1 14 3.0393 -0.1130
11 1 15 -5.7175 0.2494
11 1 16 1.8119 0.0460
11 1 17 -1.6599 0.1604
11 1 18 3.1021 -0.0028
11 1 19 1.7315 -0.2010
11 1 20 6.1483 -0.1125
11 1 21 0.4864 -0.0468
11 1 22 4.0279 0.0619
11 1 23 -1.1174 -0.1482
11 1 24 6.6199 0.0273
11 1 25 -5.8849 -0.4511
11 3 0 -7.6806 -0.3159
11 3 1 -5.2642 -0.3051
11 3 2 0.9243 0.0030
11 3 3 -0.9255 0.1115
11 3 4 2.5377 -0.1164
11 3 5 2.9058 0.0159
11 3 6 5.1578 0.0239
11 3 7 3.8872 -0.3642
11 3 8 4.7889 0.1266
11 3 9 2.5713 0.2159
11 3 10 6.4188 0.0822
11 3 11 1.8735 0.0511
11 3 12 7.7142 -0.0463
11 3 13 -2.9829 -0.3144
11 3 14 7.8171 -0.0271
11 3 15 -6.3796 0.1397
11 3 16 5.3668 0.0615
11 3 17 -4.6633 0.0305
11 3 18 5.0253 0.0216
11 3 19 -4.3213 -0.1483
11 3 20 4.3095 -0.0008
11 3 21 -6.2685 0.1457
11 3 22 1.6022 -0.1078
11 3 23 -1.0981 0.1197
11 3 24 0.9325 -0.2147
11 3 25 -2.4905 -0.0476
11 5 0 -8.9190 -0.1868
11 5 1 0.3803 -0.1592
11 5 2 -2.1367 0.1967
11 5 3 1.1881 0.0519
11 5 4 -3.4558 -0.0100
11 5 5 2.9135 0.0773
11 5 6 -0.7452 -0.0936
11 5 7 0.9248 -0.1376
11 5 8 -4.4150 0.0236
11 5 9 0.5462 0.0684
11 5 10 -5.4470 -0.0242
11 5 11 5.4142 -0.0745
11 5 12 -2.8465 -0.0450
11 5 13 -0.8602 -0.1983
11 5 14 -0.3116 0.0743
11 5 15 -5.2397 0.1158
11 5 16 1.1358 -0.0543
11 5 17 -5.4712 0.0332
11 5 18 2.1272 -0.0569
11 5 19 -3.3204 -0.0484
11 5 20 -3.3545 0.1387
11 5 21 -0.4357 0.0455
11 5 22 -4.7660 0.1160
11 5 23 5.1458 -0.0635
11 5 24 -3.3808 0.1541
11 7 0 1.1341 -0.0706
11 7 1 -3.3469 -0.0058
11 7 2 3.1063 0.0560
11 7 3 -4.2363 -0.0473
11 7 4 2.2460 0.0046
11 7 5 3.1643 0.0055
11 7 6 5.2677 0.0270
11 7 7 3.9602 -0.0063
11 7 8 2.4193 0.0293
11 7 9 -1.7528 0.0113
11 7 10 0.7252 -0.0529
11 7 11 0.1441 -0.0162
11 7 12 2.9814 -0.0465
11 7 13 -6.6025 -0.0024
11 7 14 3.2803 0.0290
11 7 15 -3.5663 0.0254
11 7 16 2.1763 -0.0504
11 7 17 -0.3922 -0.0167
11 7 18 4.6026 0.0067
11 7 19 -0.8510 -0.0089
11 7 20 -1.3669 0.0941
11 7 21 -1.0341 -0.0049
11 7 22 -0.4802 -0.0287
11 7 23 -2.7551 0.0531
11 7 24 1.6242 0.0226
11 9 0 -0.7440 0.0155
11 9 1 -0.8663 0.0480
11 9 2 -4.6248 -0.0817
11 9 3 -5.0605 -0.0292
11 9 4 -5.3818 -0.0014
11 9 5 -3.5309 0.0066
11 9 6 -3.0215 0.0822
11 9 7 -0.4056 0.0388
11 9 8 0.2478 -0.0269
11 9 9 -4.9244 -0.0133
11 9 10 0.1357 0.0260
11 9 11 1.5009 0.0124
11 9 12 1.9570 0.0500
11 9 13 -1.7142 0.0714
11 9 14 0.2385 -0.0608
11 9 15 -1.5175 -0.0297
11 9 16 -1.7455 -0.0442
11 9 17 -2.6569 0.0267
11 9 18 4.7514 0.0297
11 9 19 -5.1549 0.0389
11 9 20 0.6753 0.0855
11 9 21 -1.2725 -0.0512
11 9 22 -0.1179 0.0670
11 9 23 -3.6223 0.1102
11 11 0 -5.2794 0.0599
11 11 1 -1.4599 -0.0035
11 11 2 -5.0046 -0.0924
11 11 3 -4.1447 0.0015
11 11 4 1.9917 0.0217
11 11 5 -6.7227 -0.0119
11 11 6 5.1547 0.0760
11 11 7 1.2410 -0.0017
11 11 8 8.5363 -0.0920
11 11 9 -6.8127 0.0166
11 11 10 1.3015 0.0465
11 11 11 -5.9829 0.0055
11 11 12 0.4452 0.0784
11 11 13 -5.8333 0.0179
11 11 14 -3.6406 -0.0657
11 11 15 -4.3089 -0.0402
11 11 16 -8.0087 0.0751
11 11 17 0.0901 0.0596
11 11 18 -2.0194 0.0455
11 11 19 1.8141 0.0122
11 11 20 -2.7671 0.0476
11 11 21 6.5030 -0.1503
11 11 22 -1.5925 0.1311
11 13 0 -1.4855 0.0169
11 13 1 -0.8404 -0.0194
11 13 2 -4.2523 -0.0695
11 13 3 -0.9995 0.0753
11 13 4 -6.1295 0.0054
11 13 5 -6.2211 0.0329
11 13 6 -6.7675 0.0511
11 13 7 7.9194 -0.0448
11 13 8 1.8083 -0.0443
11 13 9 2.9376 -0.0015
11 13 10 -1.4687 0.0564
11 13 11 2.4102 -0.0119
11 13 12 5.1770 0.0415
11 13 13 5.8405 0.0315
11 13 14 3.1108 -0.0436
11 13 15 4.0723 0.0931
11 13 16 -0.9540 0.1536
11 13 17 6.5518 0.0998
11 13 18 4.1031 0.0859
11 13 19 7.6454 0.0029
11 13 20 4.4235 0.0662
11 15 0 3.8255 0.0025
11 15 1 4.9271 0.0291
11 15 2 4.1381 0.0177
11 15 3 6.7373 0.0372
11 15 4 0.1660 0.0264
11 15 5 -3.8934 0.0099
11 15 6 0.6077 0.0474
11 15 7 2.2210 -0.0294
11 15 8 7.9307 0.0033
11 15 9 -5.8261 0.0111
11 15 10 0.7768 0.0096
11 15 11 -6.9027 0.0219
11 15 12 7.0722 0.0089
11 15 13 -0.5016 0.0602
11 15 14 3.3556 -0.0118
11 15 15 -0.9246 0.2160
11 15 16 -2.4379 0.0262
11 15 17 1.2298 0.2613
11 17 0 -4.4650 0.0016
11 17 1 0.4326 -0.0117
11 17 2 -1.8321 0.0563
11 17 3 3.1873 -0.0085
11 17 4 -2.7975 0.0273
11 17 5 -1.1514 0.0280
11 17 6 2.4235 0.0318
11 17 7 5.6757 0.0267
11 17 8 8.7766 0.0137
11 17 9 2.6256 0.0002
11 17 10 1.1199 -0.0202
11 17 11 2.4330 0.0873
11 17 12 5.4945 -0.0352
11 17 13 2.9635 0.0908
11 19 0 3.2952 -0.0051
11 19 1 -0.7735 -0.0822
11 19 2 1.4144 0.0521
11 19 3 4.5643 -0.0270
11 19 4 -4.1659 0.0284
11 19 5 3.4318 0.0200
11 19 6 -2.6662 -0.0317
11 19 8 1.0387 -0.1264
11 19 9 0.3819 0.0580
11 19 10 -0.4687 -0.1253
11 21 0 1.4911 -0.0525
11 21 3 2.2230 0.0917
11 21 4 1.9080 0.0389
12 0 0 22.1009 -0.4176
12 0 2 21.5201 -0.1559
12 0 4 12.2074 0.1126
12 0 6 8.5553 -0.0725
12 0 8 6.3013 0.1726
12 0 10 2.1033 0.1171
12 0 12 -5.8260 -0.0922
12 0 14 -7.4734 0.3439
12 0 16 -6.1118 0.2355
12 0 18 1.8135 0.0414
12 0 20 -0.2255 0.2337
12 0 22 1.8593 0.0794
12 0 24 -2.0579 -0.0032
12 2 0 -6.6630 0.3545
12 2 1 2.4087 0.4245
12 2 2 -10.1193 0.0826
12 2 3 0.6014 0.0063
12 2 4 -14.5895 0.0306
12 2 5 1.9140 -0.2480
12 2 6 -13.3519 -0.0372
12 2 7 2.5601 0.5042
12 2 8 -9.4084 -0.0121
12 2 9 5.3751 0.0584
12 2 10 -5.8880 -0.0108
12 2 11 5.9046 -0.1658
12 2 12 -6.4705 -0.0444
12 2 13 6.7200 0.3040
12 2 14 -2.6772 0.0717
12 2 15 8.4302 -0.1268
12 2 16 -1.4020 -0.0238
12 2 17 8.0742 -0.1916
12 2 18 0.1590 0.0144
12 2 19 1.4587 0.1394
12 2 20 -5.2191 0.1577
12 2 21 1.3558 -0.0149
12 2 22 -2.4861 0.1864
12 2 23 -4.0140 -0.0821
12 2 24 -0.8582 0.2826
12 4 0 14.7139 0.1393
12 4 1 0.9657 0.2325
12 4 2 8.8596 -0.0995
12 4 3 -3.1619 0.0467
12 4 4 5.8775 0.0219
12 4 5 -4.4087 -0.1871
12 4 6 0.7878 0.1504
12 4 7 -6.4491 0.1844
12 4 8 1.3744 -0.0473
12 4 9 -1.6630 -0.0790
12 4 10 5.1243 -0.0585
12 4 11 -1.8375 -0.0852
12 4 12 1.9953 0.0660
12 4 13 2.0739 0.3103
12 4 14 0.7697 0.0339
12 4 15 8.2253 -0.0541
12 4 16 -0.5323 0.0514
12 4 17 10.2425 -0.1531
12 4 18 -0.4092 0.1281
12 4 19 4.0937 0.0552
12 4 20 0.4257 -0.0449
12 4 21 4.6650 -0.0343
12 4 22 3.8584 -0.0793
12 4 23 -0.3834 0.0465
12 4 24 2.7590 -0.0475
12 6 0 -1.5930 0.1261
12 6 1 0.1529 -0.0082
12 6 2 -8.1160 -0.0918
12 6 3 -1.2686 -0.0237
12 6 4 -4.3109 -0.0590
12 6 5 -1.4464 -0.0499
12 6 6 -7.0529 0.0267
12 6 7 -4.0746 0.0763
12 6 8 -7.4332 -0.0919
12 6 9 4.4966 -0.0020
12 6 10 -6.8877 -0.0151
12 6 11 2.7849 -0.0279
12 6 12 -10.8077 0.0745
12 6 13 4.1113 0.0741
12 6 14 -10.0060 -0.0685
12 6 15 5.9843 -0.0485
12 6 16 -4.1998 -0.0248
12 6 17 3.3226 -0.0444
12 6 18 -3.2934 0.0416
12 6 19 1.6144 -0.0300
12 6 20 -0.8786 -0.1214
12 6 21 3.9614 -0.1593
12 6 22 1.8875 0.0460
12 6 23 3.1678 -0.1959
12 6 24 0.3800 0.1369
12 8 0 4.8594 -0.0064
12 8 1 0.6630 -0.0403
12 8 2 2.8804 -0.0048
12 8 3 -0.3033 -0.0020
12 8 4 3.8713 0.0055
12 8 5 0.9514 -0.0018
12 8 6 -1.6237 -0.0371
12 8 7 -2.8858 -0.0403
12 8 8 -2.2630 -0.0269
12 8 9 6.6177 0.0292
12 8 10 1.6516 0.0013
12 8 11 4.6756 0.0387
12 8 12 2.8456 -0.0403
12 8 13 2.2734 -0.0544
12 8 14 -0.1468 -0.0572
12 8 15 2.8732 -0.0436
12 8 16 0.6026 -0.0056
12 8 17 -1.1889 -0.0269
12 8 18 -5.8660 -0.0029
12 8 19 2.3357 -0.0283
12 8 20 -5.7258 -0.1376
12 8 21 2.4149 0.1075
12 8 22 -1.4365 -0.0897
12 8 23 2.7591 0.0727
12 10 0 -4.3862 -0.0777
12 10 1 -0.9933 0.0096
12 10 2 -0.6267 0.0731
12 10 3 0.8921 0.0087
12 10 4 0.1074 0.0141
12 10 5 10.3389 -0.0108
12 10 6 -1.0703 -0.1266
12 10 7 4.8078 -0.0631
12 10 8 -4.4120 0.0224
12 10 9 7.4284 -0.0383
12 10 10 -4.6126 0.0096
12 10 11 7.0689 -0.0047
12 10 12 -2.8421 -0.0884
12 10 13 2.6706 -0.0401
12 10 14 -3.1999 0.0665
12 10 15 4.2173 0.0476
12 10 16 4.8709 -0.0080
12 10 17 -1.1399 -0.0112
12 10 18 3.3504 -0.0913
12 10 19 2.4369 -0.1279
12 10 20 2.9874 -0.1206
12 10 21 1.4490 0.0047
12 10 22 5.2880 -0.1766
12 12 0 -1.6918 -0.0875
12 12 1 5.5863 0.0128
12 12 2 3.5652 0.0750
12 12 3 -5.2254 -0.0468
12 12 4 2.3171 0.0462
12 12 5 -0.0631 -0.0429
12 12 6 6.8626 -0.0921
12 12 7 -7.3090 0.0102
12 12 8 3.1593 0.0112
12 12 9 -5.4490 -0.0381
12 12 10 3.6029 -0.0490
12 12 11 3.8214 -0.0249
12 12 12 4.1265 -0.0894
12 12 13 0.5943 0.0011
12 12 14 1.2408 0.1733
12 12 15 3.0230 0.0362
12 12 16 7.5076 0.0086
12 12 17 0.2489 0.0322
12 12 18 5.7692 -0.0922
12 12 19 2.1491 0.0234
12 12 20 2.9683 -0.0584
12 14 0 -0.8432 0.0347
12 14 1 4.5095 -0.0049
12 14 2 5.0253 0.0218
12 14 3 -2.4265 -0.0477
12 14 4 1.6030 -0.0071
12 14 5 9.5131 -0.0278
12 14 6 3.7791 -0.0455
12 14 7 5.2209 0.0336
12 14 8 -6.2816 0.0338
12 14 9 1.6169 -0.0224
12 14 10 -4.6884 0.0125
12 14 11 7.8077 -0.0210
12 14 12 -2.3100 -0.0476
12 14 13 0.8123 -0.0014
12 14 14 -2.9288 0.0742
12 14 15 -0.5215 -0.1293
12 14 16 2.5611 -0.0291
12 14 17 -2.2850 -0.2183
12 14 18 0.8144 0.0360
12 16 0 -4.9969 0.0234
12 16 1 -2.6295 -0.0029
12 16 2 -2.7555 -0.0374
12 16 3 -7.0364 0.0053
12 16 4 -0.6529 0.0109
12 16 5 4.5823 -0.0074
12 16 6 7.6642 0.0081
12 16 7 3.3801 -0.0086
12 16 8 0.7953 -0.0066
12 16 9 0.4069 0.0518
12 16 10 1.2935 0.0405
12 16 11 2.3278 0.0501
12 16 12 -2.2004 0.0436
12 16 13 -3.4977 -0.0140
12 16 14 -5.6517 0.0547
12 16 15 -4.4007 -0.1431
12 18 0 0.4878 0.0675
12 18 1 5.1413 0.0302
12 18 2 2.8446 -0.0126
12 18 3 -4.6313 0.0545
12 18 4 4.2303 0.0024
12 18 5 -4.5796 0.0188
12 18 6 4.6684 0.0157
12 18 7 -6.3944 -0.0725
12 18 8 -3.2189 0.0301
12 18 9 -2.8286 -0.0303
12 18 10 -1.9595 0.0824
12 18 11 0.4733 -0.0658
12 20 0 -1.1476 0.1269
12 20 1 1.4940 0.0765
12 20 6 -2.3337 0.0037
12 20 7 3.2143 -0.0556
13 1 0 -0.1947 0.1205
13 1 1 -18.8644 0.0140
13 1 2 0.2891 -0.0003
13 1 3 -18.2384 -0.0977
13 1 4 6.8614 -0.0909
13 1 5 -17.5196 0.4578
13 1 6 11.4465 0.0643
13 1 7 -14.5541 -0.2701
13 1 8 11.8668 0.0075
13 1 9 -11.6988 -0.1674
13 1 10 6.9512 -0.0259
13 1 11 -7.5834 0.3299
13 1 12 10.2718 0.1234
13 1 13 -2.7825 -0.2522
13 1 14 7.8152 -0.1466
13 1 15 0.6917 -0.0491
13 1 16 6.0160 -0.1419
13 1 17 -1.5734 0.2229
13 1 18 -0.5574 0.0496
13 1 19 -1.8497 -0.0653
13 1 20 0.4094 -0.0979
13 1 21 -3.3444 0.0006
13 1 22 0.5364 -0.0645
13 1 23 -2.6901 0.0349
13 1 24 -2.1827 -0.0298
13 3 0 0.0768 -0.0861
13 3 1 9.5770 -0.1720
13 3 2 1.5063 0.0430
13 3 3 15.2656 -0.0920
13 3 4 2.4133 0.0731
13 3 5 12.3759 0.4373
13 3 6 3.5999 -0.1009
13 3 7 11.4014 -0.1224
13 3 8 3.8534 -0.0653
13 3 9 6.4130 -0.0883
13 3 10 -2.6603 0.0184
13 3 11 2.0937 0.2696
13 3 12 0.1570 0.0205
13 3 13 -2.6311 -0.1943
13 3 14 0.2157 -0.0215
13 3 15 -7.5926 0.0384
13 3 16 0.1262 0.0169
13 3 17 -13.9158 0.2613
13 3 18 -1.4594 -0.0693
13 3 19 -6.8287 -0.0868
13 3 20 1.1741 -0.0740
13 3 21 -2.4056 -0.0857
13 3 22 2.2942 -0.0047
13 3 23 -1.0291 -0.1296
13 3 24 1.6245 -0.0624
13 5 0 -7.8312 -0.1120
13 5 1 -12.0896 0.0196
13 5 2 -0.6987 -0.0003
13 5 3 -6.5709 -0.0253
13 5 4 -0.1672 0.0615
13 5 5 -8.7885 0.1214
13 5 6 3.8454 -0.0904
13 5 7 -5.7258 -0.0982
13 5 8 8.1357 0.0723
13 5 9 -12.7336 -0.0305
13 5 10 3.2543 0.1011
13 5 11 -17.0859 0.1345
13 5 12 4.3153 -0.1041
13 5 13 -15.2183 -0.1283
13 5 14 3.7103 -0.0517
13 5 15 -13.3294 -0.0226
13 5 16 -0.8607 0.0425
13 5 17 -11.9123 0.0779
13 5 18 -2.9631 -0.1004
13 5 19 -4.9617 -0.0513
13 5 20 -1.3583 0.0351
13 5 21 -3.2118 0.0925
13 5 22 -1.4900 0.0061
13 5 23 -3.3540 0.1664
13 5 24 -1.0067 -0.1487
13 7 0 -1.0832 -0.0086
13 7 1 6.1502 0.0230
13 7 2 6.8267 0.0572
13 7 3 10.1872 0.0551
13 7 4 2.4162 0.0401
13 7 5 3.1862 0.0349
13 7 6 4.7826 -0.0476
13 7 7 5.9191 0.0354
13 7 8 7.7014 0.0377
13 7 9 1.7399 -0.0057
13 7 10 3.7906 0.0468
13 7 11 -0.0420 -0.0354
13 7 12 1.2779 -0.0192
13 7 13 4.8332 -0.0336
13 7 14 2.1976 0.0321
13 7 15 1.0318 0.0156
13 7 16 -0.6099 0.0414
13 7 17 -0.0944 0.0194
13 7 18 0.3600 -0.0672
13 7 19 -1.2117 0.0279
13 7 20 3.2208 0.1561
13 7 21 -4.4018 -0.0374
13 7 22 -0.3838 0.1840
13 7 23 -7.3061 -0.1162
13 9 0 -6.0046 0.0769
13 9 1 -3.6321 0.0214
13 9 2 -0.1562 0.0163
13 9 3 2.8240 0.0448
13 9 4 -2.4857 -0.0338
13 9 5 -2.9096 -0.0218
13 9 6 1.3419 0.0453
13 9 7 -2.0686 0.0211
13 9 8 1.6806 -0.0220
13 9 9 -4.7755 -0.0251
13 9 10 1.2458 -0.0806
13 9 11 -11.1088 -0.0605
13 9 12 -0.9841 0.0485
13 9 13 -3.8764 0.0548
13 9 14 3.7107 0.0220
13 9 15 -3.3750 0.0394
13 9 16 2.3235 0.0136
13 9 17 3.3684 -0.0324
13 9 18 1.8021 -0.0089
13 9 19 3.9362 0.0667
13 9 20 4.9382 -0.0264
13 9 21 1.1194 -0.0572
13 9 22 1.7369 -0.0828
13 11 0 6.0069 0.1015
13 11 1 -2.2097 -0.0721
13 11 2 2.6751 -0.0544
13 11 3 4.5056 0.0039
13 11 4 -6.1929 -0.0957
13 11 5 -0.1716 0.0293
13 11 6 -8.8254 0.0936
13 11 7 -1.1758 -0.0150
13 11 8 -9.7883 0.0050
13 11 9 4.4710 -0.0485
13 11 10 -3.8332 -0.0623
13 11 11 -3.4322 -0.0476
13 11 12 -5.1059 0.0880
13 11 13 0.1134 -0.0184
13 11 14 -0.4937 -0.1220
13 11 15 -2.5357 -0.0290
13 11 16 -1.9238 -0.0765
13 11 17 0.1638 -0.0679
13 11 18 -2.8822 0.1745
13 11 19 -0.8614 0.0205
13 11 20 -0.3962 0.1666
13 13 0 -0.4144 0.0511
13 13 1 -4.4633 -0.0369
13 13 2 -1.0048 -0.0284
13 13 3 4.6870 -0.0218
13 13 4 0.8931 -0.0492
13 13 5 -1.1662 -0.0015
13 13 6 1.3753 0.0481
13 13 7 -9.1729 -0.0301
13 13 8 0.3279 -0.0025
13 13 9 -0.2343 0.0399
13 13 10 4.1092 -0.0301
13 13 11 -4.5286 0.0407
13 13 12 -1.0776 0.0866
13 13 13 1.0837 -0.1325
13 13 14 0.0405 -0.1585
13 13 15 1.6145 -0.1515
13 13 16 -3.8492 -0.1977
13 13 17 -0.0165 -0.0815
13 13 18 -5.4648 -0.0701
13 15 0 3.9284 -0.0099
13 15 1 -7.5400 -0.0273
13 15 2 -0.1297 0.0215
13 15 3 0.6419 0.0343
13 15 4 -0.5968 0.0040
13 15 5 -0.1213 0.0143
13 15 6 -4.5220 -0.0237
13 15 7 -4.6587 -0.0288
13 15 8 -4.7318 0.0219
13 15 9 2.5077 -0.0307
13 15 10 -0.4007 0.0267
13 15 11 -4.1921 -0.0039
13 15 12 -3.5613 0.0542
13 15 13 -3.8429 -0.0007
13 15 14 -1.3443 -0.0603
13 15 15 -1.2456 0.1170
13 17 0 8.1606 -0.0575
13 17 1 -1.2209 0.0158
13 17 2 1.3420 -0.0392
13 17 3 3.5375 -0.0054
13 17 4 -5.0088 0.0027
13 17 5 -1.8157 -0.0439
13 17 6 -11.6092 -0.0268
13 17 7 -8.2392 0.0376
13 17 8 -9.1166 -0.0050
13 17 9 -4.5449 -0.0097
13 17 10 -1.2776 -0.0974
13 17 11 -2.7123 -0.1006
13 17 12 1.3983 -0.1167
13 17 13 2.1841 -0.0776
13 19 0 -3.1007 -0.0179
13 19 1 -4.2579 -0.0485
13 19 2 0.1632 -0.0845
13 19 3 -2.0986 -0.0803
13 19 4 2.9041 -0.0730
13 19 5 -2.9306 -0.0291
13 19 8 3.8136 -0.0521
14 0 0 -14.0172 -0.0153
14 0 2 -21.5850 -0.0341
14 0 4 -22.6098 0.1720
14 0 6 -24.4604 -0.1702
14 0 8 -23.6337 -0.0790
14 0 10 -14.6899 0.1591
14 0 12 -10.3977 -0.2276
14 0 14 -6.6408 -0.1204
14 0 16 -3.5204 0.0808
14 0 18 -2.3722 -0.1801
14 0 20 -3.9057 -0.0517
14 0 22 -10.3715 -0.0214
14 0 24 -6.0442 -0.2623
14 2 0 11.5453 -0.1594
14 2 1 5.8171 -0.0622
14 2 2 10.8526 -0.0801
14 2 3 -0.5095 0.3052
14 2 4 11.6744 0.0372
14 2 5 -2.7268 -0.3738
14 2 6 8.2091 0.0293
14 2 7 -3.7575 -0.0772
14 2 8 3.5419 0.0182
14 2 9 -3.8605 0.1756
14 2 10 6.6906 -0.0104
14 2 11 -2.6684 -0.3860
14 2 12 3.1097 -0.1172
14 2 13 -1.0689 0.0847
14 2 14 -4.0289 0.0368
14 2 15 -1.2425 0.1634
14 2 16 -7.5342 0.0596
14 2 17 3.3585 -0.2445
14 2 18 -6.4772 -0.0955
14 2 19 5.4043 0.0280
14 2 20 -2.7079 -0.0861
14 2 21 1.4617 -0.0173
14 2 22 -3.6916 -0.1557
14 2 23 4.1959 -0.0697
14 2 24 -0.5331 -0.1983
14 4 0 -5.5271 0.1180
14 4 1 -0.3073 -0.0804
14 4 2 -13.5588 0.0302
14 4 3 -4.6756 0.0584
14 4 4 -14.4721 -0.1496
14 4 5 -0.0317 -0.2775
14 4 6 -13.8223 0.0043
14 4 7 3.2532 -0.0057
14 4 8 -17.9282 0.0125
14 4 9 6.0814 0.1477
14 4 10 -12.6025 -0.0835
14 4 11 10.8843 -0.2601
14 4 12 -8.4875 0.0165
14 4 13 11.6467 -0.0065
14 4 14 -6.1673 0.0810
14 4 15 9.1820 0.0204
14 4 16 0.4533 -0.0559
14 4 17 10.3302 -0.1746
14 4 18 3.9999 0.0155
14 4 19 8.2105 0.1059
14 4 20 3.0090 0.0277
14 4 21 0.7790 0.0992
14 4 22 -0.9251 -0.0497
14 4 23 4.4070 0.0435
14 6 0 15.1497 0.0610
14 6 1 6.9892 0.0023
14 6 2 6.6894 0.0188
14 6 3 -0.0976 0.0072
14 6 4 5.7322 -0.0567
14 6 5 2.1336 -0.0550
14 6 6 5.6841 0.0987
14 6 7 2.3650 -0.0283
14 6 8 1.3966 0.0197
14 6 9 1.7719 -0.0223
14 6 10 6.6404 -0.1163
14 6 11 6.4243 -0.0927
14 6 12 10.9852 -0.0047
14 6 13 2.4110 0.0230
14 6 14 8.1250 0.0299
14 6 15 0.1324 -0.0061
14 6 16 7.0571 -0.0755
14 6 17 1.5210 -0.0564
14 6 18 5.8940 0.0877
14 6 19 0.9018 0.0134
14 6 20 1.3414 -0.0009
14 6 21 -1.7800 0.0168
14 6 22 -1.6955 -0.1977
14 6 23 2.5991 0.0417
14 8 0 2.8384 0.0170
14 8 1 -5.5066 0.0161
14 8 2 -6.0092 -0.0135
14 8 3 -9.2998 -0.0572
14 8 4 -2.1514 0.0222
14 8 5 -4.5282 0.0367
14 8 6 -1.7321 0.0257
14 8 7 -0.3324 0.0075
14 8 8 -5.0313 -0.0053
14 8 9 -2.1549 -0.0010
14 8 10 -4.8916 0.0168
14 8 11 5.8579 0.0496
14 8 12 -1.9382 0.0051
14 8 13 3.5312 -0.0110
14 8 14 -2.2563 0.0183
14 8 15 3.3956 -0.0679
14 8 16 -1.8452 0.0016
14 8 17 2.6845 0.0403
14 8 18 1.1953 0.0482
14 8 19 -1.2769 -0.0443
14 8 20 -0.9679 0.0181
14 8 21 -0.3157 -0.0481
14 8 22 0.5784 -0.0106
14 10 0 5.6888 -0.1070
14 10 1 3.9923 0.0157
14 10 2 -5.3178 -0.0523
14 10 3 -1.6555 -0.0547
14 10 4 0.6346 0.1023
14 10 5 -5.0962 -0.0065
14 10 6 1.1678 -0.0206
14 10 7 1.0838 0.0267
14 10 8 4.7244 -0.0111
14 10 9 -3.2284 0.0934
14 10 10 3.9352 0.1123
14 10 11 2.8972 0.0903
14 10 12 4.2283 -0.0567
14 10 13 0.0796 -0.0289
14 10 14 0.9022 -0.0318
14 10 15 -1.3188 -0.0994
14 10 16 -3.8045 0.0623
14 10 17 -0.7856 0.0641
14 10 18 -2.3358 -0.0968
14 10 19 -4.1656 0.0703
14 10 20 -4.2113 -0.0745
14 10 21 -1.6649 0.2314
14 12 0 3.2176 -0.0604
14 12 1 0.4338 0.0702
14 12 2 -1.2017 -0.0209
14 12 3 2.6878 0.0519
14 12 4 6.4690 0.0567
14 12 5 1.3721 -0.0086
14 12 6 2.5030 -0.0494
14 12 7 13.1435 0.0165
14 12 8 5.6125 0.0151
14 12 9 5.4243 0.0539
14 12 10 2.4113 0.1413
14 12 11 4.6708 -0.0001
14 12 12 4.7314 -0.0712
14 12 13 1.4422 0.0803
14 12 14 5.5150 -0.0444
14 12 15 -2.5533 0.0862
14 12 16 2.5284 0.1208
14 12 17 -2.1321 0.0459
14 12 18 1.2670 -0.0853
14 12 19 -2.5529 -0.0792
14 14 0 -0.5065 -0.0672
14 14 1 7.6530 0.0635
14 14 2 -6.1385 0.0141
14 14 3 5.4246 0.0216
14 14 4 1.8763 0.0613
14 14 5 -2.6290 -0.0116
14 14 6 1.7786 0.0261
14 14 7 7.1874 0.0291
14 14 8 7.4344 -0.0507
14 14 9 1.2436 0.0300
14 14 10 -0.0165 -0.0522
14 14 11 -0.0788 -0.0451
14 14 12 -3.3917 -0.0301
14 14 13 0.1969 0.0632
14 14 14 -4.1076 0.1756
14 14 15 -1.2126 0.0878
14 14 16 -1.2374 0.4142
14 16 0 -2.6426 -0.0130
14 16 1 3.7273 -0.0098
14 16 2 -3.5902 0.0184
14 16 3 0.7287 -0.0597
14 16 4 1.3186 -0.0273
14 16 5 -5.0594 0.0384
14 16 6 -1.1979 0.0379
14 16 7 3.4860 0.0326
14 16 8 3.2300 0.0002
14 16 9 2.4899 -0.0390
14 16 10 0.7126 -0.0623
14 16 11 3.1902 -0.0448
14 16 12 1.9010 -0.0663
14 16 13 2.8176 0.0125
14 18 0 0.9284 -0.0788
14 18 1 -0.3655 0.0426
14 18 2 -1.0260 0.0303
14 18 3 3.2185 -0.0016
14 18 4 4.3780 -0.0031
14 18 5 6.2903 0.0021
14 18 6 5.9595 0.0090
14 18 7 11.0955 -0.1000
14 18 8 8.7400 -0.0137
14 18 9 6.8967 -0.0656
14 18 10 4.9016 0.0011
15 1 0 -2.5457 0.1140
15 1 1 8.4138 0.0770
15 1 2 4.1278 0.2637
15 1 3 11.9253 -0.4098
15 1 4 0.0536 0.0487
15 1 5 12.4935 0.1905
15 1 6 -2.1779 0.1095
15 1 7 10.1385 0.2144
15 1 8 -1.5597 0.1009
15 1 9 9.4071 -0.3732
15 1 10 -3.4691 -0.1709
15 1 11 8.4274 0.1421
15 1 12 -5.4899 0.0815
15 1 13 5.2291 0.0231
15 1 14 -0.4329 0.1297
15 1 15 1.3352 -0.2670
15 1 16 2.7575 -0.0410
15 1 17 -0.9397 0.2139
15 1 18 7.4796 0.1119
15 1 19 -2.6700 -0.0316
15 1 20 5.5744 0.1060
15 1 21 2.7046 -0.1028
15 1 22 8.9509 -0.0310
15 1 23 3.6417 0.0622
15 3 0 -9.4358 -0.0167
15 3 1 -10.8877 0.1601
15 3 2 -1.4944 -0.0628
15 3 3 -10.4572 -0.2947
15 3 4 1.7906 -0.0041
15 3 5 -8.5724 0.0791
15 3 6 2.6562 -0.0232
15 3 7 -11.0499 0.0951
15 3 8 6.2181 -0.0018
15 3 9 -10.8664 -0.2519
15 3 10 5.6144 0.0297
15 3 11 -11.3225 0.2392
15 3 12 2.1353 0.0335
15 3 13 -8.7060 0.0719
15 3 14 5.9265 -0.1146
15 3 15 -2.2740 -0.2062
15 3 16 5.6302 -0.0785
15 3 17 2.7963 0.1755
15 3 18 5.0566 0.0854
15 3 19 -2.3761 0.0092
15 3 20 1.8398 0.1619
15 3 21 0.7976 -0.0297
15 3 22 4.0273 0.2746
15 3 23 -3.5638 0.1259
15 5 0 -2.3641 -0.0919
15 5 1 8.2958 0.0254
15 5 2 3.2447 -0.0605
15 5 3 10.1715 -0.0822
15 5 4 4.5577 0.1480
15 5 5 10.3542 0.0861
15 5 6 -0.7090 -0.0171
15 5 7 5.1074 0.0383
15 5 8 0.5246 -0.1180
15 5 9 7.1833 -0.1083
15 5 10 -1.5727 0.0249
15 5 11 4.6710 0.1304
15 5 12 -8.5121 0.0214
15 5 13 3.0373 0.0079
15 5 14 -8.2275 -0.0709
15 5 15 2.8788 -0.0933
15 5 16 -8.7986 0.0247
15 5 17 1.9006 0.0559
15 5 18 -8.7570 -0.0391
15 5 19 -2.5738 -0.0576
15 5 20 -7.0878 -0.1324
15 5 21 2.3280 -0.0754
15 5 22 -3.4778 0.0426
15 7 0 -11.2608 -0.0585
15 7 1 -4.0325 -0.0313
15 7 2 -4.9553 -0.0439
15 7 3 -2.4084 0.0145
15 7 4 -0.1063 0.0219
15 7 5 0.0261 -0.0182
15 7 6 -2.5590 -0.0316
15 7 7 -6.0531 -0.0265
15 7 8 0.1245 -0.0031
15 7 9 -4.3616 0.0196
15 7 10 -0.4124 0.0739
15 7 11 -8.2408 0.0517
15 7 12 -2.8484 0.0249
15 7 13 -7.7511 0.0191
15 7 14 -0.8309 -0.0459
15 7 15 -2.3992 0.0834
15 7 16 1.7747 -0.0049
15 7 17 -1.4409 -0.0086
15 7 18 0.2239 -0.0109
15 7 19 0.2087 -0.0856
15 7 20 0.4232 -0.0392
15 7 21 4.4530 -0.0433
15 7 22 1.6368 0.1318
15 9 0 -2.5694 -0.0284
15 9 1 3.1229 -0.0195
15 9 2 4.5184 0.0168
15 9 3 -0.9208 0.0610
15 9 4 2.4187 -0.1108
15 9 5 3.2558 -0.0202
15 9 6 -2.3352 -0.0577
15 9 7 -1.1305 -0.0258
15 9 8 -1.6041 0.0223
15 9 9 2.3663 -0.0095
15 9 10 -3.2382 -0.0479
15 9 11 0.4292 -0.0397
15 9 12 -4.6251 -0.0076
15 9 13 -3.0298 0.0083
15 9 14 -6.1270 0.0359
15 9 15 0.0364 0.1210
15 9 16 -1.4843 -0.0869
15 9 17 -2.6129 -0.0395
15 9 18 -0.2631 0.0050
15 9 19 1.8779 -0.0835
15 9 20 0.8598 0.0526
15 9 21 3.1914 -0.0795
15 11 0 -7.3845 0.0373
15 11 1 6.6304 0.0143
15 11 2 3.2052 0.1012
15 11 3 1.7938 -0.0085
15 11 4 0.8099 -0.0713
15 11 5 6.2097 -0.0113
15 11 6 0.5533 0.0003
15 11 7 -2.8200 0.0153
15 11 8 0.2003 0.0039
15 11 9 -4.7480 -0.0421
15 11 10 -2.1674 -0.1385
15 11 11 -1.5164 -0.0085
15 11 12 -1.2622 0.0198
15 11 13 -1.4723 0.0361
15 11 14 -4.4564 0.2214
15 11 15 5.1298 0.0736
15 11 16 -2.4733 0.0065
15 11 17 1.7442 0.0349
15 11 18 -1.8492 0.0886
15 11 19 3.6072 0.0486
15 13 0 -3.5348 0.0481
15 13 1 -2.1264 -0.0221
15 13 2 4.7061 0.0276
15 13 3 -11.0659 -0.0045
15 13 4 -4.7529 -0.0611
15 13 5 -2.8517 0.0679
15 13 6 -5.7225 0.0161
15 13 7 -6.3339 0.0168
15 13 8 -6.8044 0.0357
15 13 9 -8.9340 -0.0991
15 13 10 -6.0002 0.0037
15 13 11 -5.7266 0.0277
15 13 12 -0.2641 0.0282
15 13 13 -8.4793 0.1159
15 13 14 0.7113 0.0561
15 13 15 -3.6808 0.1254
15 13 16 2.6226 -0.2084
15 15 0 -6.1536 0.0349
15 15 1 -1.5114 -0.0299
15 15 2 3.3043 -0.0189
15 15 3 -7.0086 -0.0058
15 15 4 -4.8585 -0.0031
15 15 5 -1.5325 0.0026
15 15 6 -3.1626 0.0253
15 15 7 -5.3840 -0.0062
15 15 8 -3.6475 0.0209
15 15 9 -6.6255 0.0476
15 15 10 -1.9164 0.1221
15 15 11 -0.2971 0.0850
15 15 12 3.5851 0.0892
15 15 13 1.2409 -0.0525
15 15 14 4.1633 0.0798
15 17 0 -6.5203 0.0778
15 17 1 4.0319 -0.0547
15 17 2 4.1491 0.0390
15 17 3 0.9874 0.0332
15 17 4 0.3258 -0.0177
15 17 5 4.8037 -0.0493
15 17 6 2.3050 -0.0483
15 17 7 1.5028 -0.0812
15 17 8 -0.1482 -0.0259
15 17 9 -0.6991 0.0308
15 17 10 -3.1131 0.1551
15 17 11 -1.0383 0.0156
15 19 0 -1.9042 0.0584
15 19 1 -1.4629 -0.0292
15 19 2 0.6596 0.0350
15 19 3 -2.1481 -0.0370
16 0 0 11.3291 -0.2612
16 0 2 6.4949 -0.5264
16 0 4 5.9711 -0.1597
16 0 6 8.0786 0.0200
16 0 8 9.1615 -0.2691
16 0 10 11.0316 0.1285
16 0 12 13.6321 0.0101
16 0 14 8.2153 -0.1661
16 0 16 2.6012 0.1000
16 0 18 -5.0267 0.0317
16 0 20 -2.3969 -0.1822
16 0 22 -0.9367 0.0360
16 2 0 2.2493 0.0294
16 2 1 -3.4949 -0.1893
16 2 2 -5.3401 -0.0123
16 2 3 0.8222 0.2764
16 2 4 -5.8492 -0.0848
16 2 5 1.2220 0.0084
16 2 6 -0.7443 -0.0238
16 2 7 4.9088 -0.2122
16 2 8 0.4321 -0.0731
16 2 9 5.4201 0.3720
16 2 10 -2.1892 0.1199
16 2 11 4.7560 0.0483
16 2 12 -1.5329 0.0251
16 2 13 3.1086 -0.1318
16 2 14 -3.2972 -0.0406
16 2 15 2.0961 0.2747
16 2 16 -2.0824 0.0256
16 2 17 -3.0894 -0.1236
16 2 18 -4.1921 -0.0438
16 2 19 -0.8794 -0.0861
16 2 20 -4.0076 -0.1206
16 2 21 -1.2392 0.1909
16 2 22 -6.6801 -0.0410
16 4 0 9.7668 -0.0559
16 4 1 -0.4062 -0.0954
16 4 2 7.7363 0.0999
16 4 3 2.1600 0.2723
16 4 4 3.6511 -0.0803
16 4 5 -3.2943 0.1011
16 4 6 6.2178 -0.0035
16 4 7 -0.5774 -0.0925
16 4 8 8.4214 0.0842
16 4 9 -0.6377 0.1731
16 4 10 8.7280 0.0293
16 4 11 -1.3781 -0.0896
16 4 12 11.8006 -0.0246
16 4 13 -3.5307 -0.0526
16 4 14 7.1914 0.0565
16 4 15 -5.9751 0.2713
16 4 16 2.1395 0.0216
16 4 17 -10.7895 -0.0225
16 4 18 0.4530 -0.0595
16 4 19 -5.0748 -0.0955
16 4 20 2.2532 -0.0361
16 4 21 -3.7282 -0.0572
16 4 22 3.1493 -0.0865
16 6 0 -4.2167 0.0044
16 6 1 -5.8165 0.0082
16 6 2 -3.5567 0.0899
16 6 3 -0.5042 0.0388
16 6 4 -6.8078 -0.0822
16 6 5 -3.0597 -0.0027
16 6 6 -2.1737 -0.0035
16 6 7 1.1166 0.0437
16 6 8 -1.8301 0.1019
16 6 9 0.6815 0.1335
16 6 10 -3.5393 -0.0061
16 6 11 0.1523 -0.0309
16 6 12 -0.3799 -0.0177
16 6 13 3.0137 -0.0121
16 6 14 0.5018 0.0660
16 6 15 1.9637 0.0401
16 6 16 -0.5664 0.0594
16 6 17 -0.1877 0.0371
16 6 18 0.3452 -0.0048
16 6 19 2.0420 0.2033
16 6 20 1.2366 0.0224
16 6 21 0.4224 0.2359
16 8 0 6.5609 0.0570
16 8 1 -1.6958 0.0090
16 8 2 5.0580 0.0233
16 8 3 1.5166 -0.0442
16 8 4 -0.8702 0.0242
16 8 5 -3.7260 0.0003
16 8 6 4.8757 0.0281
16 8 7 -2.5146 0.0300
16 8 8 5.8823 -0.0117
16 8 9 -0.3904 -0.0320
16 8 10 6.8270 -0.0107
16 8 11 -2.3831 -0.0257
16 8 12 6.1876 0.0473
16 8 13 1.0667 0.0500
16 8 14 4.6577 0.0066
16 8 15 -3.2562 -0.0228
16 8 16 1.0214 0.0932
16 8 17 -2.6375 0.0339
16 8 18 0.0915 0.0839
16 8 19 -1.6180 0.1578
16 8 20 0.7905 0.0715
16 10 0 5.5187 0.0436
16 10 1 -6.5479 -0.0229
16 10 2 7.7569 -0.0933
16 10 3 -0.0260 -0.0181
16 10 4 4.0070 0.0663
16 10 5 -0.0687 0.0401
16 10 6 6.8444 0.0473
16 10 7 -0.7962 0.0038
16 10 8 1.1116 -0.0441
16 10 9 4.4318 -0.0416
16 10 10 1.8292 0.0359
16 10 11 1.0102 0.0010
16 10 12 1.8593 0.0631
16 10 13 5.1458 -0.0004
16 10 14 5.4778 -0.1218
16 10 15 -1.6275 -0.0204
16 10 16 5.4237 0.0451
16 10 17 -2.7910 0.0365
16 10 18 2.4006 0.0761
16 10 19 -3.8036 0.1152
16 12 0 2.9875 0.0016
16 12 1 -7.4539 -0.0525
16 12 2 -2.3193 -0.0781
16 12 3 -1.9627 -0.0000
16 12 4 -3.1149 0.0933
16 12 5 -0.5225 -0.0076
16 12 6 5.2334 0.0075
16 12 7 -3.5277 -0.0181
16 12 8 3.4190 -0.0535
16 12 9 4.9670 0.0639
16 12 10 5.0551 0.0019
16 12 11 2.4373 0.0316
16 12 12 -0.5231 0.0156
16 12 13 7.1102 -0.1841
16 12 14 -2.3637 -0.1436
16 12 15 4.4388 -0.2232
16 12 16 -1.9652 0.0128
16 12 17 5.4853 -0.2733
16 14 0 2.9513 0.0118
16 14 1 -3.2574 -0.0054
16 14 2 -1.6830 -0.0296
16 14 3 2.9424 0.0328
16 14 4 0.2265 0.0141
16 14 5 5.7206 -0.0400
16 14 6 6.0538 -0.0663
16 14 7 1.5670 -0.0272
16 14 8 3.0688 0.0156
16 14 9 8.1549 -0.0001
16 14 10 6.1756 -0.0275
16 14 11 5.9761 -0.0425
16 14 12 2.7590 -0.1061
16 14 13 6.4521 -0.1239
16 14 14 -0.2758 -0.2281
16 16 0 10.1836 0.0090
16 16 1 -3.8153 0.0781
16 16 2 -0.1044 -0.0233
16 16 3 2.0350 0.0017
16 16 4 0.9863 0.0156
16 16 5 4.5523 -0.0718
16 16 6 4.5144 -0.0585
16 16 7 1.9483 0.0155
16 16 8 0.0804 -0.0369
16 16 9 3.6230 -0.0463
16 16 10 1.2935 -0.1695
16 16 11 1.5417 -0.0666
16 16 12 -1.3654 -0.1640
16 18 0 -0.6032 0.0840
16 18 1 0.4980 0.0331
16 18 2 -7.7766 -0.0520
16 18 3 -0.4044 -0.0131
16 18 4 -5.2644 0.0346
16 18 5 -2.3298 0.1210
16 18 6 -1.0551 -0.0016
16 18 7 -1.6923 0.2526
16 18 8 -2.5172 -0.0358
17 1 0 -6.6866 0.1120
17 1 1 -1.2027 0.4044
17 1 2 -3.4939 0.0646
17 1 3 -2.0160 -0.1194
17 1 4 1.6241 0.1003
17 1 5 1.4420 -0.1217
17 1 6 -1.7025 -0.1269
17 1 7 2.2907 0.2902
17 1 8 -3.4564 0.1559
17 1 9 -0.2324 -0.1675
17 1 10 -4.5643 -0.0293
17 1 11 -4.1608 -0.1498
17 1 12 -4.7684 -0.0778
17 1 13 -5.4416 0.1711
17 1 14 -2.4410 0.0735
17 1 15 -4.3538 -0.3051
17 1 16 -3.4903 -0.0106
17 1 17 -0.4514 -0.0597
17 1 18 -1.6979 -0.0118
17 1 19 0.2980 0.2917
17 1 20 -1.4399 0.1504
17 1 21 -2.7249 -0.0093
17 1 22 -1.7636 0.0982
17 3 0 2.1285 0.0997
17 3 1 7.8789 0.1329
17 3 2 1.3119 -0.0746
17 3 3 1.0132 -0.2175
17 3 4 1.6750 0.1490
17 3 5 0.1712 -0.1292
17 3 6 -3.9518 0.0564
17 3 7 -1.6397 0.2529
17 3 8 -7.0381 -0.0345
17 3 9 -0.6249 -0.1485
17 3 10 -6.7540 -0.1151
17 3 11 3.0204 -0.0652
17 3 12 -6.4695 -0.0181
17 3 13 5.8755 0.1940
17 3 14 -4.6183 0.0624
17 3 15 4.6799 -0.2079
17 3 16 -2.9379 0.0658
17 3 17 6.4968 -0.0105
17 3 18 -1.3807 0.0281
17 3 19 6.0973 0.2159
17 3 20 -0.8961 -0.0262
17 3 21 2.5013 -0.0085
17 5 0 3.6808 0.1699
17 5 1 2.0342 0.0876
17 5 2 0.6990 -0.1332
17 5 3 -1.6420 -0.0975
17 5 4 2.9826 0.0171
17 5 5 2.4529 -0.0529
17 5 6 -0.2048 0.0462
17 5 7 2.0638 0.1005
17 5 8 -3.9948 -0.0516
17 5 9 -2.1699 -0.1240
17 5 10 -4.1932 0.0193
17 5 11 -2.2789 -0.0066
17 5 12 -3.2529 0.0462
17 5 13 -1.4019 0.0850
17 5 14 -0.0549 -0.0422
17 5 15 0.9875 -0.1185
17 5 16 4.4967 -0.0131
17 5 17 5.4211 0.0123
17 5 18 4.0597 0.0885
17 5 19 3.7109 0.0169
17 5 20 2.1334 0.1536
17 5 21 -1.3910 -0.1113
17 7 0 1.4490 0.0468
17 7 1 7.6591 0.0028
17 7 2 -3.2439 -0.0160
17 7 3 2.4662 0.0037
17 7 4 -2.0513 0.0774
17 7 5 3.2796 -0.0005
17 7 6 -5.6768 0.0389
17 7 7 7.1557 -0.0444
17 7 8 -5.8152 -0.0671
17 7 9 5.0682 -0.0546
17 7 10 -2.7367 -0.0010
17 7 11 7.5482 0.0520
17 7 12 -1.0992 0.0192
17 7 13 4.2813 0.0151
17 7 14 -0.0658 0.0616
17 7 15 3.9126 -0.0429
17 7 16 2.3711 0.0393
17 7 17 6.8340 0.0114
17 7 18 2.6150 -0.0618
17 7 19 5.0618 -0.1089
17 7 20 1.1181 -0.1029
17 9 0 -4.6676 -0.0465
17 9 1 3.4863 -0.0286
17 9 2 -9.6360 0.0569
17 9 3 6.0105 0.0120
17 9 4 -2.8279 0.0099
17 9 5 3.0190 0.0014
17 9 6 -5.1253 -0.0210
17 9 7 5.5743 -0.0348
17 9 8 -4.0613 0.0521
17 9 9 -2.3924 0.0456
17 9 10 -2.4129 0.0328
17 9 11 -0.7322 -0.0061
17 9 12 -1.3737 -0.1094
17 9 13 -1.9635 -0.0748
17 9 14 -1.3543 -0.0418
17 9 15 1.0744 -0.0758
17 9 16 -3.4076 -0.0716
17 9 17 5.3483 -0.0642
17 9 18 -3.6280 -0.1818
17 11 0 -6.3113 -0.0483
17 11 1 0.2303 0.0379
17 11 2 -12.7751 0.1096
17 11 3 2.3212 0.0008
17 11 4 -5.6040 -0.0438
17 11 5 -2.6744 -0.0323
17 11 6 -9.6120 -0.0383
17 11 7 7.2112 -0.0224
17 11 8 -6.5879 0.1052
17 11 9 3.3171 0.0589
17 11 10 -4.4737 0.0535
17 11 11 2.4400 -0.0249
17 11 12 -2.3862 -0.0642
17 11 13 -2.9165 0.0585
17 11 14 1.1186 -0.0188
17 11 15 -4.3489 0.0339
17 11 16 1.6434 -0.0775
17 11 17 -0.5525 0.0178
17 13 0 3.0078 -0.0361
17 13 1 -1.7100 0.0562
17 13 2 -0.0897 0.0660
17 13 3 2.7458 -0.0481
17 13 4 5.8408 -0.0632
17 13 5 -6.5076 -0.0101
17 13 6 -3.6410 -0.0029
17 13 7 -0.6603 0.0116
17 13 8 -3.7591 0.0049
17 13 9 -3.2735 0.0326
17 13 10 -3.6145 -0.0816
17 13 11 -3.5661 -0.0327
17 13 12 -2.1891 -0.0007
17 13 13 -4.5118 0.1350
17 13 14 1.0848 0.1036
17 13 15 -4.0957 0.0864
17 15 0 -0.4830 -0.0226
17 15 1 5.8390 -0.0089
17 15 2 1.1860 0.0173
17 15 3 4.8366 -0.0309
17 15 4 8.2261 -0.0550
17 15 5 -5.6297 0.1040
17 15 6 -0.1967 0.0197
17 15 7 -4.6073 0.0116
17 15 8 0.5982 -0.0096
17 15 9 -6.3400 -0.0091
17 15 10 -1.0603 -0.0392
17 15 11 -7.2512 0.0116
17 15 12 -2.5019 0.0963
17 17 0 6.2949 -0.1369
17 17 1 -3.8537 -0.0747
17 17 2 5.9504 -0.0229
17 17 3 -1.5793 -0.0109
17 17 4 7.8223 0.0139
17 17 5 -2.8968 0.1026
17 17 6 -0.8708 0.0497
17 17 7 -0.0366 -0.0481
17 17 8 1.1972 0.0625
17 17 9 1.9474 0.0201
17 19 0 4.3914 -0.1854
18 0 0 2.2833 0.2318
18 0 2 4.4003 0.2810
18 0 4 3.0304 0.0030
18 0 6 8.8646 0.2695
18 0 8 9.5316 -0.0192
18 0 10 6.5804 0.0837
18 0 12 4.1403 0.2764
18 0 14 -0.1679 -0.0778
18 0 16 3.2605 -0.1177
18 0 18 6.3374 -0.0803
18 0 20 3.7734 -0.0715
18 2 0 2.9196 -0.2263
18 2 1 2.3872 -0.2991
18 2 2 2.8027 0.0107
18 2 3 3.5807 0.0607
18 2 4 -3.5635 -0.0978
18 2 5 1.6655 0.2301
18 2 6 -2.5014 0.0548
18 2 7 0.1575 -0.3246
18 2 8 -0.3532 0.0111
18 2 9 0.7259 -0.0704
18 2 10 3.9405 0.0565
18 2 11 0.4134 0.1402
18 2 12 8.2331 0.0895
18 2 13 -0.4647 -0.2052
18 2 14 6.6901 -0.0012
18 2 15 -0.4834 0.1197
18 2 16 6.4588 0.0317
18 2 17 -0.1544 0.1192
18 2 18 7.0286 0.0437
18 2 19 -1.3820 -0.3589
18 2 20 5.6993 0.0824
18 2 21 1.7690 -0.1804
18 4 0 -7.9174 -0.1624
18 4 1 -5.5184 -0.1459
18 4 2 -2.1184 0.1301
18 4 3 -1.6624 -0.0131
18 4 4 1.9023 0.0257
18 4 5 -0.7257 0.0861
18 4 6 8.1388 -0.0563
18 4 7 -2.0186 -0.2208
18 4 8 8.4193 0.0308
18 4 9 0.0060 0.0582
18 4 10 5.1468 0.0214
18 4 11 0.2621 0.1265
18 4 12 1.8849 -0.0633
18 4 13 0.6548 -0.1990
18 4 14 -0.0390 -0.0096
18 4 15 1.5442 0.0295
18 4 16 -0.8791 0.0048
18 4 17 0.0123 0.0387
18 4 18 0.1770 0.0098
18 4 19 -2.8788 -0.1205
18 4 20 0.2133 0.0428
18 6 0 -3.6077 -0.1572
18 6 1 -4.0135 -0.0099
18 6 2 -2.1408 0.0360
18 6 3 -3.0870 0.0497
18 6 4 -2.9060 -0.0202
18 6 5 -2.5886 0.0528
18 6 6 0.3542 -0.0936
18 6 7 -5.2834 -0.0820
18 6 8 3.2523 0.0443
18 6 9 -0.3954 0.0151
18 6 10 3.4930 0.0144
18 6 11 1.0112 0.0008
18 6 12 1.3988 -0.0714
18 6 13 -0.0688 -0.0648
18 6 14 -1.5663 -0.0504
18 6 15 -0.1744 0.0810
18 6 16 -4.8109 -0.1428
18 6 17 -3.8020 -0.0580
18 6 18 -3.7088 -0.0708
18 6 19 -4.3350 -0.1343
18 6 20 -0.7719 -0.0055
18 8 0 -0.0231 -0.0359
18 8 1 -1.1476 0.0292
18 8 2 7.1617 -0.0466
18 8 3 -3.5192 -0.0207
18 8 4 7.5100 -0.0678
18 8 5 0.0228 -0.0595
18 8 6 6.5515 -0.0112
18 8 7 -4.9894 0.0322
18 8 8 3.8135 0.0164
18 8 9 -3.1305 0.0228
18 8 10 -1.6799 -0.0507
18 8 11 -2.2481 -0.0429
18 8 12 -3.9015 -0.0458
18 8 13 -4.1541 -0.0791
18 8 14 -4.8863 -0.0308
18 8 15 -3.4986 -0.0706
18 8 16 -4.8673 -0.1353
18 8 17 -10.4764 -0.1421
18 8 18 -4.3705 0.0206
18 10 0 6.3263 0.0690
18 10 1 2.1742 0.0445
18 10 2 8.6923 -0.0708
18 10 3 -6.6525 0.0334
18 10 4 4.2086 -0.0485
18 10 5 -3.4623 -0.0117
18 10 6 4.8445 0.0521
18 10 7 -7.5545 0.0471
18 10 8 8.7885 -0.0675
18 10 9 -6.5966 -0.0675
18 10 10 6.3891 -0.0432
18 10 11 -2.5635 0.0099
18 10 12 4.4968 0.0708
18 10 13 -1.9400 0.0718
18 10 14 0.0775 0.1063
18 10 15 4.4693 0.0856
18 10 16 -0.5297 0.0124
18 10 17 0.3896 0.0826
18 12 0 -3.6286 0.0720
18 12 1 14.4639 -0.0329
18 12 2 3.3998 -0.0654
18 12 3 5.1841 0.0432
18 12 4 -2.4600 0.0289
18 12 5 6.3241 0.0318
18 12 6 -3.1784 0.0922
18 12 7 1.1069 0.0327
18 12 8 0.4664 -0.0985
18 12 9 -3.6753 -0.1118
18 12 10 -1.1494 0.0018
18 12 11 -0.0727 -0.0338
18 12 12 0.1466 0.0272
18 12 13 0.2588 -0.0552
18 12 14 -1.8792 0.0868
18 12 15 4.0311 -0.0422
18 14 0 3.1084 0.0034
18 14 1 3.3062 -0.0505
18 14 2 5.1492 -0.0354
18 14 3 -1.2031 0.0460
18 14 4 -4.8375 0.0617
18 14 5 4.6756 -0.0503
18 14 6 -4.3812 0.0729
18 14 7 8.3846 -0.0190
18 14 8 -1.0015 -0.0391
18 14 9 4.7553 0.0079
18 14 10 -2.5932 0.1462
18 14 11 5.3441 0.0597
18 14 12 -0.0448 0.0217
18 14 13 3.2444 -0.0435
18 16 0 -12.3597 -0.0361
18 16 1 2.6075 -0.0527
18 16 2 -5.9087 0.0016
18 16 3 -2.2949 0.0279
18 16 4 -9.6153 -0.0151
18 16 5 -1.0442 -0.1186
18 16 6 -1.2618 0.0130
18 16 7 2.2357 -0.0192
18 16 8 4.7656 -0.0250
18 16 9 0.4786 0.0711
18 16 10 3.9951 0.1280
18 18 0 -6.9493 0.0777
18 18 1 0.5219 0.1076
18 18 2 -1.9654 0.0705
18 18 3 -2.4154 0.0652
19 1 0 -1.0904 -0.0238
19 1 1 -2.1597 0.1108
19 1 2 -2.6786 -0.1163
19 1 3 -5.7354 0.0345
19 1 4 -1.1591 0.0805
19 1 5 -7.8912 -0.2880
19 1 6 -1.8241 -0.0563
19 1 7 -7.3199 0.2590
19 1 8 -3.5293 -0.0088
19 1 9 -4.9802 0.1749
19 1 10 -1.1971 0.0386
19 1 11 -1.2850 -0.2265
19 1 12 -5.0748 -0.1322
19 1 13 0.8804 0.1151
19 1 14 -3.8644 0.0730
19 1 15 0.8553 0.1127
19 1 16 -3.5521 0.0117
19 1 17 -0.1384 -0.0726
19 1 18 -7.3151 -0.0131
19 1 19 0.9317 0.3372
19 1 20 -4.3582 -0.0907
19 3 0 -3.9440 0.1704
19 3 1 -4.9670 0.1968
19 3 2 -7.3861 -0.0511
19 3 3 -2.3044 0.1486
19 3 4 -6.6554 -0.0869
19 3 5 1.8139 -0.2198
19 3 6 -8.3502 -0.0092
19 3 7 4.5612 0.1749
19 3 8 -8.1954 0.0163
19 3 9 1.2068 0.0965
19 3 10 -3.8112 0.0190
19 3 11 -2.4639 -0.2083
19 3 12 -3.0726 0.0064
19 3 13 -3.7199 0.1303
19 3 14 -0.4943 -0.0290
19 3 15 -3.7891 0.0447
19 3 16 -0.2491 -0.1301
19 3 17 -3.4529 -0.1230
19 3 18 -3.9405 -0.0666
19 3 19 -0.9087 0.1670
19 3 20 -4.4850 -0.1474
19 5 0 7.2362 0.1465
19 5 1 -2.5420 0.0484
19 5 2 3.9456 0.0067
19 5 3 -6.6405 0.0594
19 5 4 2.5185 -0.0607
19 5 5 -9.6176 -0.1003
19 5 6 -1.6487 0.0401
19 5 7 -6.7487 0.1180
19 5 8 -1.6678 -0.0628
19 5 9 -5.8699 0.0431
19 5 10 1.1637 -0.0861
19 5 11 -6.6719 -0.1100
19 5 12 0.9184 0.0953
19 5 13 -5.2907 0.0834
19 5 14 0.5745 0.0306
19 5 15 -6.7563 -0.0581
19 5 16 0.9225 -0.0178
19 5 17 -4.9317 -0.1077
19 5 18 0.8973 -0.0676
19 5 19 -0.8390 0.0467
19 7 0 0.0572 0.0507
19 7 1 -0.1811 -0.0360
19 7 2 -3.4635 -0.0197
19 7 3 3.9763 -0.0140
19 7 4 -3.2315 -0.0354
19 7 5 3.2066 0.0227
19 7 6 -3.9882 0.0118
19 7 7 3.7067 0.0381
19 7 8 -3.6862 -0.0288
19 7 9 1.8309 -0.0309
19 7 10 -0.3358 -0.0173
19 7 11 -4.0624 -0.0321
19 7 12 1.7165 0.0905
19 7 13 -0.8912 0.0729
19 7 14 2.7252 -0.0207
19 7 15 -2.2929 0.0663
19 7 16 2.2930 0.1000
19 7 17 1.2675 0.1658
19 7 18 1.1917 0.0765
19 9 0 -4.1360 -0.0392
19 9 1 -4.8118 -0.0564
19 9 2 -6.4042 0.0157
19 9 3 -2.6871 -0.0330
19 9 4 -7.6510 0.0887
19 9 5 -1.7267 0.0757
19 9 6 -5.1635 -0.0525
19 9 7 0.9998 -0.0127
19 9 8 -5.9428 -0.0467
19 9 9 6.7028 -0.0150
19 9 10 -3.2474 -0.0066
19 9 11 1.6834 0.0190
19 9 12 -1.1737 0.0664
19 9 13 4.8945 -0.0176
19 9 14 2.6569 0.0491
19 9 15 0.3866 0.0369
19 9 16 6.4471 0.2435
19 9 17 3.7558 0.1003
19 11 0 2.6757 -0.0788
19 11 1 -11.1593 -0.0089
19 11 2 4.1468 0.0144
19 11 3 -6.0670 -0.0327
19 11 4 3.7469 0.0805
19 11 5 -0.9462 0.0152
19 11 6 7.2055 -0.0950
19 11 7 -2.7516 -0.0538
19 11 8 0.8133 0.0820
19 11 9 2.9125 0.0085
19 11 10 -0.3806 0.0426
19 11 11 -2.1413 0.0239
19 11 12 -0.5369 -0.0535
19 11 13 0.0212 -0.0557
19 11 14 0.4519 -0.1461
19 11 15 -5.1506 0.0578
19 13 0 -5.5041 -0.0329
19 13 1 -1.9316 0.0344
19 13 2 -5.3508 0.0425
19 13 3 -2.8290 -0.0523
19 13 4 -1.3611 0.0049
19 13 5 2.4311 -0.0473
19 13 6 8.8170 -0.1757
19 13 7 -4.0766 -0.0278
19 13 8 6.0406 0.0818
19 13 9 -1.0089 0.0144
19 13 10 5.1810 0.0238
19 13 11 -3.5053 0.0253
19 13 12 2.5730 0.0350
19 13 13 -1.0467 -0.0598
19 15 0 0.6689 0.0613
19 15 1 -5.5662 0.0977
19 15 2 -1.6596 0.0250
19 15 3 -3.8070 -0.0205
19 15 4 0.3962 0.0259
19 15 5 4.8170 0.0377
19 15 6 3.2406 -0.0586
19 15 7 0.7906 0.0559
19 15 8 -3.0768 0.0933
19 15 9 2.5887 -0.1085
19 15 10 -2.9689 -0.0610
19 17 0 3.3662 0.2205
19 17 1 0.8177 0.1228
19 17 2 -0.2406 0.0365
19 17 3 0.8182 -0.0130
19 17 4 1.9190 0.0903
19 17 5 4.6073 0.1077
20 0 0 1.8564 -0.0904
20 0 2 -0.3168 -0.0499
20 0 4 -1.3272 -0.2228
20 0 6 -5.5483 -0.0277
20 0 8 -1.3572 -0.0292
20 0 10 -3.4056 -0.3297
20 0 12 -0.1510 -0.0205
20 0 14 2.2788 -0.1446
20 0 16 -0.9040 -0.0795
20 0 18 4.0035 0.1273
20 2 0 0.3527 -0.0458
20 2 1 2.1756 0.0161
20 2 2 5.7744 0.0138
20 2 3 2.7435 -0.2450
20 2 4 9.7470 -0.0177
20 2 5 0.2729 0.2368
20 2 6 8.0569 -0.0631
20 2 7 -2.6207 -0.0592
20 2 8 8.1817 -0.0789
20 2 9 -2.1859 -0.2126
20 2 10 0.1458 -0.1380
20 2 11 0.4437 0.1729
20 2 12 -0.9138 0.0296
20 2 13 1.9231 -0.0512
20 2 14 0.6160 -0.0276
20 2 15 2.9142 -0.1678
20 2 16 -0.8920 0.1075
20 2 17 2.4419 0.1157
20 2 18 2.2447 0.1149
20 2 19 -0.4361 -0.0482
20 4 0 1.2619 -0.0702
20 4 1 12.6496 -0.0185
20 4 2 2.3651 -0.0330
20 4 3 14.5693 -0.1580
20 4 4 -1.1252 0.1136
20 4 5 12.5514 0.1573
20 4 6 -2.5148 0.0291
20 4 7 8.8396 -0.0471
20 4 8 -0.6752 0.0071
20 4 9 6.2097 -0.1559
20 4 10 -4.7637 0.0345
20 4 11 6.3379 0.1418
20 4 12 -4.4172 -0.0584
20 4 13 2.9245 -0.0258
20 4 14 -3.6593 -0.0594
20 4 15 2.7565 -0.0588
20 4 16 -3.2027 0.1372
20 4 17 4.1244 0.0962
20 4 18 -1.1059 0.1048
20 4 19 2.6106 -0.0483
20 6 0 -0.6146 -0.0701
20 6 1 -0.4649 -0.0151
20 6 2 6.7077 -0.0349
20 6 3 0.4426 -0.0576
20 6 4 6.8916 0.0771
20 6 5 0.7777 0.0300
20 6 6 6.9526 0.0139
20 6 7 0.7757 -0.0209
20 6 8 5.4548 0.0087
20 6 9 -1.0410 -0.0031
20 6 10 -0.4368 0.0734
20 6 11 5.6519 0.0914
20 6 12 -0.9927 -0.0854
20 6 13 5.7131 -0.0291
20 6 14 0.1863 0.0054
20 6 15 6.3772 0.0019
20 6 16 1.7287 0.1436
20 6 17 5.0592 0.0745
20 6 18 0.9168 0.1064
20 8 0 3.0666 -0.0094
20 8 1 5.2395 0.0097
20 8 2 4.1582 0.0304
20 8 3 4.6436 0.0333
20 8 4 2.3530 0.0034
20 8 5 1.5493 -0.0482
20 8 6 1.0028 0.0545
20 8 7 1.7418 -0.0567
20 8 8 1.3022 0.0657
20 8 9 -5.0378 0.0286
20 8 10 -0.1781 0.0485
20 8 11 -0.5184 0.0105
20 8 12 -0.4278 -0.1098
20 8 13 -2.1163 0.0216
20 8 14 -0.4919 -0.0749
20 8 15 0.5782 -0.0203
20 8 16 -0.6316 -0.1173
20 8 17 4.1584 -0.0707
20 10 0 1.9048 0.0740
20 10 1 6.0628 0.0390
20 10 2 1.3096 0.0699
20 10 3 9.5445 0.0266
20 10 4 3.6256 -0.1064
20 10 5 3.5668 -0.0406
20 10 6 0.4128 0.0431
20 10 7 4.8810 0.0230
20 10 8 0.4517 0.0327
20 10 9 -1.4103 0.1370
20 10 10 2.0759 0.0060
20 10 11 3.5531 0.0276
20 10 12 1.3541 0.0569
20 10 13 2.3263 0.0670
20 10 14 -0.3707 0.0908
20 10 15 1.5476 -0.1324
20 12 0 6.6800 0.0364
20 12 1 -6.8070 0.0055
20 12 2 0.5676 -0.0051
20 12 3 -0.6603 0.0022
20 12 4 1.8615 -0.1245
20 12 5 -6.3874 0.0064
20 12 6 -5.7541 0.1106
20 12 7 0.5410 -0.0253
20 12 8 -7.8177 0.0030
20 12 9 1.3705 0.0479
20 12 10 -4.8332 -0.0921
20 12 11 4.6290 0.0075
20 12 12 -3.3495 0.0105
20 12 13 3.2301 0.2037
20 14 0 3.0442 -0.0135
20 14 1 -4.4245 -0.1005
20 14 2 0.0806 -0.0470
20 14 3 2.9549 -0.0410
20 14 4 2.7213 -0.0360
20 14 5 -7.2288 0.0880
20 14 6 -2.9340 0.1685
20 14 7 -6.4713 0.0224
20 14 8 -1.0587 0.0055
20 14 9 -4.2336 0.1155
20 14 10 3.0652 -0.1106
20 14 11 -2.1533 0.0324
20 16 0 3.2072 -0.1284
20 16 1 -1.0703 -0.1336
20 16 2 0.3415 -0.0876
20 16 3 3.3277 -0.0542
20 16 4 0.6518 -0.0456
20 16 5 -4.9117 -0.0614
20 16 6 -3.5008 0.0565
20 16 7 -5.4165 -0.2340
21 1 0 1.9270 0.1138
21 1 1 0.2883 -0.1960
21 1 2 -0.0635 0.0142
21 1 3 2.1890 0.2544
21 1 4 -4.5114 0.0620
21 1 5 3.9315 -0.2574
21 1 6 -1.1683 0.0356
21 1 7 4.5850 -0.1860
21 1 8 -2.3882 -0.0546
21 1 9 3.2340 0.1881
21 1 10 -0.4486 0.1768
21 1 11 1.1927 -0.0846
21 1 12 3.6447 -0.0471
21 1 13 1.2999 -0.0346
21 1 14 0.3091 -0.0755
21 1 15 1.8658 0.1375
21 1 16 2.8794 -0.0284
21 1 17 0.8423 -0.1170
21 1 18 0.6773 -0.2252
21 3 0 2.3207 0.0031
21 3 1 -4.2123 -0.1286
21 3 2 0.2553 0.0405
21 3 3 -9.4836 0.2145
21 3 4 -0.4944 -0.0313
21 3 5 -8.8683 -0.1128
21 3 6 4.3729 0.0179
21 3 7 -4.3070 -0.0743
21 3 8 3.3934 0.0272
21 3 9 -0.4808 0.1922
21 3 10 5.2010 0.0621
21 3 11 -1.9389 -0.1125
21 3 12 5.1286 -0.0184
21 3 13 -2.4282 -0.0699
21 3 14 0.3988 0.0047
21 3 15 -2.1606 0.0813
21 3 16 0.9873 -0.1775
21 3 17 -3.0588 -0.1155
21 3 18 1.4683 -0.2620
21 5 0 -5.9469 0.0238
21 5 1 -3.4461 -0.0483
21 5 2 -10.4047 0.0535
21 5 3 -3.5737 0.0692
21 5 4 -8.4129 -0.0798
21 5 5 -1.8477 -0.0828
21 5 6 -3.3651 -0.0299
21 5 7 -0.9083 -0.0607
21 5 8 -3.1649 0.0363
21 5 9 2.6945 0.0743
21 5 10 3.2434 -0.0323
21 5 11 0.4252 -0.0656
21 5 12 6.7657 0.0275
21 5 13 0.4488 0.0125
21 5 14 5.8878 0.1243
21 5 15 1.9765 0.0670
21 5 16 2.7206 -0.0807
21 5 17 -1.4525 -0.0752
21 7 0 2.4946 0.0307
21 7 1 -2.4062 0.0180
21 7 2 -1.8576 0.0012
21 7 3 -3.4913 -0.0059
21 7 4 -0.7215 -0.0468
21 7 5 -1.4638 0.0011
21 7 6 1.8323 -0.0346
21 7 7 -1.9740 0.0556
21 7 8 0.4485 0.0027
21 7 9 3.9940 0.0137
21 7 10 1.1179 -0.0211
21 7 11 1.4428 -0.0177
21 7 12 -1.5645 0.0658
21 7 13 -1.4498 0.0113
21 7 14 -3.4773 0.0676
21 7 15 0.5215 0.0211
21 7 16 -3.1881 -0.1563
21 9 0 -5.0376 0.0457
21 9 1 -1.7649 0.0456
21 9 2 -5.0613 -0.0456
21 9 3 -3.4098 0.0011
21 9 4 -3.6445 0.0276
21 9 5 -0.0637 0.0068
21 9 6 -1.5937 0.0007
21 9 7 -0.7475 0.0476
21 9 8 1.7174 -0.0347
21 9 9 5.5824 -0.0674
21 9 10 3.9922 0.0305
21 9 11 4.8035 0.0479
21 9 12 4.5710 0.0341
21 9 13 -0.1530 0.0631
21 9 14 2.9787 0.0276
21 9 15 1.0096 0.1280
21 11 0 -5.7914 -0.0306
21 11 1 3.7092 -0.0515
21 11 2 -4.8527 -0.0623
21 11 3 -0.9678 0.0272
21 11 4 -5.0190 0.0980
21 11 5 0.1452 0.0360
21 11 6 -2.4135 -0.0258
21 11 7 -3.0175 0.0733
21 11 8 4.4451 -0.1545
21 11 9 -5.1019 -0.1200
21 11 10 3.0514 0.0032
21 11 11 -6.9942 -0.1078
21 11 12 1.3721 -0.0728
21 11 13 -8.6795 -0.2462
21 13 0 -3.3524 -0.0584
21 13 1 9.4807 -0.0144
21 13 2 2.1335 -0.0425
21 13 3 3.6824 0.0690
21 13 4 0.5068 0.0656
21 13 5 5.2947 -0.0297
21 13 6 -0.8242 -0.0489
21 13 7 8.7068 0.0457
21 13 8 2.1681 -0.0984
21 13 9 6.2062 -0.0533
21 13 10 -1.7211 0.1238
21 13 11 4.3431 -0.0196
21 15 0 -1.2287 0.0221
21 15 1 3.5145 0.0970
21 15 2 2.5991 0.1052
21 15 3 -1.5990 0.1223
21 15 4 1.1241 -0.0128
21 15 5 1.0253 -0.0303
21 15 6 1.8331 -0.2262
21 15 7 6.7971 0.1272
21 17 0 -1.5231 0.0382
21 17 1 2.2414 0.1783
22 0 0 -4.5463 -0.1172
22 0 2 -0.1256 0.1327
22 0 4 3.6217 0.0302
22 0 6 3.0040 -0.0509
22 0 8 -1.3815 0.1959
22 0 10 1.7813 -0.0285
22 0 12 -1.2107 0.0742
22 0 14 1.9879 0.3407
22 0 16 1.3478 0.0334
22 2 0 -2.0672 -0.0363
22 2 1 -1.8335 0.2667
22 2 2 -4.1361 -0.0149
22 2 3 0.0989 -0.1499
22 2 4 -3.3738 0.0523
22 2 5 2.2529 0.0927
22 2 6 -4.1997 -0.0017
22 2 7 1.2687 0.2569
22 2 8 -4.9603 0.0657
22 2 9 0.1451 -0.1393
22 2 10 -1.8233 -0.0649
22 2 11 0.2831 0.0350
22 2 12 -5.4435 0.0058
22 2 13 0.3153 0.0910
22 2 14 -3.9172 0.0990
22 2 15 -2.0893 -0.0927
22 2 16 -3.6558 0.0345
22 2 17 -0.6001 0.0486
22 4 0 -0.2856 0.0255
22 4 1 -1.0132 0.1338
22 4 2 1.8266 -0.0563
22 4 3 1.1131 -0.0895
22 4 4 2.9030 0.0410
22 4 5 2.4940 0.0284
22 4 6 -2.6324 0.0012
22 4 7 0.6301 0.1275
22 4 8 -3.2304 -0.0166
22 4 9 -1.9096 -0.1066
22 4 10 -2.0029 0.0201
22 4 11 -0.1915 0.0553
22 4 12 -2.0462 0.0963
22 4 13 4.3462 0.1233
22 4 14 1.0689 -0.0085
22 4 15 1.3808 0.0640
22 4 16 1.3111 0.0467
22 4 17 1.7578 0.2291
22 6 0 0.8210 -0.0130
22 6 1 5.8245 0.0146
22 6 2 0.6900 -0.0641
22 6 3 4.0486 0.0016
22 6 4 1.6878 0.0282
22 6 5 2.1807 0.0461
22 6 6 -2.3490 0.0172
22 6 7 1.9044 0.0451
22 6 8 -0.4488 -0.0290
22 6 9 -2.9332 -0.0095
22 6 10 -1.8985 -0.0039
22 6 11 -7.3075 0.0402
22 6 12 -2.9000 0.0404
22 6 13 -4.1097 -0.0603
22 6 14 -0.8639 -0.0629
22 6 15 -6.7203 -0.1679
22 6 16 0.7817 0.1263
22 8 0 2.5002 -0.0187
22 8 1 0.5544 -0.0132
22 8 2 2.1261 0.0353
22 8 3 -0.0803 0.0259
22 8 4 1.1202 0.0467
22 8 5 -2.5498 0.0363
22 8 6 -2.0294 -0.0234
22 8 7 -1.1871 -0.0578
22 8 8 -1.6864 -0.0222
22 8 9 -2.2107 -0.0361
22 8 10 -2.2809 -0.0625
22 8 11 -3.5524 -0.0503
22 8 12 -1.3511 -0.0345
22 8 13 4.6379 -0.0835
22 8 14 -0.3457 -0.0897
22 8 15 0.4634 -0.0242
22 10 0 0.7223 -0.0842
22 10 1 1.1427 -0.0218
22 10 2 3.5551 0.0126
22 10 3 -0.0834 -0.0160
22 10 4 2.8713 0.0162
22 10 5 0.8972 0.0045
22 10 6 2.2944 -0.0076
22 10 7 2.2703 -0.0727
22 10 8 -4.6955 0.0975
22 10 9 1.8141 0.0103
22 10 10 -9.7962 -0.1035
22 10 11 -3.0284 -0.0011
22 10 12 -8.8088 -0.1475
22 10 13 2.6661 -0.0032
22 12 0 1.5421 0.0135
22 12 1 -0.9904 0.0401
22 12 2 2.8272 0.0269
22 12 3 -2.2816 -0.0614
22 12 4 0.6792 -0.0694
22 12 5 -0.0685 -0.0220
22 12 6 5.9470 -0.0764
22 12 7 -4.3578 -0.0259
22 12 8 4.1368 0.1605
22 12 9 -3.5699 0.0625
22 12 10 5.1006 0.0267
22 12 11 -4.0460 0.0884
22 14 0 -1.6195 0.1007
22 14 1 -2.0036 0.1093
22 14 2 -2.3638 0.0706
22 14 3 -3.5766 -0.0118
22 14 4 -3.5717 0.0558
22 14 5 1.7202 -0.0123
22 14 6 0.9782 0.1252
22 14 7 -3.9959 -0.1414
22 16 0 4.1183 0.0649
22 16 1 -2.6087 -0.0671
22 16 2 3.0450 -0.0596
23 1 0 1.4108 0.0921
23 1 1 -0.2327 -0.2951
23 1 2 0.6712 0.0019
23 1 3 -0.8502 0.0793
23 1 4 4.1878 -0.0884
23 1 5 -2.1881 0.0774
23 1 6 1.6412 0.0612
23 1 7 -0.9536 -0.2480
23 1 8 6.4661 -0.0632
23 1 9 -0.4269 0.1290
23 1 10 3.4660 -0.0188
23 1 11 -1.0998 0.0413
23 1 12 1.7741 0.0079
23 1 13 -3.2337 -0.1502
23 1 14 1.2922 -0.2395
23 1 15 -2.4160 -0.0244
23 1 16 -0.4032 -0.0768
23 3 0 1.8140 -0.0566
23 3 1 2.4441 -0.1308
23 3 2 4.7494 0.0486
23 3 3 3.6749 0.0988
23 3 4 6.5264 -0.0666
23 3 5 -0.9963 0.0777
23 3 6 5.8988 -0.0152
23 3 7 -1.5334 -0.1612
23 3 8 6.4245 -0.0072
23 3 9 -0.5088 0.1624
23 3 10 2.4048 0.0248
23 3 11 2.1718 0.0926
23 3 12 2.0209 0.0336
23 3 13 0.2674 -0.0733
23 3 14 1.7650 0.0567
23 3 15 2.3528 0.0103
23 3 16 1.3760 0.1793
23 5 0 2.6284 -0.0655
23 5 1 -3.3132 -0.0793
23 5 2 4.9992 0.0962
23 5 3 -1.3223 0.0212
23 5 4 1.6597 0.0195
23 5 5 -0.3254 0.0180
23 5 6 3.2363 0.0320
23 5 7 1.0989 -0.0794
23 5 8 1.4751 0.0550
23 5 9 0.2903 0.0501
23 5 10 -2.7756 0.0066
23 5 11 1.8383 -0.0382
23 5 12 -4.3348 -0.1578
23 5 13 -3.8880 -0.0396
23 5 14 -6.4675 -0.1601
23 5 15 -1.3859 0.0910
23 7 0 -1.6723 0.0090
23 7 1 -1.6874 0.0389
23 7 2 3.5846 0.0690
23 7 3 -0.6453 0.0319
23 7 4 1.4669 0.0052
23 7 5 0.7697 -0.0114
23 7 6 2.9831 0.0308
23 7 7 -0.5274 -0.0104
23 7 8 0.6060 0.0007
23 7 9 -2.1199 0.0248
23 7 10 0.7195 -0.0087
23 7 11 4.0244 -0.0553
23 7 12 3.1532 -0.0426
23 7 13 -1.2124 -0.0155
23 7 14 1.7560 0.0909
23 9 0 -1.0110 0.0229
23 9 1 -4.7534 -0.0114
23 9 2 -2.8699 -0.0001
23 9 3 -1.8642 -0.0478
23 9 4 -2.2748 -0.0607
23 9 5 1.9991 -0.0400
23 9 6 0.3395 0.0235
23 9 7 0.6308 0.0224
23 9 8 1.1678 0.0088
23 9 9 -4.4735 0.0340
23 9 10 2.8680 0.1158
23 9 11 -0.1347 -0.0392
23 9 12 2.0671 0.1573
23 9 13 -3.6836 0.0289
23 11 0 3.3758 0.0587
23 11 1 -4.1280 -0.0038
23 11 2 -2.4321 -0.0029
23 11 3 -2.8886 -0.0654
23 11 4 -2.7708 -0.0336
23 11 5 -2.6781 -0.0791
23 11 6 -7.4913 0.0370
23 11 7 0.9548 -0.0601
23 11 8 -8.1580 -0.0761
23 11 9 4.0949 0.0291
23 11 10 -3.4039 0.0064
23 11 11 10.2710 0.0534
23 13 0 1.0945 0.0136
23 13 1 -2.8502 -0.0348
23 13 2 -3.6622 0.0037
23 13 3 1.5428 0.0179
23 13 4 0.7981 0.0329
23 13 5 -1.4900 0.0903
23 13 6 -1.9079 0.0090
23 13 7 -0.4032 0.0794
23 13 8 -2.4600 -0.2045
23 15 0 -1.8153 -0.1150
23 15 1 1.9072 -0.1281
23 15 2 -5.4967 -0.1676
23 15 3 5.4453 -0.0781
24 0 0 -3.0759 -0.1709
24 0 2 0.7557 -0.0689
24 0 4 -5.5127 0.1092
24 0 6 -2.5740 -0.0985
24 0 8 -2.6332 0.0077
24 0 10 -5.2350 0.0376
24 0 12 -0.9074 -0.0919
24 0 14 -0.7142 0.0722
24 2 0 1.6491 0.0940
24 2 1 0.5165 0.0786
24 2 2 2.4670 -0.0259
24 2 3 -1.6124 -0.0483
24 2 4 -4.3967 0.0735
24 2 5 1.0140 -0.2139
24 2 6 -4.2528 0.0155
24 2 7 0.6911 0.1537
24 2 8 -3.7595 0.0191
24 2 9 -0.2982 -0.0816
24 2 10 -2.6422 0.0214
24 2 11 -1.4882 -0.1049
24 2 12 2.4845 -0.0307
24 2 13 0.2327 0.2034
24 2 14 3.0441 0.0106
24 2 15 1.3602 0.1262
24 4 0 -3.6658 0.1025
24 4 1 1.8052 0.0567
24 4 2 -7.5051 -0.0737
24 4 3 -3.0438 -0.0334
24 4 4 -6.1782 0.0037
24 4 5 -3.0035 -0.1136
24 4 6 -2.8279 0.0273
24 4 7 -3.6433 0.1023
24 4 8 -0.6096 -0.0320
24 4 9 -2.1459 -0.0997
24 4 10 1.0355 -0.0450
24 4 11 -3.6822 -0.1567
24 4 12 0.6028 0.0278
24 4 13 -1.5022 -0.0759
24 4 14 1.0857 0.0660
24 6 0 0.6886 0.0979
24 6 1 1.2867 0.0148
24 6 2 -3.7113 -0.0640
24 6 3 1.0150 -0.0414
24 6 4 -2.5522 -0.0461
24 6 5 -0.9646 -0.0611
24 6 6 -3.6992 -0.0387
24 6 7 -2.1869 0.0072
24 6 8 -1.4814 -0.0242
24 6 9 2.5543 -0.0849
24 6 10 3.9973 0.0272
24 6 11 2.0160 0.0335
24 6 12 3.9250 0.0825
24 6 13 4.6348 0.1460
24 8 0 -2.0979 0.0002
24 8 1 -4.3793 -0.0344
24 8 2 -3.7786 -0.0784
24 8 3 -3.6425 -0.0267
24 8 4 -0.6938 -0.0368
24 8 5 -5.7387 -0.0383
24 8 6 -0.1444 -0.0438
24 8 7 -3.9620 -0.0023
24 8 8 1.4341 -0.0147
24 8 9 3.3083 -0.0078
24 8 10 1.8699 0.0251
24 8 11 0.8599 0.1193
24 8 12 -0.2071 0.0124
24 10 0 -2.7550 -0.0275
24 10 1 7.3402 -0.0380
24 10 2 1.0970 0.0003
24 10 3 7.7316 0.0590
24 10 4 0.9994 0.0221
24 10 5 0.0264 0.0507
24 10 6 1.2707 -0.0038
24 10 7 -4.4752 0.0378
24 10 8 6.4665 0.0274
24 10 9 -2.8995 -0.0811
24 10 10 7.4994 0.0774
24 12 0 -1.4224 -0.0462
24 12 1 1.6425 0.0166
24 12 2 6.0069 0.0563
24 12 3 5.0123 0.1213
24 12 4 5.8431 0.0722
24 12 5 4.9114 0.0749
24 12 6 4.9156 0.0918
24 12 7 5.0719 0.0753
24 14 0 -0.2978 -0.0195
24 14 1 2.0141 -0.0365
24 14 2 5.8101 0.0968
24 14 3 -1.1726 -0.0520
25 1 0 2.4475 -0.0187
25 1 1 2.9346 0.0047
25 1 2 -3.8862 0.0584
25 1 3 2.3975 -0.0774
25 1 4 -0.8771 -0.0519
25 1 5 0.2055 0.2250
25 1 6 2.7647 0.0197
25 1 7 -0.8348 -0.1073
25 1 8 -2.9503 -0.0041
25 1 9 0.5023 -0.0767
25 1 10 0.2848 0.0328
25 1 11 1.2370 0.1534
25 1 12 -2.0920 0.1206
25 1 13 1.1303 -0.1434
25 1 14 -3.8994 0.1254
25 3 0 2.9350 -0.1201
25 3 1 -6.7001 -0.0119
25 3 2 1.7393 -0.0159
25 3 3 -1.4157 -0.0148
25 3 4 1.6065 -0.0288
25 3 5 1.5935 0.2029
25 3 6 1.5274 -0.0630
25 3 7 2.5957 -0.0976
25 3 8 -3.0518 -0.0500
25 3 9 2.5657 -0.0664
25 3 10 -2.9583 -0.0286
25 3 11 0.4692 0.1278
25 3 12 -3.2556 -0.1018
25 3 13 -0.1250 -0.0626
25 5 0 -0.4393 -0.1148
25 5 1 3.1552 -0.0283
25 5 2 2.7124 0.0100
25 5 3 3.8999 -0.0389
25 5 4 2.0460 0.0226
25 5 5 2.4965 0.0458
25 5 6 1.3475 -0.0574
25 5 7 1.7445 -0.0874
25 5 8 0.1947 -0.0585
25 5 9 0.5798 0.0152
25 5 10 -2.1666 -0.0313
25 5 11 0.0294 0.0759
25 5 12 -0.4333 -0.0010
25 7 0 -3.3202 -0.0659
25 7 1 1.2000 -0.0005
25 7 2 -2.0884 0.0252
25 7 3 0.2387 0.0170
25 7 4 -2.7837 0.0317
25 7 5 3.1172 0.0640
25 7 6 -1.3682 -0.0004
25 7 7 5.1427 0.0046
25 7 8 0.0422 0.0067
25 7 9 -0.4417 0.0386
25 7 10 -3.3826 -0.0656
25 7 11 -4.6137 -0.0229
25 9 0 9.8094 -0.0384
25 9 1 1.7091 0.0411
25 9 2 9.2157 -0.0436
25 9 3 -0.4277 0.0136
25 9 4 5.2172 0.0088
25 9 5 2.2280 0.0454
25 9 6 2.1110 0.0039
25 9 7 5.6182 0.0565
25 9 8 -2.8679 -0.0425
25 9 9 3.6849 0.1052
25 9 10 -6.9096 -0.1992
25 11 0 0.9483 0.0858
25 11 1 -0.1629 0.0335
25 11 2 -2.2026 -0.0109
25 11 3 -3.3694 -0.0289
25 11 4 -1.4756 0.0159
25 11 5 0.3579 -0.0358
25 11 6 2.9401 -0.0204
25 11 7 1.8931 -0.0365
25 13 0 4.1422 -0.0121
25 13 1 -3.3533 0.0468
25 13 2 -2.7861 -0.2230
26 0 0 -4.3696 -0.0002
26 0 2 -0.2259 -0.1238
26 0 4 3.9101 0.0291
26 0 6 -4.6726 -0.0981
26 0 8 1.7555 -0.0825
26 0 10 2.4872 -0.0706
26 0 12 0.2212 -0.1765
26 2 0 -12.0816 0.0277
26 2 1 2.9787 -0.0587
26 2 2 -7.0690 0.0362
26 2 3 2.2251 0.0941
26 2 4 1.0910 0.0519
26 2 5 0.1238 -0.1567
26 2 6 -1.9158 -0.0146
26 2 7 0.6543 0.0082
26 2 8 3.1849 -0.0052
26 2 9 -1.8809 0.2034
26 2 10 3.1217 -0.0750
26 2 11 -1.4354 -0.1386
26 2 12 0.5531 -0.0841
26 4 0 5.2561 0.0569
26 4 1 -1.5326 0.0069
26 4 2 3.1770 0.0096
26 4 3 -2.7312 0.1093
26 4 4 3.0092 -0.0605
26 4 5 -3.0625 -0.0592
26 4 6 -0.5796 -0.0036
26 4 7 0.0147 0.0462
26 4 8 0.0030 0.0793
26 4 9 0.1853 0.1374
26 4 10 2.2494 0.0321
26 4 11 3.1663 -0.0196
26 6 0 0.0664 0.0414
26 6 1 -3.0929 -0.0020
26 6 2 -2.3434 0.0292
26 6 3 -2.3757 0.0406
26 6 4 0.3571 0.0100
26 6 5 -0.2648 -0.0013
26 6 6 2.4609 0.0611
26 6 7 0.9736 0.0904
26 6 8 -0.0905 0.0595
26 6 9 1.2567 0.1029
26 6 10 -0.0739 0.0638
26 8 0 -0.0169 0.0203
26 8 1 6.0810 -0.0612
26 8 2 0.4298 0.0215
26 8 3 4.5250 -0.0356
26 8 4 2.1537 -0.0057
26 8 5 2.8501 -0.0272
26 8 6 2.3588 0.0240
26 8 7 -2.2500 -0.0433
26 8 8 1.5635 0.0594
26 8 9 -3.4643 -0.0835
26 10 0 -2.5756 -0.0045
26 10 1 -1.0628 0.1030
26 10 2 -4.5681 0.0863
26 10 3 -1.4984 0.0701
26 10 4 -1.9257 0.0289
26 10 5 -0.1284 0.0464
26 10 6 -2.5697 -0.0405
26 12 0 -4.9291 -0.0197
26 12 3 -0.4127 -0.1652
27 1 0 10.6441 -0.0268
27 1 1 -2.2678 0.0481
27 1 2 12.2158 0.0272
27 1 3 -1.2329 -0.1117
27 1 4 0.4710 -0.0465
27 1 5 1.3421 0.0181
27 1 6 3.4667 0.0823
27 1 7 0.6933 0.0737
27 1 8 2.3789 0.1342
27 1 9 0.9244 -0.2601
27 1 10 -3.2448 0.0515
27 3 0 1.0703 0.0036
27 3 1 9.4218 0.0337
27 3 2 3.0570 -0.0028
27 3 3 5.5704 -0.1279
27 3 4 -3.2752 0.0152
27 3 5 3.7226 0.0119
27 3 6 -0.8849 0.0618
27 3 7 -1.0273 0.0918
27 3 8 2.0260 0.0102
27 3 9 -0.6000 -0.1196
27 3 10 1.2576 0.0479
27 5 0 -3.4433 -0.0061
27 5 1 -2.0986 0.0238
27 5 2 1.3922 -0.0504
27 5 3 -0.3595 -0.0455
27 5 4 1.7792 0.0037
27 5 5 0.7838 -0.0074
27 5 6 1.6078 0.0492
27 5 7 -1.5528 -0.0609
27 5 8 3.4998 0.0416
27 5 9 -2.3697 -0.1878
27 7 0 -0.2256 -0.0012
27 7 1 1.4498 0.0421
27 7 2 1.0445 0.0036
27 7 3 3.2767 -0.0130
27 7 4 -1.7463 0.0102
27 7 5 -0.4406 -0.0455
27 7 6 -5.4008 -0.0220
27 7 7 -0.7397 -0.0334
27 7 8 -3.6349 -0.0670
27 9 0 -3.2828 0.0899
27 9 1 -7.6263 0.0204
27 9 2 -0.7293 0.0766
27 9 3 -4.1722 0.0617
27 9 4 -2.4856 0.0074
27 9 5 -5.2954 0.0035
27 9 6 -2.8732 0.0374
27 11 0 -2.6052 -0.0930
27 11 1 -5.3730 -0.1033
27 11 2 1.1092 -0.1812
28 0 0 -5.2201 0.0110
28 0 2 -11.8558 -0.1327
28 0 4 -1.2422 -0.0124
28 0 6 2.8733 0.0743
28 0 8 -2.6009 -0.1065
28 2 0 3.2726 0.0536
28 2 1 -7.0120 -0.0733
28 2 2 -3.9879 0.0084
28 2 3 -4.7620 0.0318
28 2 4 0.8920 0.0493
28 2 5 -4.5247 0.0042
28 2 6 2.7997 0.0536
28 2 7 -1.7491 -0.1483
28 2 8 -2.5297 -0.0169
28 2 9 1.6265 0.0497
28 4 0 -3.3152 0.0038
28 4 1 -5.2358 -0.0497
28 4 2 -6.1999 0.0754
28 4 3 -2.0376 0.0146
28 4 4 -3.6394 0.0382
28 4 5 0.0722 0.0316
28 4 6 -0.1017 -0.0765
28 4 7 2.3884 0.0152
28 4 8 -2.9682 -0.1718
28 6 0 7.3473 0.0582
28 6 1 -1.3361 0.0450
28 6 2 4.3725 0.0588
28 6 3 -4.3469 0.0789
28 6 4 0.6167 0.0168
28 6 5 -4.3023 0.0842
28 6 6 1.3097 0.0107
28 6 7 -3.6745 0.0375
28 8 0 -1.2006 0.0133
28 8 1 2.7500 -0.0020
28 8 2 -3.5739 0.0093
28 8 3 1.1388 -0.0672
28 8 4 -1.9753 0.0858
28 8 5 3.7245 -0.0170
28 10 0 3.4244 -0.0379
28 10 1 3.0472 -0.0378
29 1 0 -3.6990 -0.0697
29 1 1 3.3901 0.1885
29 1 2 2.4761 -0.0098
29 1 3 1.9226 0.1032
29 1 4 1.3640 0.0006
29 1 5 1.0382 0.0622
29 1 6 -6.9912 -0.2036
29 1 7 1.0933 0.0868
29 3 0 -3.1520 0.0013
29 3 1 1.3335 0.0982
29 3 2 0.0053 -0.0826
29 3 3 -0.3589 0.0418
29 3 4 2.6612 -0.0308
29 3 5 -1.7107 -0.0152
29 3 6 -1.4350 -0.0291
29 5 0 -0.8828 -0.0040
29 5 1 6.8491 -0.0293
29 5 2 -1.6730 -0.0662
29 5 3 4.0413 -0.0639
29 5 4 0.2809 -0.0043
29 5 5 0.6253 -0.0445
29 7 0 0.2930 -0.1519
29 7 1 -4.0404 -0.0990
29 7 2 0.5382 -0.2103
29 7 3 -2.2143 0.0080
30 0 0 -0.0117 0.1529
30 0 2 -0.4914 0.1161
30 0 4 -4.9054 -0.1338
30 2 0 0.7781 -0.0357
30 2 1 -2.3350 -0.1524
30 2 2 0.9867 0.0690
30 2 3 -1.3583 -0.0629
30 2 4 -4.3916 -0.0500
30 4 0 2.4188 -0.1184
30 4 1 0.0601 -0.0416
30 4 2 4.0040 0.0132
30 4 3 1.4099 0.0438
30 6 0 -5.3198 -0.0084
30 6 1 -0.3297 0.0075
31 1 0 2.3955 -0.0238
31 1 1 1.9197 0.0659
31 3 0 2.0051 0.1198
31 3 1 -0.1613 0.0212
0 0 0 0.0 0.0
;
_shelx_fab_checksum              24531
_olex2_submission_special_instructions 'No special instructions were received'
_exptl_crystal_recrystallization_method 
'Re-crystallisation from solvent: Dichloromethane'
####################################################################### 
# 
# This file contains crystal structure data downloaded from the 
# Cambridge Structural Database (CSD) hosted by the Cambridge 
# Crystallographic Data Centre (CCDC).
# 
# Full information about CCDC data access policies and citation 
# guidelines are available at http://www.ccdc.cam.ac.uk/access/V1 
# 
# Audit and citation data items may have been added by the CCDC. 
# Please retain this information to preserve the provenance of 
# this file and to allow appropriate attribution of the data. 
# 
#######################################################################

data_raj255
_database_code_depnum_ccdc_archive 'CCDC 2220397'
loop_
_audit_author_name
_audit_author_address
'Michael Linseis'
;University Konstanz
Germany
;
_audit_update_record             
;
2022-11-17 deposited with the CCDC.	2023-01-18 downloaded from the CCDC.
;
_audit_creation_date             2022-11-17
_audit_creation_method           
;
Olex2 1.5
(compiled 2022.04.07 svn.rca3783a0 for OlexSys, GUI svn.r6498)
;
_shelx_SHELXL_version_number     2018/3
_chemical_name_common            ?
_chemical_name_systematic        'TOTA F4BQ'
_chemical_formula_moiety         'C3 F2 O, C18 H9 N O3'
_chemical_formula_sum            'C21 H9 F2 N O4'
_chemical_formula_weight         377.29
_chemical_melting_point          ?
loop_
_atom_type_symbol
_atom_type_description
_atom_type_scat_dispersion_real
_atom_type_scat_dispersion_imag
_atom_type_scat_source
C C 0.0033 0.0016 'International Tables Vol C Tables 4.2.6.8 and 6.1.1.4'
H H 0.0000 0.0000 'International Tables Vol C Tables 4.2.6.8 and 6.1.1.4'
F F 0.0171 0.0103 'International Tables Vol C Tables 4.2.6.8 and 6.1.1.4'
N N 0.0061 0.0033 'International Tables Vol C Tables 4.2.6.8 and 6.1.1.4'
O O 0.0106 0.0060 'International Tables Vol C Tables 4.2.6.8 and 6.1.1.4'

_shelx_space_group_comment       
;
The symmetry employed for this shelxl refinement is uniquely defined
by the following loop, which should always be used as a source of
symmetry information in preference to the above space-group names.
They are only intended as comments.
;
_space_group_crystal_system      triclinic
_space_group_IT_number           2
_space_group_name_H-M_alt        'P -1'
_space_group_name_Hall           '-P 1'
loop_
_space_group_symop_operation_xyz
'x, y, z'
'-x, -y, -z'

_cell_length_a                   9.0452(6)
_cell_length_b                   10.1512(7)
_cell_length_c                   10.1574(7)
_cell_angle_alpha                112.442(5)
_cell_angle_beta                 94.726(5)
_cell_angle_gamma                115.784(5)
_cell_volume                     740.80(10)
_cell_formula_units_Z            2
_cell_measurement_reflns_used    6284
_cell_measurement_temperature    100
_cell_measurement_theta_max      28.15
_cell_measurement_theta_min      2.52
_shelx_estimated_absorpt_T_max   0.980
_shelx_estimated_absorpt_T_min   0.967
_exptl_absorpt_coefficient_mu    0.135
_exptl_absorpt_correction_T_max  0.9811
_exptl_absorpt_correction_T_min  0.8496
_exptl_absorpt_correction_type   multi-scan
_exptl_absorpt_process_details   
;
STOE X-Red32, absorption correction by Gaussian integration, analogous to
P. Coppens, "The Evaluation of Absorption and Extinction in Single-Crystal
Structure Analysis", published in: F. R. Ahmed (Editor), "Crystallographic
Computing", Munksgaard, Copenhagen (1970), 255 - 270. Afterwards scaling of
reflection intensities was performed within STOE LANA. J. Koziskova, F. Hahn,
J. Richter, J. Kozisek, Acta Chimica Slovaca, vol. 9, no. 2, 2016, pp. 136-140.
;
_exptl_absorpt_special_details   ?
_exptl_crystal_colour            brown
_exptl_crystal_colour_primary    brown
_exptl_crystal_density_diffrn    1.691
_exptl_crystal_density_meas      ?
_exptl_crystal_density_method    'not measured'
_exptl_crystal_description       fragment
_exptl_crystal_F_000             384
loop_
_exptl_crystal_face_index_h
_exptl_crystal_face_index_k
_exptl_crystal_face_index_l
_exptl_crystal_face_perp_dist
6 2 -3 0.0610
-6 -2 3 0.0360
1 -5 -3 0.1080
5 -2 -4 0.1270
2 -5 3 0.1000
-1 3 2 0.1050
-3 8 -5 0.0800

_exptl_crystal_size_max          0.25
_exptl_crystal_size_mid          0.217
_exptl_crystal_size_min          0.15
_exptl_transmission_factor_max   ?
_exptl_transmission_factor_min   ?
_diffrn_reflns_av_R_equivalents  0.0201
_diffrn_reflns_av_unetI/netI     0.0196
_diffrn_reflns_Laue_measured_fraction_full 0.980
_diffrn_reflns_Laue_measured_fraction_max 0.968
_diffrn_reflns_limit_h_max       11
_diffrn_reflns_limit_h_min       -11
_diffrn_reflns_limit_k_max       13
_diffrn_reflns_limit_k_min       -13
_diffrn_reflns_limit_l_max       13
_diffrn_reflns_limit_l_min       -13
_diffrn_reflns_number            6260
_diffrn_reflns_point_group_measured_fraction_full 0.980
_diffrn_reflns_point_group_measured_fraction_max 0.968
_diffrn_reflns_theta_full        25.242
_diffrn_reflns_theta_max         27.576
_diffrn_reflns_theta_min         2.486
_diffrn_ambient_temperature      100
_diffrn_detector                 'image plate (34 cm diameter)'
_diffrn_detector_area_resol_mean 6.67
_diffrn_detector_type            'STOE Imaging Plate'
_diffrn_measured_fraction_theta_full 0.980
_diffrn_measured_fraction_theta_max 0.968
_diffrn_measurement_details      
;
 239 frames, detector distance = 80 mm
;
_diffrn_measurement_device       '2-circle diffractometer'
_diffrn_measurement_device_type  'STOE IPDS 2T'
_diffrn_measurement_method       'rotation method, \w scans'
_diffrn_radiation_collimation    '0.5 mm diameter, monocapillary'
_diffrn_radiation_monochromator  'plane graphite'
_diffrn_radiation_polarisn_norm  0
_diffrn_radiation_probe          x-ray
_diffrn_radiation_type           'Mo K\a'
_diffrn_radiation_wavelength     0.71073
_diffrn_source                   
'Sealed Mo X-ray tube, 12 x 0.4 mm long-fine focus'
_diffrn_source_current           40
_diffrn_source_power             2.000
_diffrn_source_voltage           50
_reflns_Friedel_coverage         0.000
_reflns_Friedel_fraction_full    .
_reflns_Friedel_fraction_max     .
_reflns_number_gt                2678
_reflns_number_total             3312
_reflns_special_details          'reflections have not been merged'
_reflns_threshold_expression     'I > 2\s(I)'
_computing_cell_refinement       
;
X-Area Recipe 1.33.0.0 (STOE, 2015)
;
_computing_data_collection       
;
X-Area WinXpose 2.0.22.0 (STOE, 2016)
;
_computing_data_reduction        
;
X-Area Integrate 1.74.2.0 (STOE, 2018)
X-Area LANA 1.75.3.0 (STOE, 2018)
;
_computing_molecular_graphics    'Olex2 1.5 (Dolomanov et al., 2009)'
_computing_publication_material  'Olex2 1.5 (Dolomanov et al., 2009)'
_computing_structure_refinement  'SHELXL 2018/3 (Sheldrick, 2015)'
_computing_structure_solution    'SHELXT  (Sheldrick, 2015)'
_refine_diff_density_max         0.242
_refine_diff_density_min         -0.270
_refine_diff_density_rms         0.049
_refine_ls_extinction_coef       .
_refine_ls_extinction_method     none
_refine_ls_goodness_of_fit_ref   1.034
_refine_ls_hydrogen_treatment    constr
_refine_ls_matrix_type           full
_refine_ls_number_parameters     253
_refine_ls_number_reflns         3312
_refine_ls_number_restraints     0
_refine_ls_R_factor_all          0.0500
_refine_ls_R_factor_gt           0.0382
_refine_ls_restrained_S_all      1.034
_refine_ls_shift/su_max          0.000
_refine_ls_shift/su_mean         0.000
_refine_ls_structure_factor_coef Fsqd
_refine_ls_weighting_details     
'w=1/[\s^2^(Fo^2^)+(0.0599P)^2^+0.2176P] where P=(Fo^2^+2Fc^2^)/3'
_refine_ls_weighting_scheme      calc
_refine_ls_wR_factor_gt          0.1005
_refine_ls_wR_factor_ref         0.1094
_refine_special_details          ?
_olex2_refinement_description    
;
1. Fixed Uiso
 At 1.2 times of:
  All C(H) groups
2.a Aromatic/amide H refined with riding coordinates:
 C11(H11), C9(H9), C3(H3), C5(H5), C10(H10), C4(H4), C15(H15), C16(H16),
 C17(H17)
;
_atom_sites_solution_hydrogens   geom
_atom_sites_solution_primary     dual
_atom_sites_solution_secondary   ?
loop_
_atom_site_label
_atom_site_type_symbol
_atom_site_fract_x
_atom_site_fract_y
_atom_site_fract_z
_atom_site_U_iso_or_equiv
_atom_site_adp_type
_atom_site_occupancy
_atom_site_site_symmetry_order
_atom_site_calc_flag
_atom_site_refinement_flags_posn
_atom_site_refinement_flags_adp
_atom_site_refinement_flags_occupancy
_atom_site_disorder_assembly
_atom_site_disorder_group
F2 F 0.73536(9) 0.82867(9) 0.17606(9) 0.02296(19) Uani 1 1 d . . . . .
F1 F 0.40724(9) 0.73329(9) 0.04364(9) 0.02281(19) Uani 1 1 d . . . . .
O4 O 0.82191(11) 0.59338(12) 0.13523(11) 0.0226(2) Uani 1 1 d . . . . .
O1 O 0.83782(11) 0.58856(11) 0.46479(11) 0.0217(2) Uani 1 1 d . . . . .
O3 O 0.43118(11) 0.75103(11) 0.35831(10) 0.0215(2) Uani 1 1 d . . . . .
O2 O 0.26620(11) 0.17409(11) 0.12548(11) 0.0214(2) Uani 1 1 d . . . . .
N1 N 0.52096(13) 0.50717(13) 0.29436(12) 0.0183(2) Uani 1 1 d . . . . .
C19 C 0.67607(16) 0.55105(15) 0.07304(14) 0.0187(3) Uani 1 1 d . . . . .
C7 C 0.34934(16) 0.46255(16) 0.24598(14) 0.0186(3) Uani 1 1 d . . . . .
C21 C 0.45656(16) 0.62293(15) 0.02483(14) 0.0186(3) Uani 1 1 d . . . . .
C18 C 0.79085(16) 0.70752(16) 0.49121(14) 0.0195(3) Uani 1 1 d . . . . .
C6 C 0.42657(16) 0.21791(16) 0.20615(14) 0.0197(3) Uani 1 1 d . . . . .
C20 C 0.61771(16) 0.66956(15) 0.08942(14) 0.0188(3) Uani 1 1 d . . . . .
C8 C 0.22362(16) 0.29688(16) 0.16078(14) 0.0196(3) Uani 1 1 d . . . . .
C13 C 0.63333(16) 0.66808(15) 0.40990(14) 0.0186(3) Uani 1 1 d . . . . .
C12 C 0.30575(16) 0.58495(16) 0.27727(14) 0.0194(3) Uani 1 1 d . . . . .
C14 C 0.58921(16) 0.78942(16) 0.43886(14) 0.0195(3) Uani 1 1 d . . . . .
C1 C 0.55215(16) 0.38274(16) 0.29355(14) 0.0188(3) Uani 1 1 d . . . . .
C11 C 0.13820(17) 0.54295(17) 0.22267(15) 0.0226(3) Uani 1 1 d . . . . .
H11 H 0.108615 0.624174 0.243123 0.027 Uiso 1 1 calc R U . . .
C9 C 0.05475(16) 0.25213(17) 0.10562(15) 0.0229(3) Uani 1 1 d . . . . .
H9 H -0.029971 0.141449 0.049262 0.027 Uiso 1 1 calc R U . . .
C3 C 0.74649(17) 0.30220(17) 0.36538(15) 0.0229(3) Uani 1 1 d . . . . .
H3 H 0.852428 0.329613 0.419858 0.027 Uiso 1 1 calc R U . . .
C2 C 0.71075(16) 0.42455(16) 0.37481(14) 0.0193(3) Uani 1 1 d . . . . .
C5 C 0.46007(17) 0.09420(17) 0.19361(15) 0.0228(3) Uani 1 1 d . . . . .
H5 H 0.376716 -0.016253 0.133291 0.027 Uiso 1 1 calc R U . . .
C10 C 0.01423(16) 0.37632(17) 0.13624(15) 0.0237(3) Uani 1 1 d . . . . .
H10 H -0.098611 0.347244 0.097971 0.028 Uiso 1 1 calc R U . . .
C4 C 0.62132(17) 0.13772(17) 0.27307(16) 0.0246(3) Uani 1 1 d . . . . .
H4 H 0.645560 0.055100 0.264128 0.030 Uiso 1 1 calc R U . . .
C15 C 0.70324(17) 0.95112(16) 0.54415(15) 0.0221(3) Uani 1 1 d . . . . .
H15 H 0.674950 1.032860 0.561781 0.027 Uiso 1 1 calc R U . . .
C16 C 0.86193(17) 0.98917(16) 0.62354(15) 0.0232(3) Uani 1 1 d . . . . .
H16 H 0.939980 1.097675 0.694545 0.028 Uiso 1 1 calc R U . . .
C17 C 0.90563(16) 0.86795(17) 0.59853(15) 0.0223(3) Uani 1 1 d . . . . .
H17 H 1.010986 0.894713 0.653488 0.027 Uiso 1 1 calc R U . . .

loop_
_atom_site_aniso_label
_atom_site_aniso_U_11
_atom_site_aniso_U_22
_atom_site_aniso_U_33
_atom_site_aniso_U_23
_atom_site_aniso_U_13
_atom_site_aniso_U_12
F2 0.0179(4) 0.0139(4) 0.0258(4) 0.0035(3) -0.0006(3) 0.0054(3)
F1 0.0215(4) 0.0194(4) 0.0293(4) 0.0091(3) 0.0041(3) 0.0142(3)
O4 0.0158(4) 0.0236(5) 0.0249(5) 0.0088(4) 0.0013(3) 0.0100(4)
O1 0.0150(4) 0.0190(5) 0.0262(5) 0.0070(4) 0.0001(3) 0.0087(4)
O3 0.0177(5) 0.0173(5) 0.0250(5) 0.0059(4) 0.0005(4) 0.0098(4)
O2 0.0171(4) 0.0167(4) 0.0254(5) 0.0065(4) 0.0003(4) 0.0084(4)
N1 0.0150(5) 0.0161(5) 0.0206(5) 0.0060(4) 0.0010(4) 0.0082(4)
C19 0.0154(6) 0.0193(6) 0.0193(6) 0.0076(5) 0.0024(5) 0.0087(5)
C7 0.0151(6) 0.0195(6) 0.0200(6) 0.0082(5) 0.0031(5) 0.0089(5)
C21 0.0193(6) 0.0173(6) 0.0212(6) 0.0080(5) 0.0048(5) 0.0120(5)
C18 0.0172(6) 0.0199(6) 0.0207(6) 0.0086(5) 0.0046(5) 0.0098(5)
C6 0.0163(6) 0.0201(6) 0.0212(6) 0.0088(5) 0.0038(5) 0.0092(5)
C20 0.0163(6) 0.0144(6) 0.0196(6) 0.0046(5) 0.0024(5) 0.0063(5)
C8 0.0181(6) 0.0193(6) 0.0218(6) 0.0092(5) 0.0047(5) 0.0104(5)
C13 0.0157(6) 0.0170(6) 0.0192(6) 0.0067(5) 0.0032(5) 0.0070(5)
C12 0.0170(6) 0.0177(6) 0.0202(6) 0.0067(5) 0.0032(5) 0.0085(5)
C14 0.0156(6) 0.0204(6) 0.0212(6) 0.0086(5) 0.0036(5) 0.0093(5)
C1 0.0180(6) 0.0191(6) 0.0215(6) 0.0094(5) 0.0055(5) 0.0113(5)
C11 0.0185(6) 0.0242(7) 0.0272(7) 0.0107(6) 0.0051(5) 0.0138(5)
C9 0.0165(6) 0.0216(6) 0.0255(7) 0.0094(5) 0.0029(5) 0.0077(5)
C3 0.0202(6) 0.0251(7) 0.0257(7) 0.0112(6) 0.0042(5) 0.0144(5)
C2 0.0169(6) 0.0191(6) 0.0199(6) 0.0073(5) 0.0040(5) 0.0093(5)
C5 0.0223(7) 0.0181(6) 0.0261(7) 0.0083(5) 0.0050(5) 0.0107(5)
C10 0.0155(6) 0.0261(7) 0.0274(7) 0.0106(6) 0.0035(5) 0.0108(5)
C4 0.0246(7) 0.0231(7) 0.0304(7) 0.0117(6) 0.0071(5) 0.0161(6)
C15 0.0212(6) 0.0185(6) 0.0243(7) 0.0076(5) 0.0054(5) 0.0103(5)
C16 0.0198(6) 0.0183(6) 0.0228(6) 0.0060(5) 0.0031(5) 0.0065(5)
C17 0.0160(6) 0.0222(6) 0.0227(6) 0.0083(5) 0.0015(5) 0.0075(5)

_geom_special_details            
;
 All esds (except the esd in the dihedral angle between two l.s. planes)
 are estimated using the full covariance matrix.  The cell esds are taken
 into account individually in the estimation of esds in distances, angles
 and torsion angles; correlations between esds in cell parameters are only
 used when they are defined by crystal symmetry.  An approximate (isotropic)
 treatment of cell esds is used for estimating esds involving l.s. planes.
;
loop_
_geom_bond_atom_site_label_1
_geom_bond_atom_site_label_2
_geom_bond_distance
_geom_bond_site_symmetry_2
_geom_bond_publ_flag
F2 C20 1.3345(14) . ?
F1 C21 1.3326(14) . ?
O4 C19 1.2191(15) . ?
O1 C18 1.3887(15) . ?
O1 C2 1.3888(15) . ?
O3 C12 1.3892(15) . ?
O3 C14 1.3941(15) . ?
O2 C6 1.3921(15) . ?
O2 C8 1.3892(15) . ?
N1 C7 1.3961(16) . ?
N1 C13 1.4050(16) . ?
N1 C1 1.4062(16) . ?
C19 C21 1.4718(18) 2_665 ?
C19 C20 1.4724(17) . ?
C7 C8 1.3903(18) . ?
C7 C12 1.3948(17) . ?
C21 C20 1.3358(18) . ?
C18 C13 1.3892(17) . ?
C18 C17 1.3804(19) . ?
C6 C1 1.3872(18) . ?
C6 C5 1.3785(18) . ?
C8 C9 1.3837(17) . ?
C13 C14 1.3905(17) . ?
C12 C11 1.3803(18) . ?
C14 C15 1.3809(18) . ?
C1 C2 1.3883(17) . ?
C11 H11 0.9300 . ?
C11 C10 1.3940(18) . ?
C9 H9 0.9300 . ?
C9 C10 1.3935(18) . ?
C3 H3 0.9300 . ?
C3 C2 1.3855(18) . ?
C3 C4 1.3907(19) . ?
C5 H5 0.9300 . ?
C5 C4 1.3954(18) . ?
C10 H10 0.9300 . ?
C4 H4 0.9300 . ?
C15 H15 0.9300 . ?
C15 C16 1.3961(18) . ?
C16 H16 0.9300 . ?
C16 C17 1.3913(18) . ?
C17 H17 0.9300 . ?

loop_
_geom_angle_atom_site_label_1
_geom_angle_atom_site_label_2
_geom_angle_atom_site_label_3
_geom_angle
_geom_angle_site_symmetry_1
_geom_angle_site_symmetry_3
_geom_angle_publ_flag
C18 O1 C2 117.35(10) . . ?
C12 O3 C14 117.33(10) . . ?
C8 O2 C6 117.40(10) . . ?
C7 N1 C13 117.00(10) . . ?
C7 N1 C1 116.86(10) . . ?
C13 N1 C1 116.57(10) . . ?
O4 C19 C21 122.81(12) . 2_665 ?
O4 C19 C20 122.86(12) . . ?
C21 C19 C20 114.33(11) 2_665 . ?
C8 C7 N1 120.01(11) . . ?
C8 C7 C12 120.14(11) . . ?
C12 C7 N1 119.77(11) . . ?
F1 C21 C19 115.84(11) . 2_665 ?
F1 C21 C20 121.38(11) . . ?
C20 C21 C19 122.76(11) . 2_665 ?
O1 C18 C13 121.19(11) . . ?
C17 C18 O1 118.67(11) . . ?
C17 C18 C13 120.13(12) . . ?
C1 C6 O2 120.73(11) . . ?
C5 C6 O2 118.63(11) . . ?
C5 C6 C1 120.60(12) . . ?
F2 C20 C19 115.92(11) . . ?
F2 C20 C21 121.19(11) . . ?
C21 C20 C19 122.88(11) . . ?
O2 C8 C7 120.69(11) . . ?
C9 C8 O2 118.91(11) . . ?
C9 C8 C7 120.37(12) . . ?
C18 C13 N1 120.16(11) . . ?
C18 C13 C14 120.05(12) . . ?
C14 C13 N1 119.74(11) . . ?
O3 C12 C7 120.63(11) . . ?
C11 C12 O3 118.92(11) . . ?
C11 C12 C7 120.39(12) . . ?
C13 C14 O3 120.51(11) . . ?
C15 C14 O3 118.76(11) . . ?
C15 C14 C13 120.69(12) . . ?
C6 C1 N1 119.75(11) . . ?
C6 C1 C2 120.08(12) . . ?
C2 C1 N1 120.10(11) . . ?
C12 C11 H11 120.7 . . ?
C12 C11 C10 118.65(12) . . ?
C10 C11 H11 120.7 . . ?
C8 C9 H9 120.7 . . ?
C8 C9 C10 118.63(12) . . ?
C10 C9 H9 120.7 . . ?
C2 C3 H3 120.6 . . ?
C2 C3 C4 118.89(12) . . ?
C4 C3 H3 120.6 . . ?
C1 C2 O1 121.24(11) . . ?
C3 C2 O1 118.50(11) . . ?
C3 C2 C1 120.25(12) . . ?
C6 C5 H5 120.6 . . ?
C6 C5 C4 118.79(12) . . ?
C4 C5 H5 120.6 . . ?
C11 C10 H10 119.1 . . ?
C9 C10 C11 121.80(12) . . ?
C9 C10 H10 119.1 . . ?
C3 C4 C5 121.31(12) . . ?
C3 C4 H4 119.3 . . ?
C5 C4 H4 119.3 . . ?
C14 C15 H15 120.7 . . ?
C14 C15 C16 118.53(12) . . ?
C16 C15 H15 120.7 . . ?
C15 C16 H16 119.3 . . ?
C17 C16 C15 121.30(12) . . ?
C17 C16 H16 119.3 . . ?
C18 C17 C16 119.26(12) . . ?
C18 C17 H17 120.4 . . ?
C16 C17 H17 120.4 . . ?

loop_
_geom_torsion_atom_site_label_1
_geom_torsion_atom_site_label_2
_geom_torsion_atom_site_label_3
_geom_torsion_atom_site_label_4
_geom_torsion
_geom_torsion_site_symmetry_1
_geom_torsion_site_symmetry_2
_geom_torsion_site_symmetry_3
_geom_torsion_site_symmetry_4
_geom_torsion_publ_flag
F1 C21 C20 F2 0.4(2) . . . . ?
F1 C21 C20 C19 179.03(11) . . . . ?
O4 C19 C20 F2 0.74(19) . . . . ?
O4 C19 C20 C21 -177.98(12) . . . . ?
O1 C18 C13 N1 -2.64(18) . . . . ?
O1 C18 C13 C14 179.81(11) . . . . ?
O1 C18 C17 C16 178.42(12) . . . . ?
O3 C12 C11 C10 177.39(12) . . . . ?
O3 C14 C15 C16 -179.43(11) . . . . ?
O2 C6 C1 N1 -3.59(18) . . . . ?
O2 C6 C1 C2 179.21(11) . . . . ?
O2 C6 C5 C4 179.33(12) . . . . ?
O2 C8 C9 C10 -177.35(12) . . . . ?
N1 C7 C8 O2 1.34(18) . . . . ?
N1 C7 C8 C9 -176.50(12) . . . . ?
N1 C7 C12 O3 -1.06(18) . . . . ?
N1 C7 C12 C11 176.18(12) . . . . ?
N1 C13 C14 O3 2.70(18) . . . . ?
N1 C13 C14 C15 -175.05(12) . . . . ?
N1 C1 C2 O1 3.72(18) . . . . ?
N1 C1 C2 C3 -175.10(12) . . . . ?
C19 C21 C20 F2 179.13(11) 2_665 . . . ?
C19 C21 C20 C19 -2.2(2) 2_665 . . . ?
C7 N1 C13 C18 162.42(11) . . . . ?
C7 N1 C13 C14 -20.03(17) . . . . ?
C7 N1 C1 C6 19.81(17) . . . . ?
C7 N1 C1 C2 -162.99(11) . . . . ?
C7 C8 C9 C10 0.5(2) . . . . ?
C7 C12 C11 C10 0.1(2) . . . . ?
C21 C19 C20 F2 -179.24(10) 2_665 . . . ?
C21 C19 C20 C21 2.0(2) 2_665 . . . ?
C18 O1 C2 C1 11.07(17) . . . . ?
C18 O1 C2 C3 -170.09(11) . . . . ?
C18 C13 C14 O3 -179.75(11) . . . . ?
C18 C13 C14 C15 2.50(19) . . . . ?
C6 O2 C8 C7 15.08(17) . . . . ?
C6 O2 C8 C9 -167.04(11) . . . . ?
C6 C1 C2 O1 -179.09(11) . . . . ?
C6 C1 C2 C3 2.08(19) . . . . ?
C6 C5 C4 C3 0.9(2) . . . . ?
C8 O2 C6 C1 -13.92(17) . . . . ?
C8 O2 C6 C5 168.17(11) . . . . ?
C8 C7 C12 O3 -177.97(11) . . . . ?
C8 C7 C12 C11 -0.7(2) . . . . ?
C8 C9 C10 C11 -1.2(2) . . . . ?
C13 N1 C7 C8 -163.87(11) . . . . ?
C13 N1 C7 C12 19.21(17) . . . . ?
C13 N1 C1 C6 165.13(11) . . . . ?
C13 N1 C1 C2 -17.67(17) . . . . ?
C13 C18 C17 C16 -0.29(19) . . . . ?
C13 C14 C15 C16 -1.64(19) . . . . ?
C12 O3 C14 C13 15.54(17) . . . . ?
C12 O3 C14 C15 -166.66(11) . . . . ?
C12 C7 C8 O2 178.25(11) . . . . ?
C12 C7 C8 C9 0.41(19) . . . . ?
C12 C11 C10 C9 0.9(2) . . . . ?
C14 O3 C12 C7 -16.40(17) . . . . ?
C14 O3 C12 C11 166.32(12) . . . . ?
C14 C15 C16 C17 -0.18(19) . . . . ?
C1 N1 C7 C8 -18.70(17) . . . . ?
C1 N1 C7 C12 164.38(11) . . . . ?
C1 N1 C13 C18 17.14(17) . . . . ?
C1 N1 C13 C14 -165.31(11) . . . . ?
C1 C6 C5 C4 1.4(2) . . . . ?
C2 O1 C18 C13 -11.61(17) . . . . ?
C2 O1 C18 C17 169.69(11) . . . . ?
C2 C3 C4 C5 -1.7(2) . . . . ?
C5 C6 C1 N1 174.28(12) . . . . ?
C5 C6 C1 C2 -2.92(19) . . . . ?
C4 C3 C2 O1 -178.65(12) . . . . ?
C4 C3 C2 C1 0.21(19) . . . . ?
C15 C16 C17 C18 1.1(2) . . . . ?
C17 C18 C13 N1 176.03(12) . . . . ?
C17 C18 C13 C14 -1.51(19) . . . . ?

_shelx_res_file                  
;
TITL raj255_a.res in P-1
    raj255.res
    created by SHELXL-2018/3 at 14:41:14 on 17-Nov-2022
REM Old TITL raj255_a.res in P-1
REM SHELXT solution in P-1: R1 0.108, Rweak 0.002, Alpha 0.064
REM <I/s> 0.000 for 0 systematic absences, Orientation as input
REM Formula found by SHELXT: C21 F3 N O3
CELL 0.71073 9.0452 10.1512 10.1574 112.442 94.726 115.784
ZERR 2 0.0006 0.0007 0.0007 0.005 0.005 0.005
LATT 1
SFAC C H F N O
UNIT 42 18 4 2 8

L.S. 10
PLAN  15
SIZE 0.15 0.217 0.25
TEMP 100
CONF
BOND
list 4
MORE -1
BOND $H
fmap 2
acta
OMIT 4 -4 10
REM <olex2.extras>
REM <HklSrc "%.\\raj255-2-zus.hkl">
REM </olex2.extras>

WGHT    0.059900    0.217600
FVAR       1.33820
F2    3    0.735356    0.828671    0.176055    11.00000    0.01794    0.01390 =
         0.02581    0.00350   -0.00061    0.00537
F1    3    0.407238    0.733287    0.043643    11.00000    0.02148    0.01936 =
         0.02929    0.00907    0.00414    0.01420
O4    5    0.821914    0.593385    0.135231    11.00000    0.01580    0.02363 =
         0.02485    0.00878    0.00129    0.01005
O1    5    0.837823    0.588564    0.464792    11.00000    0.01505    0.01900 =
         0.02624    0.00704    0.00011    0.00873
O3    5    0.431184    0.751033    0.358314    11.00000    0.01774    0.01729 =
         0.02505    0.00587    0.00055    0.00978
O2    5    0.266196    0.174088    0.125477    11.00000    0.01711    0.01670 =
         0.02539    0.00654    0.00033    0.00841
N1    4    0.520962    0.507170    0.294364    11.00000    0.01504    0.01614 =
         0.02056    0.00604    0.00101    0.00816
C19   1    0.676069    0.551046    0.073044    11.00000    0.01537    0.01930 =
         0.01931    0.00757    0.00242    0.00871
C7    1    0.349336    0.462545    0.245980    11.00000    0.01507    0.01946 =
         0.01996    0.00819    0.00311    0.00887
C21   1    0.456559    0.622931    0.024828    11.00000    0.01931    0.01726 =
         0.02124    0.00799    0.00477    0.01198
C18   1    0.790852    0.707519    0.491213    11.00000    0.01723    0.01986 =
         0.02068    0.00865    0.00460    0.00979
C6    1    0.426571    0.217907    0.206146    11.00000    0.01631    0.02012 =
         0.02125    0.00879    0.00383    0.00918
C20   1    0.617710    0.669562    0.089424    11.00000    0.01629    0.01436 =
         0.01961    0.00459    0.00241    0.00633
C8    1    0.223624    0.296885    0.160783    11.00000    0.01805    0.01929 =
         0.02185    0.00916    0.00465    0.01039
C13   1    0.633332    0.668084    0.409900    11.00000    0.01574    0.01700 =
         0.01921    0.00673    0.00319    0.00704
C12   1    0.305751    0.584946    0.277270    11.00000    0.01703    0.01774 =
         0.02021    0.00671    0.00324    0.00849
C14   1    0.589205    0.789423    0.438858    11.00000    0.01562    0.02040 =
         0.02115    0.00857    0.00362    0.00935
C1    1    0.552150    0.382741    0.293550    11.00000    0.01802    0.01908 =
         0.02151    0.00940    0.00547    0.01127
C11   1    0.138200    0.542952    0.222669    11.00000    0.01848    0.02419 =
         0.02719    0.01071    0.00507    0.01378
AFIX  43
H11   2    0.108615    0.624174    0.243123    11.00000   -1.20000
AFIX   0
C9    1    0.054745    0.252131    0.105616    11.00000    0.01651    0.02160 =
         0.02555    0.00941    0.00289    0.00767
AFIX  43
H9    2   -0.029971    0.141449    0.049262    11.00000   -1.20000
AFIX   0
C3    1    0.746494    0.302200    0.365375    11.00000    0.02023    0.02512 =
         0.02573    0.01123    0.00424    0.01441
AFIX  43
H3    2    0.852428    0.329613    0.419858    11.00000   -1.20000
AFIX   0
C2    1    0.710754    0.424547    0.374814    11.00000    0.01690    0.01914 =
         0.01995    0.00730    0.00402    0.00931
C5    1    0.460065    0.094198    0.193608    11.00000    0.02228    0.01811 =
         0.02607    0.00828    0.00502    0.01075
AFIX  43
H5    2    0.376716   -0.016253    0.133291    11.00000   -1.20000
AFIX   0
C10   1    0.014229    0.376322    0.136241    11.00000    0.01551    0.02609 =
         0.02736    0.01065    0.00351    0.01080
AFIX  43
H10   2   -0.098611    0.347244    0.097971    11.00000   -1.20000
AFIX   0
C4    1    0.621318    0.137724    0.273072    11.00000    0.02455    0.02306 =
         0.03036    0.01174    0.00710    0.01606
AFIX  43
H4    2    0.645560    0.055100    0.264128    11.00000   -1.20000
AFIX   0
C15   1    0.703241    0.951118    0.544148    11.00000    0.02119    0.01846 =
         0.02426    0.00763    0.00545    0.01026
AFIX  43
H15   2    0.674950    1.032860    0.561781    11.00000   -1.20000
AFIX   0
C16   1    0.861935    0.989166    0.623539    11.00000    0.01978    0.01831 =
         0.02283    0.00599    0.00309    0.00648
AFIX  43
H16   2    0.939980    1.097675    0.694545    11.00000   -1.20000
AFIX   0
C17   1    0.905632    0.867951    0.598526    11.00000    0.01596    0.02223 =
         0.02272    0.00825    0.00149    0.00752
AFIX  43
H17   2    1.010986    0.894713    0.653488    11.00000   -1.20000
AFIX   0
HKLF 4


REM  raj255_a.res in P-1
REM wR2 = 0.1094, GooF = S = 1.034, Restrained GooF = 1.034 for all data
REM R1 = 0.0382 for 2678 Fo > 4sig(Fo) and 0.0500 for all 3312 data
REM 253 parameters refined using 0 restraints

END

WGHT      0.0599      0.2176

REM Highest difference peak  0.242,  deepest hole -0.270,  1-sigma level  0.049
Q1    1   0.4020  0.5334 -0.0300  11.00000  0.05    0.24
Q2    1   0.5453  0.6395  0.0261  11.00000  0.05    0.23
Q3    1   0.6424  0.6089  0.0642  11.00000  0.05    0.22
Q4    1   0.7046  0.6811  0.4488  11.00000  0.05    0.22
Q5    1   0.2824  0.3832  0.2068  11.00000  0.05    0.22
Q6    1   0.6185  0.4036  0.3406  11.00000  0.05    0.22
Q7    1   0.0823  0.4568  0.1971  11.00000  0.05    0.21
Q8    1   0.6666  0.8793  0.4863  11.00000  0.05    0.21
Q9    1   0.5394  0.1243  0.2519  11.00000  0.05    0.21
Q10   1   0.2147  0.5570  0.2492  11.00000  0.05    0.20
Q11   1   0.6224  0.7337  0.4184  11.00000  0.05    0.20
Q12   1   0.4948  0.3026  0.2412  11.00000  0.05    0.20
Q13   1   0.0413  0.3189  0.1104  11.00000  0.05    0.20
Q14   1   0.3185  0.5178  0.2812  11.00000  0.05    0.19
Q15   1   0.7242  0.3572  0.3685  11.00000  0.05    0.19
;
_shelx_res_checksum              74221
_olex2_submission_special_instructions 'No special instructions were received'
_exptl_crystal_recrystallization_method 'Re-crystallisation from solvent'
_chemical_compound_source        Dichloromethane
####################################################################### 
# 
# This file contains crystal structure data downloaded from the 
# Cambridge Structural Database (CSD) hosted by the Cambridge 
# Crystallographic Data Centre (CCDC).
# 
# Full information about CCDC data access policies and citation 
# guidelines are available at http://www.ccdc.cam.ac.uk/access/V1 
# 
# Audit and citation data items may have been added by the CCDC. 
# Please retain this information to preserve the provenance of 
# this file and to allow appropriate attribution of the data. 
# 
#######################################################################

data_raj151
_database_code_depnum_ccdc_archive 'CCDC 2220398'
loop_
_audit_author_name
_audit_author_address
'Michael Linseis'
;University Konstanz
Germany
;
_audit_update_record             
;
2022-11-17 deposited with the CCDC.	2023-01-18 downloaded from the CCDC.
;
_audit_creation_date             2022-11-02
_audit_creation_method           
;
Olex2 1.5
(compiled 2021.10.07 svn.r9718050b for OlexSys, GUI svn.r6410)
;
_shelx_SHELXL_version_number     2018/3
_chemical_name_common            ?
_chemical_name_systematic        'PAA F4TCNQ'
_chemical_formula_moiety         'C H2 Cl2, 2(C12 F4 N4), 2(C18 H9 N O3)'
_chemical_formula_sum            'C61 H20 Cl2 F8 N10 O6'
_chemical_formula_weight         1211.77
_chemical_melting_point          ?
loop_
_atom_type_symbol
_atom_type_description
_atom_type_scat_dispersion_real
_atom_type_scat_dispersion_imag
_atom_type_scat_source
C C 0.0033 0.0016 'International Tables Vol C Tables 4.2.6.8 and 6.1.1.4'
H H 0.0000 0.0000 'International Tables Vol C Tables 4.2.6.8 and 6.1.1.4'
Cl Cl 0.1484 0.1585 'International Tables Vol C Tables 4.2.6.8 and 6.1.1.4'
F F 0.0171 0.0103 'International Tables Vol C Tables 4.2.6.8 and 6.1.1.4'
N N 0.0061 0.0033 'International Tables Vol C Tables 4.2.6.8 and 6.1.1.4'
O O 0.0106 0.0060 'International Tables Vol C Tables 4.2.6.8 and 6.1.1.4'

_shelx_space_group_comment       
;
The symmetry employed for this shelxl refinement is uniquely defined
by the following loop, which should always be used as a source of
symmetry information in preference to the above space-group names.
They are only intended as comments.
;
_space_group_crystal_system      monoclinic
_space_group_IT_number           14
_space_group_name_H-M_alt        'P 1 21/c 1'
_space_group_name_Hall           '-P 2ybc'
loop_
_space_group_symop_operation_xyz
'x, y, z'
'-x, y+1/2, -z+1/2'
'-x, -y, -z'
'x, -y-1/2, z-1/2'

_cell_length_a                   17.1173(6)
_cell_length_b                   19.0311(5)
_cell_length_c                   16.1480(6)
_cell_angle_alpha                90
_cell_angle_beta                 109.490(3)
_cell_angle_gamma                90
_cell_volume                     4959.0(3)
_cell_formula_units_Z            4
_cell_measurement_reflns_used    34532
_cell_measurement_temperature    100
_cell_measurement_theta_max      28.05
_cell_measurement_theta_min      1.84
_shelx_estimated_absorpt_T_max   0.955
_shelx_estimated_absorpt_T_min   0.893
_exptl_absorpt_coefficient_mu    0.232
_exptl_absorpt_correction_T_max  0.9174
_exptl_absorpt_correction_T_min  0.5802
_exptl_absorpt_correction_type   multi-scan
_exptl_absorpt_process_details   
;
STOE LANA, absorption correction by scaling of reflection intensities.
J. Koziskova, F. Hahn, J. Richter, J. Kozisek, "Comparison of different
absorption corrections on the model structure of tetrakis(\m~2~-acetato)-
diaqua-di-copper(II)", Acta Chimica Slovaca, vol. 9, no. 2, 2016, pp. 136 - 140.
Afterwards a spherical absorption correction was performed within STOE LANA.
;
_exptl_absorpt_special_details   ?
_exptl_crystal_colour            green
_exptl_crystal_colour_primary    green
_exptl_crystal_density_diffrn    1.623
_exptl_crystal_density_meas      ?
_exptl_crystal_density_method    'not measured'
_exptl_crystal_description       prism
_exptl_crystal_F_000             2440
_exptl_crystal_size_max          0.5
_exptl_crystal_size_mid          0.3
_exptl_crystal_size_min          0.2
_exptl_transmission_factor_max   ?
_exptl_transmission_factor_min   ?
_diffrn_reflns_av_R_equivalents  0.0283
_diffrn_reflns_av_unetI/netI     0.0279
_diffrn_reflns_Laue_measured_fraction_full 0.999
_diffrn_reflns_Laue_measured_fraction_max 0.980
_diffrn_reflns_limit_h_max       22
_diffrn_reflns_limit_h_min       -22
_diffrn_reflns_limit_k_max       24
_diffrn_reflns_limit_k_min       -24
_diffrn_reflns_limit_l_max       18
_diffrn_reflns_limit_l_min       -20
_diffrn_reflns_number            29782
_diffrn_reflns_point_group_measured_fraction_full 0.999
_diffrn_reflns_point_group_measured_fraction_max 0.980
_diffrn_reflns_theta_full        25.242
_diffrn_reflns_theta_max         27.690
_diffrn_reflns_theta_min         1.844
_diffrn_ambient_temperature      100
_diffrn_detector                 'image plate (34 cm diameter)'
_diffrn_detector_area_resol_mean 6.67
_diffrn_detector_type            'STOE Imaging Plate'
_diffrn_measured_fraction_theta_full 0.999
_diffrn_measured_fraction_theta_max 0.980
_diffrn_measurement_details      
;
 153 frames, detector distance = 80 mm
;
_diffrn_measurement_device       '2-circle diffractometer'
_diffrn_measurement_device_type  'STOE IPDS 2T'
_diffrn_measurement_method       'rotation method, \w scans'
_diffrn_radiation_collimation    '0.5 mm diameter, monocapillary'
_diffrn_radiation_monochromator  'plane graphite'
_diffrn_radiation_polarisn_norm  0
_diffrn_radiation_probe          x-ray
_diffrn_radiation_type           'Mo K\a'
_diffrn_radiation_wavelength     0.71073
_diffrn_source                   
'Sealed Mo X-ray tube, 12 x 0.4 mm long-fine focus'
_diffrn_source_current           40
_diffrn_source_power             2.000
_diffrn_source_voltage           50
_reflns_Friedel_coverage         0.000
_reflns_Friedel_fraction_full    .
_reflns_Friedel_fraction_max     .
_reflns_number_gt                8149
_reflns_number_total             11385
_reflns_special_details          
;
 Reflections were merged by SHELXL according to the crystal
 class for the calculation of statistics and refinement.
 
 _reflns_Friedel_fraction is defined as the number of unique
 Friedel pairs measured divided by the number that would be
 possible theoretically, ignoring centric projections and
 systematic absences.
;
_reflns_threshold_expression     'I > 2\s(I)'
_computing_cell_refinement       
;
X-Area Recipe 1.33.0.0 (STOE, 2015)
;
_computing_data_collection       
;
X-Area WinXpose 2.0.22.0 (STOE, 2016)
;
_computing_data_reduction        
;
X-Area Integrate 1.74.2.0 (STOE, 2018)
X-Area LANA 1.75.3.0 (STOE, 2018)
;
_computing_molecular_graphics    'Olex2 1.5 (Dolomanov et al., 2009)'
_computing_publication_material  
;
STOE & Cie GmbH, X-Area, software package for collecting single-crystal or
multi-domain crystal data on STOE area-detector diffractometers, for image 
processing, for the correction and scaling of reflection intensities and 
for outlier rejection, version 1.86, Darmstadt 2018
;
_computing_structure_refinement  'SHELXL 2018/3 (Sheldrick, 2015)'
_computing_structure_solution    'ShelXT (Sheldrick, 2015)'
_refine_diff_density_max         0.309
_refine_diff_density_min         -0.449
_refine_diff_density_rms         0.065
_refine_ls_extinction_coef       0.00144(17)
_refine_ls_extinction_expression Fc^*^=kFc[1+0.001xFc^2^\l^3^/sin(2\q)]^-1/4^
_refine_ls_extinction_method     'SHELXL-2018/3 (Sheldrick 2018)'
_refine_ls_goodness_of_fit_ref   1.050
_refine_ls_hydrogen_treatment    constr
_refine_ls_matrix_type           full
_refine_ls_number_parameters     785
_refine_ls_number_reflns         11385
_refine_ls_number_restraints     0
_refine_ls_R_factor_all          0.0804
_refine_ls_R_factor_gt           0.0488
_refine_ls_restrained_S_all      1.050
_refine_ls_shift/su_max          0.000
_refine_ls_shift/su_mean         0.000
_refine_ls_structure_factor_coef Fsqd
_refine_ls_weighting_details     
'w=1/[\s^2^(Fo^2^)+(0.0411P)^2^+6.1486P] where P=(Fo^2^+2Fc^2^)/3'
_refine_ls_weighting_scheme      calc
_refine_ls_wR_factor_gt          0.1047
_refine_ls_wR_factor_ref         0.1292
_refine_special_details          ?
_olex2_refinement_description    
;
1. Fixed Uiso
 At 1.2 times of:
  All C(H) groups, All C(H,H) groups
2.a Secondary CH2 refined with riding coordinates:
 C61(H61A,H61B)
2.b Aromatic/amide H refined with riding coordinates:
 C29(H29), C23(H23), C27(H27), C21(H21), C3(H3), C33(H33), C35(H35), C9(H9),
 C28(H28), C10(H10), C22(H22), C11(H11), C4(H4), C34(H34), C5(H5), C17(H17),
 C15(H15), C16(H16)
;
_atom_sites_solution_hydrogens   geom
_atom_sites_solution_primary     dual
_atom_sites_solution_secondary   ?
loop_
_atom_site_label
_atom_site_type_symbol
_atom_site_fract_x
_atom_site_fract_y
_atom_site_fract_z
_atom_site_U_iso_or_equiv
_atom_site_adp_type
_atom_site_occupancy
_atom_site_site_symmetry_order
_atom_site_calc_flag
_atom_site_refinement_flags_posn
_atom_site_refinement_flags_adp
_atom_site_refinement_flags_occupancy
_atom_site_disorder_assembly
_atom_site_disorder_group
Cl2 Cl 0.49514(5) 0.07327(6) 0.90464(5) 0.0626(2) Uani 1 1 d . . . . .
Cl1 Cl 0.47171(5) -0.07353(6) 0.84761(6) 0.0641(2) Uani 1 1 d . . . . .
F3 F 0.26698(8) 0.52848(7) 0.37095(8) 0.0279(3) Uani 1 1 d . . . . .
F8 F 0.08413(8) 0.64235(7) 0.41009(8) 0.0284(3) Uani 1 1 d . . . . .
F2 F 0.31882(9) 0.35238(7) 0.59036(8) 0.0300(3) Uani 1 1 d . . . . .
F6 F 0.11647(9) 0.36958(7) 0.50995(8) 0.0298(3) Uani 1 1 d . . . . .
F4 F 0.27700(8) 0.62461(7) 0.48901(8) 0.0283(3) Uani 1 1 d . . . . .
F1 F 0.32906(9) 0.44900(7) 0.70898(8) 0.0298(3) Uani 1 1 d . . . . .
F7 F 0.07349(8) 0.54632(7) 0.29207(8) 0.0283(3) Uani 1 1 d . . . . .
F5 F 0.12535(9) 0.46566(7) 0.62806(8) 0.0290(3) Uani 1 1 d . . . . .
O5 O 0.06392(9) 0.17399(8) 0.50812(10) 0.0238(3) Uani 1 1 d . . . . .
O6 O 0.32208(9) 0.25103(9) 0.71926(10) 0.0267(3) Uani 1 1 d . . . . .
O4 O 0.32251(9) 0.08040(8) 0.49849(10) 0.0276(3) Uani 1 1 d . . . . .
O2 O 0.12269(9) -0.18090(8) 0.39205(10) 0.0265(3) Uani 1 1 d . . . . .
O3 O 0.36590(10) -0.08971(10) 0.61453(11) 0.0362(4) Uani 1 1 d . . . . .
O1 O 0.39329(11) -0.26832(10) 0.41438(12) 0.0371(4) Uani 1 1 d . . . . .
N2 N 0.23613(11) 0.16878(10) 0.57470(11) 0.0224(4) Uani 1 1 d . . . . .
N3 N 0.28265(12) 0.24879(10) 0.43502(12) 0.0280(4) Uani 1 1 d . . . . .
N1 N 0.29363(11) -0.17957(10) 0.47349(12) 0.0259(4) Uani 1 1 d . . . . .
N4 N 0.28208(12) 0.40999(11) 0.25224(12) 0.0289(4) Uani 1 1 d . . . . .
N10 N 0.11795(13) 0.58669(11) 0.74837(13) 0.0311(4) Uani 1 1 d . . . . .
N8 N 0.08138(13) 0.42362(11) 0.17156(13) 0.0311(4) Uani 1 1 d . . . . .
N6 N 0.32374(13) 0.57723(11) 0.83109(13) 0.0317(4) Uani 1 1 d . . . . .
N7 N 0.07085(13) 0.26765(11) 0.35490(13) 0.0326(5) Uani 1 1 d . . . . .
N5 N 0.32852(13) 0.72761(11) 0.64377(13) 0.0321(4) Uani 1 1 d . . . . .
N9 N 0.12130(14) 0.74518(11) 0.56356(13) 0.0360(5) Uani 1 1 d . . . . .
C37 C 0.30287(12) 0.54261(11) 0.60578(13) 0.0211(4) Uani 1 1 d . . . . .
C26 C 0.23662(13) 0.25366(12) 0.68510(14) 0.0232(4) Uani 1 1 d . . . . .
C19 C 0.19383(13) 0.12846(11) 0.50349(14) 0.0225(4) Uani 1 1 d . . . . .
C43 C 0.28261(13) 0.38216(11) 0.40850(14) 0.0227(4) Uani 1 1 d . . . . .
C20 C 0.23708(13) 0.08486(12) 0.46424(14) 0.0241(4) Uani 1 1 d . . . . .
C25 C 0.19347(13) 0.21245(12) 0.61258(14) 0.0227(4) Uani 1 1 d . . . . .
C38 C 0.28855(13) 0.55721(11) 0.51597(14) 0.0222(4) Uani 1 1 d . . . . .
C51 C 0.08680(13) 0.52493(12) 0.37508(13) 0.0230(4) Uani 1 1 d . . . . .
C56 C 0.08445(13) 0.41486(12) 0.24305(14) 0.0246(5) Uani 1 1 d . . . . .
C39 C 0.28338(13) 0.50707(12) 0.45447(13) 0.0217(4) Uani 1 1 d . . . . .
C44 C 0.28199(13) 0.39894(11) 0.32228(14) 0.0233(4) Uani 1 1 d . . . . .
C40 C 0.29077(12) 0.43463(11) 0.47329(13) 0.0211(4) Uani 1 1 d . . . . .
C55 C 0.09024(13) 0.39943(11) 0.33138(14) 0.0226(4) Uani 1 1 d . . . . .
C49 C 0.10589(12) 0.56009(11) 0.52660(13) 0.0210(4) Uani 1 1 d . . . . .
C46 C 0.30791(13) 0.59580(12) 0.66851(14) 0.0233(4) Uani 1 1 d . . . . .
C58 C 0.11411(13) 0.61230(11) 0.59062(14) 0.0224(4) Uani 1 1 d . . . . .
C32 C 0.36392(14) 0.12086(12) 0.57004(14) 0.0255(5) Uani 1 1 d . . . . .
C24 C 0.10718(13) 0.13178(11) 0.47008(14) 0.0233(4) Uani 1 1 d . . . . .
C30 C 0.10709(13) 0.21429(11) 0.57943(13) 0.0223(4) Uani 1 1 d . . . . .
C54 C 0.11113(13) 0.48699(12) 0.54484(13) 0.0220(4) Uani 1 1 d . . . . .
C45 C 0.28322(13) 0.30891(12) 0.42565(14) 0.0229(4) Uani 1 1 d . . . . .
C59 C 0.11696(13) 0.59656(11) 0.67764(14) 0.0238(4) Uani 1 1 d . . . . .
C29 C 0.06370(14) 0.25618(12) 0.61801(14) 0.0246(5) Uani 1 1 d . . . . .
H29 H 0.006081 0.257116 0.596695 0.030 Uiso 1 1 calc R U . . .
C41 C 0.30647(13) 0.41965(11) 0.56351(14) 0.0224(4) Uani 1 1 d . . . . .
C50 C 0.09217(13) 0.57490(11) 0.43660(14) 0.0216(4) Uani 1 1 d . . . . .
C31 C 0.32132(13) 0.16639(12) 0.60842(14) 0.0241(4) Uani 1 1 d . . . . .
C52 C 0.09393(12) 0.45186(11) 0.39391(13) 0.0211(4) Uani 1 1 d . . . . .
C7 C 0.24454(14) -0.13518(12) 0.50201(14) 0.0247(5) Uani 1 1 d . . . . .
C23 C 0.06455(14) 0.09248(12) 0.39733(15) 0.0262(5) Uani 1 1 d . . . . .
H23 H 0.007055 0.094575 0.373926 0.031 Uiso 1 1 calc R U . . .
C36 C 0.36373(14) 0.20803(12) 0.68011(14) 0.0261(5) Uani 1 1 d . . . . .
C8 C 0.15875(14) -0.13596(12) 0.46059(14) 0.0243(4) Uani 1 1 d . . . . .
C2 C 0.17290(14) -0.22230(12) 0.36123(14) 0.0259(5) Uani 1 1 d . . . . .
C47 C 0.31613(13) 0.58256(12) 0.75789(14) 0.0251(5) Uani 1 1 d . . . . .
C42 C 0.31185(13) 0.46981(12) 0.62514(13) 0.0218(4) Uani 1 1 d . . . . .
C60 C 0.11701(14) 0.68549(12) 0.57338(14) 0.0254(5) Uani 1 1 d . . . . .
C48 C 0.31794(13) 0.66855(13) 0.65177(14) 0.0253(5) Uani 1 1 d . . . . .
C53 C 0.10626(13) 0.43716(11) 0.48336(14) 0.0221(4) Uani 1 1 d . . . . .
C1 C 0.25844(14) -0.22271(12) 0.40251(14) 0.0262(5) Uani 1 1 d . . . . .
C27 C 0.19401(14) 0.29637(12) 0.72357(14) 0.0267(5) Uani 1 1 d . . . . .
H27 H 0.222222 0.324310 0.771468 0.032 Uiso 1 1 calc R U . . .
C57 C 0.08093(14) 0.32671(12) 0.34693(14) 0.0252(5) Uani 1 1 d . . . . .
C21 C 0.19530(15) 0.04550(12) 0.39208(15) 0.0283(5) Uani 1 1 d . . . . .
H21 H 0.223640 0.016627 0.365260 0.034 Uiso 1 1 calc R U . . .
C13 C 0.37854(14) -0.17928(13) 0.51418(15) 0.0302(5) Uani 1 1 d . . . . .
C3 C 0.13769(16) -0.26349(12) 0.28834(15) 0.0301(5) Uani 1 1 d . . . . .
H3 H 0.080696 -0.263008 0.259643 0.036 Uiso 1 1 calc R U . . .
C12 C 0.28062(14) -0.09066(13) 0.57350(15) 0.0291(5) Uani 1 1 d . . . . .
C33 C 0.44912(14) 0.11720(14) 0.60431(15) 0.0308(5) Uani 1 1 d . . . . .
H33 H 0.478508 0.086571 0.580765 0.037 Uiso 1 1 calc R U . . .
C35 C 0.44926(14) 0.20582(14) 0.71342(16) 0.0313(5) Uani 1 1 d . . . . .
H35 H 0.478593 0.234122 0.760471 0.038 Uiso 1 1 calc R U . . .
C14 C 0.42739(15) -0.22514(14) 0.48494(17) 0.0343(6) Uani 1 1 d . . . . .
C6 C 0.30867(15) -0.26621(13) 0.37195(16) 0.0300(5) Uani 1 1 d . . . . .
C9 C 0.10934(15) -0.09183(12) 0.48888(15) 0.0281(5) Uani 1 1 d . . . . .
H9 H 0.052241 -0.091127 0.460888 0.034 Uiso 1 1 calc R U . . .
C18 C 0.41363(15) -0.13433(14) 0.58494(16) 0.0333(5) Uani 1 1 d . . . . .
C28 C 0.10774(15) 0.29718(12) 0.68967(15) 0.0271(5) Uani 1 1 d . . . . .
H28 H 0.078728 0.326027 0.715752 0.033 Uiso 1 1 calc R U . . .
C10 C 0.14645(16) -0.04837(13) 0.56009(16) 0.0314(5) Uani 1 1 d . . . . .
H10 H 0.113021 -0.018973 0.579898 0.038 Uiso 1 1 calc R U . . .
C22 C 0.10902(15) 0.04992(12) 0.35992(15) 0.0289(5) Uani 1 1 d . . . . .
H22 H 0.080211 0.023059 0.311186 0.035 Uiso 1 1 calc R U . . .
C11 C 0.23197(16) -0.04697(13) 0.60326(16) 0.0329(5) Uani 1 1 d . . . . .
H11 H 0.255315 -0.017267 0.650846 0.039 Uiso 1 1 calc R U . . .
C4 C 0.18874(17) -0.30592(13) 0.25822(16) 0.0352(6) Uani 1 1 d . . . . .
H4 H 0.165060 -0.333820 0.208913 0.042 Uiso 1 1 calc R U . . .
C34 C 0.49009(15) 0.16034(14) 0.67488(16) 0.0340(6) Uani 1 1 d . . . . .
H34 H 0.547653 0.158576 0.697251 0.041 Uiso 1 1 calc R U . . .
C5 C 0.27421(17) -0.30781(13) 0.29976(16) 0.0352(6) Uani 1 1 d . . . . .
H5 H 0.307277 -0.336763 0.278888 0.042 Uiso 1 1 calc R U . . .
C17 C 0.49875(16) -0.13445(17) 0.62638(17) 0.0435(7) Uani 1 1 d . . . . .
H17 H 0.523590 -0.104245 0.673031 0.052 Uiso 1 1 calc R U . . .
C15 C 0.51202(16) -0.22645(17) 0.52728(18) 0.0417(7) Uani 1 1 d . . . . .
H15 H 0.545333 -0.257431 0.509485 0.050 Uiso 1 1 calc R U . . .
C16 C 0.54623(16) -0.18109(18) 0.59630(19) 0.0468(7) Uani 1 1 d . . . . .
H16 H 0.603370 -0.181537 0.624044 0.056 Uiso 1 1 calc R U . . .
C61 C 0.47072(18) 0.01490(19) 0.81470(19) 0.0530(8) Uani 1 1 d . . . . .
H61A H 0.416231 0.026295 0.773896 0.064 Uiso 1 1 calc R U . . .
H61B H 0.510461 0.020971 0.784261 0.064 Uiso 1 1 calc R U . . .

loop_
_atom_site_aniso_label
_atom_site_aniso_U_11
_atom_site_aniso_U_22
_atom_site_aniso_U_33
_atom_site_aniso_U_23
_atom_site_aniso_U_13
_atom_site_aniso_U_12
Cl2 0.0344(4) 0.1021(7) 0.0475(4) -0.0063(4) 0.0085(3) 0.0106(4)
Cl1 0.0471(4) 0.0889(7) 0.0503(5) 0.0116(4) 0.0082(3) -0.0117(4)
F3 0.0400(7) 0.0260(7) 0.0176(6) 0.0025(5) 0.0096(5) 0.0022(6)
F8 0.0391(7) 0.0211(6) 0.0238(6) 0.0044(5) 0.0089(6) 0.0056(6)
F2 0.0413(8) 0.0221(7) 0.0243(7) 0.0050(5) 0.0077(6) 0.0042(6)
F6 0.0453(8) 0.0192(6) 0.0245(7) 0.0028(5) 0.0113(6) -0.0009(6)
F4 0.0414(8) 0.0203(6) 0.0228(6) 0.0022(5) 0.0102(6) 0.0007(6)
F1 0.0401(8) 0.0303(7) 0.0166(6) 0.0040(5) 0.0061(5) 0.0015(6)
F7 0.0369(7) 0.0283(7) 0.0165(6) 0.0034(5) 0.0049(5) 0.0026(6)
F5 0.0432(8) 0.0264(7) 0.0188(6) 0.0025(5) 0.0123(6) -0.0003(6)
O5 0.0217(7) 0.0272(8) 0.0221(7) -0.0006(6) 0.0068(6) 0.0012(6)
O6 0.0231(8) 0.0327(9) 0.0218(8) -0.0002(6) 0.0042(6) 0.0003(6)
O4 0.0251(8) 0.0305(9) 0.0275(8) -0.0001(7) 0.0092(6) 0.0035(7)
O2 0.0248(8) 0.0301(9) 0.0240(8) 0.0012(6) 0.0072(6) -0.0011(6)
O3 0.0305(9) 0.0443(11) 0.0281(9) -0.0006(8) 0.0023(7) -0.0054(8)
O1 0.0334(9) 0.0426(11) 0.0384(10) 0.0070(8) 0.0162(8) 0.0083(8)
N2 0.0209(9) 0.0261(10) 0.0199(9) 0.0024(7) 0.0063(7) 0.0021(7)
N3 0.0305(10) 0.0286(11) 0.0238(9) 0.0007(8) 0.0075(8) 0.0002(8)
N1 0.0239(9) 0.0304(10) 0.0229(9) 0.0057(8) 0.0073(8) 0.0015(8)
N4 0.0325(10) 0.0309(11) 0.0239(10) -0.0028(8) 0.0101(8) 0.0006(8)
N10 0.0414(12) 0.0271(10) 0.0274(10) -0.0008(8) 0.0151(9) -0.0006(9)
N8 0.0365(11) 0.0310(11) 0.0247(10) -0.0037(8) 0.0089(8) -0.0041(9)
N6 0.0382(11) 0.0334(11) 0.0241(10) -0.0025(8) 0.0111(9) -0.0058(9)
N7 0.0405(12) 0.0307(12) 0.0285(10) -0.0017(8) 0.0143(9) -0.0034(9)
N5 0.0388(11) 0.0301(11) 0.0277(10) -0.0023(8) 0.0115(9) -0.0047(9)
N9 0.0506(13) 0.0280(11) 0.0246(10) 0.0016(8) 0.0059(9) -0.0003(9)
C37 0.0180(9) 0.0250(11) 0.0189(10) -0.0005(8) 0.0042(8) -0.0018(8)
C26 0.0246(10) 0.0234(11) 0.0198(10) 0.0046(8) 0.0052(8) 0.0007(8)
C19 0.0247(10) 0.0233(11) 0.0185(10) 0.0022(8) 0.0058(8) 0.0004(8)
C43 0.0213(10) 0.0240(11) 0.0219(10) 0.0003(8) 0.0060(8) 0.0013(8)
C20 0.0250(11) 0.0236(11) 0.0246(11) 0.0041(9) 0.0094(9) 0.0021(9)
C25 0.0236(10) 0.0249(11) 0.0199(10) 0.0028(8) 0.0079(8) 0.0031(8)
C38 0.0240(10) 0.0203(10) 0.0209(10) 0.0019(8) 0.0057(8) -0.0011(8)
C51 0.0213(10) 0.0283(11) 0.0165(9) 0.0042(8) 0.0023(8) 0.0010(9)
C56 0.0246(11) 0.0249(11) 0.0222(11) -0.0043(9) 0.0050(9) -0.0029(9)
C39 0.0221(10) 0.0263(11) 0.0168(9) 0.0028(8) 0.0065(8) -0.0001(8)
C44 0.0217(10) 0.0219(11) 0.0254(11) -0.0046(9) 0.0066(9) 0.0003(8)
C40 0.0188(10) 0.0243(11) 0.0196(10) 0.0016(8) 0.0056(8) -0.0010(8)
C55 0.0226(10) 0.0241(11) 0.0201(10) 0.0012(8) 0.0056(8) -0.0024(8)
C49 0.0190(9) 0.0231(11) 0.0211(10) 0.0005(8) 0.0069(8) 0.0003(8)
C46 0.0236(10) 0.0261(11) 0.0196(10) -0.0005(8) 0.0066(8) -0.0030(9)
C58 0.0214(10) 0.0234(11) 0.0215(10) 0.0015(8) 0.0061(8) 0.0027(8)
C32 0.0264(11) 0.0281(12) 0.0223(10) 0.0049(9) 0.0084(9) 0.0032(9)
C24 0.0250(11) 0.0232(11) 0.0229(10) 0.0023(8) 0.0098(9) 0.0029(8)
C30 0.0255(11) 0.0224(11) 0.0183(10) 0.0038(8) 0.0062(8) -0.0006(8)
C54 0.0238(10) 0.0259(11) 0.0151(9) 0.0019(8) 0.0049(8) -0.0007(8)
C45 0.0213(10) 0.0284(12) 0.0185(10) 0.0002(9) 0.0062(8) 0.0018(9)
C59 0.0240(10) 0.0224(11) 0.0245(11) -0.0013(9) 0.0074(9) 0.0007(8)
C29 0.0259(11) 0.0246(11) 0.0248(11) 0.0050(9) 0.0103(9) 0.0027(9)
C41 0.0222(10) 0.0208(10) 0.0223(10) 0.0039(8) 0.0048(8) 0.0008(8)
C50 0.0203(10) 0.0213(10) 0.0220(10) 0.0046(8) 0.0053(8) 0.0024(8)
C31 0.0213(10) 0.0282(11) 0.0225(10) 0.0072(9) 0.0068(8) 0.0025(9)
C52 0.0181(9) 0.0237(11) 0.0197(10) -0.0006(8) 0.0041(8) -0.0011(8)
C7 0.0266(11) 0.0253(11) 0.0227(10) 0.0051(9) 0.0089(9) 0.0019(9)
C23 0.0257(11) 0.0261(12) 0.0248(11) 0.0009(9) 0.0056(9) -0.0002(9)
C36 0.0264(11) 0.0298(12) 0.0222(10) 0.0052(9) 0.0082(9) 0.0018(9)
C8 0.0275(11) 0.0232(11) 0.0212(10) 0.0046(8) 0.0068(9) -0.0024(9)
C2 0.0302(12) 0.0248(11) 0.0244(11) 0.0058(9) 0.0114(9) 0.0014(9)
C47 0.0248(11) 0.0259(11) 0.0237(11) -0.0025(9) 0.0071(9) -0.0044(9)
C42 0.0200(10) 0.0267(11) 0.0164(9) 0.0031(8) 0.0028(8) 0.0008(8)
C60 0.0281(11) 0.0265(12) 0.0197(10) -0.0002(9) 0.0053(9) 0.0012(9)
C48 0.0238(11) 0.0330(13) 0.0180(10) -0.0025(9) 0.0057(8) -0.0024(9)
C53 0.0222(10) 0.0211(10) 0.0220(10) 0.0027(8) 0.0058(8) -0.0022(8)
C1 0.0299(12) 0.0259(11) 0.0234(11) 0.0058(9) 0.0097(9) 0.0005(9)
C27 0.0326(12) 0.0269(12) 0.0203(10) 0.0026(9) 0.0084(9) -0.0009(9)
C57 0.0264(11) 0.0285(12) 0.0209(10) -0.0022(9) 0.0083(9) -0.0026(9)
C21 0.0347(12) 0.0253(12) 0.0262(11) 0.0014(9) 0.0118(10) 0.0032(9)
C13 0.0248(11) 0.0370(13) 0.0279(12) 0.0108(10) 0.0075(9) 0.0010(10)
C3 0.0363(13) 0.0264(12) 0.0277(12) 0.0032(9) 0.0107(10) -0.0034(10)
C12 0.0292(12) 0.0311(12) 0.0242(11) 0.0039(9) 0.0054(9) -0.0039(10)
C33 0.0254(11) 0.0391(14) 0.0291(12) 0.0096(10) 0.0106(10) 0.0081(10)
C35 0.0247(11) 0.0390(14) 0.0259(11) 0.0048(10) 0.0028(9) -0.0016(10)
C14 0.0305(12) 0.0415(14) 0.0336(13) 0.0129(11) 0.0143(10) 0.0066(11)
C6 0.0319(12) 0.0308(13) 0.0307(12) 0.0095(10) 0.0150(10) 0.0063(10)
C9 0.0284(11) 0.0277(12) 0.0294(12) 0.0076(9) 0.0112(10) 0.0028(9)
C18 0.0279(12) 0.0438(15) 0.0267(12) 0.0090(11) 0.0070(10) -0.0001(11)
C28 0.0341(12) 0.0256(11) 0.0246(11) 0.0040(9) 0.0138(10) 0.0034(9)
C10 0.0416(14) 0.0249(12) 0.0318(12) 0.0016(10) 0.0178(11) 0.0025(10)
C22 0.0333(12) 0.0265(12) 0.0239(11) -0.0029(9) 0.0057(9) -0.0007(9)
C11 0.0430(14) 0.0282(12) 0.0281(12) -0.0013(10) 0.0128(11) -0.0048(10)
C4 0.0521(16) 0.0304(13) 0.0242(12) 0.0044(10) 0.0142(11) -0.0005(11)
C34 0.0224(11) 0.0466(15) 0.0308(12) 0.0082(11) 0.0059(10) 0.0041(10)
C5 0.0509(15) 0.0284(13) 0.0318(13) 0.0056(10) 0.0211(12) 0.0054(11)
C17 0.0310(13) 0.0641(19) 0.0301(13) 0.0095(13) 0.0032(11) -0.0068(13)
C15 0.0285(13) 0.0600(18) 0.0377(14) 0.0198(13) 0.0126(11) 0.0104(12)
C16 0.0259(13) 0.074(2) 0.0385(15) 0.0214(15) 0.0074(11) 0.0053(13)
C61 0.0363(15) 0.085(2) 0.0369(15) 0.0104(16) 0.0108(12) 0.0163(15)

_geom_special_details            
;
 All esds (except the esd in the dihedral angle between two l.s. planes)
 are estimated using the full covariance matrix.  The cell esds are taken
 into account individually in the estimation of esds in distances, angles
 and torsion angles; correlations between esds in cell parameters are only
 used when they are defined by crystal symmetry.  An approximate (isotropic)
 treatment of cell esds is used for estimating esds involving l.s. planes.
;
loop_
_geom_bond_atom_site_label_1
_geom_bond_atom_site_label_2
_geom_bond_distance
_geom_bond_site_symmetry_2
_geom_bond_publ_flag
Cl2 C61 1.764(3) . ?
Cl1 C61 1.763(4) . ?
F3 C39 1.346(2) . ?
F8 C50 1.346(2) . ?
F2 C41 1.345(2) . ?
F6 C53 1.349(2) . ?
F4 C38 1.348(2) . ?
F1 C42 1.346(2) . ?
F7 C51 1.346(2) . ?
F5 C54 1.346(2) . ?
O5 C24 1.369(3) . ?
O5 C30 1.376(3) . ?
O6 C26 1.381(3) . ?
O6 C36 1.370(3) . ?
O4 C20 1.383(3) . ?
O4 C32 1.372(3) . ?
O2 C8 1.372(3) . ?
O2 C2 1.376(3) . ?
O3 C12 1.387(3) . ?
O3 C18 1.370(3) . ?
O1 C14 1.368(3) . ?
O1 C6 1.381(3) . ?
N2 C19 1.371(3) . ?
N2 C25 1.377(3) . ?
N2 C31 1.377(3) . ?
N3 C45 1.155(3) . ?
N1 C7 1.375(3) . ?
N1 C1 1.375(3) . ?
N1 C13 1.381(3) . ?
N4 C44 1.151(3) . ?
N10 C59 1.152(3) . ?
N8 C56 1.150(3) . ?
N6 C47 1.150(3) . ?
N7 C57 1.151(3) . ?
N5 C48 1.153(3) . ?
N9 C60 1.153(3) . ?
C37 C38 1.415(3) . ?
C37 C46 1.414(3) . ?
C37 C42 1.417(3) . ?
C26 C25 1.398(3) . ?
C26 C27 1.371(3) . ?
C19 C20 1.397(3) . ?
C19 C24 1.400(3) . ?
C43 C44 1.425(3) . ?
C43 C40 1.419(3) . ?
C43 C45 1.421(3) . ?
C20 C21 1.369(3) . ?
C25 C30 1.395(3) . ?
C38 C39 1.359(3) . ?
C51 C50 1.356(3) . ?
C51 C52 1.420(3) . ?
C56 C55 1.427(3) . ?
C39 C40 1.408(3) . ?
C40 C41 1.419(3) . ?
C55 C52 1.406(3) . ?
C55 C57 1.425(3) . ?
C49 C58 1.407(3) . ?
C49 C54 1.419(3) . ?
C49 C50 1.421(3) . ?
C46 C47 1.425(3) . ?
C46 C48 1.432(3) . ?
C58 C59 1.422(3) . ?
C58 C60 1.424(3) . ?
C32 C31 1.403(3) . ?
C32 C33 1.378(3) . ?
C24 C23 1.378(3) . ?
C30 C29 1.373(3) . ?
C54 C53 1.355(3) . ?
C29 H29 0.9300 . ?
C29 C28 1.391(3) . ?
C41 C42 1.360(3) . ?
C31 C36 1.391(3) . ?
C52 C53 1.416(3) . ?
C7 C8 1.396(3) . ?
C7 C12 1.399(3) . ?
C23 H23 0.9300 . ?
C23 C22 1.381(3) . ?
C36 C35 1.382(3) . ?
C8 C9 1.374(3) . ?
C2 C1 1.392(3) . ?
C2 C3 1.375(3) . ?
C1 C6 1.397(3) . ?
C27 H27 0.9300 . ?
C27 C28 1.393(3) . ?
C21 H21 0.9300 . ?
C21 C22 1.395(3) . ?
C13 C14 1.396(4) . ?
C13 C18 1.393(4) . ?
C3 H3 0.9300 . ?
C3 C4 1.391(4) . ?
C12 C11 1.372(4) . ?
C33 H33 0.9300 . ?
C33 C34 1.390(4) . ?
C35 H35 0.9300 . ?
C35 C34 1.384(4) . ?
C14 C15 1.380(3) . ?
C6 C5 1.369(4) . ?
C9 H9 0.9300 . ?
C9 C10 1.387(3) . ?
C18 C17 1.386(3) . ?
C28 H28 0.9300 . ?
C10 H10 0.9300 . ?
C10 C11 1.396(4) . ?
C22 H22 0.9300 . ?
C11 H11 0.9300 . ?
C4 H4 0.9300 . ?
C4 C5 1.392(4) . ?
C34 H34 0.9300 . ?
C5 H5 0.9300 . ?
C17 H17 0.9300 . ?
C17 C16 1.396(4) . ?
C15 H15 0.9300 . ?
C15 C16 1.377(4) . ?
C16 H16 0.9300 . ?
C61 H61A 0.9700 . ?
C61 H61B 0.9700 . ?

loop_
_geom_angle_atom_site_label_1
_geom_angle_atom_site_label_2
_geom_angle_atom_site_label_3
_geom_angle
_geom_angle_site_symmetry_1
_geom_angle_site_symmetry_3
_geom_angle_publ_flag
C24 O5 C30 118.87(17) . . ?
C36 O6 C26 118.82(17) . . ?
C32 O4 C20 118.85(17) . . ?
C8 O2 C2 118.80(17) . . ?
C18 O3 C12 118.70(19) . . ?
C14 O1 C6 118.77(19) . . ?
C19 N2 C25 120.03(18) . . ?
C19 N2 C31 120.43(19) . . ?
C31 N2 C25 119.54(19) . . ?
C7 N1 C13 120.1(2) . . ?
C1 N1 C7 119.97(19) . . ?
C1 N1 C13 119.9(2) . . ?
C38 C37 C42 112.76(19) . . ?
C46 C37 C38 122.8(2) . . ?
C46 C37 C42 124.44(19) . . ?
O6 C26 C25 120.47(19) . . ?
C27 C26 O6 119.5(2) . . ?
C27 C26 C25 120.0(2) . . ?
N2 C19 C20 120.1(2) . . ?
N2 C19 C24 119.5(2) . . ?
C20 C19 C24 120.4(2) . . ?
C40 C43 C44 122.0(2) . . ?
C40 C43 C45 123.66(19) . . ?
C45 C43 C44 114.05(19) . . ?
O4 C20 C19 120.3(2) . . ?
C21 C20 O4 119.3(2) . . ?
C21 C20 C19 120.4(2) . . ?
N2 C25 C26 120.03(19) . . ?
N2 C25 C30 119.7(2) . . ?
C30 C25 C26 120.2(2) . . ?
F4 C38 C37 118.32(19) . . ?
F4 C38 C39 117.75(18) . . ?
C39 C38 C37 123.9(2) . . ?
F7 C51 C50 117.73(19) . . ?
F7 C51 C52 118.91(19) . . ?
C50 C51 C52 123.36(19) . . ?
N8 C56 C55 176.2(3) . . ?
F3 C39 C38 117.43(19) . . ?
F3 C39 C40 119.10(19) . . ?
C38 C39 C40 123.41(19) . . ?
N4 C44 C43 177.5(2) . . ?
C43 C40 C41 123.6(2) . . ?
C39 C40 C43 123.38(19) . . ?
C39 C40 C41 113.00(19) . . ?
C52 C55 C56 122.9(2) . . ?
C52 C55 C57 122.93(19) . . ?
C57 C55 C56 113.67(19) . . ?
C58 C49 C54 123.80(19) . . ?
C58 C49 C50 123.6(2) . . ?
C54 C49 C50 112.60(19) . . ?
C37 C46 C47 124.1(2) . . ?
C37 C46 C48 122.64(19) . . ?
C47 C46 C48 112.62(19) . . ?
C49 C58 C59 122.7(2) . . ?
C49 C58 C60 123.3(2) . . ?
C59 C58 C60 114.04(19) . . ?
O4 C32 C31 121.3(2) . . ?
O4 C32 C33 119.3(2) . . ?
C33 C32 C31 119.3(2) . . ?
O5 C24 C19 121.03(19) . . ?
O5 C24 C23 119.28(19) . . ?
C23 C24 C19 119.7(2) . . ?
O5 C30 C25 120.78(19) . . ?
C29 C30 O5 118.87(19) . . ?
C29 C30 C25 120.3(2) . . ?
F5 C54 C49 118.75(18) . . ?
F5 C54 C53 117.82(19) . . ?
C53 C54 C49 123.36(19) . . ?
N3 C45 C43 176.5(2) . . ?
N10 C59 C58 177.0(2) . . ?
C30 C29 H29 120.7 . . ?
C30 C29 C28 118.6(2) . . ?
C28 C29 H29 120.7 . . ?
F2 C41 C40 118.52(19) . . ?
F2 C41 C42 117.85(18) . . ?
C42 C41 C40 123.6(2) . . ?
F8 C50 C51 117.46(18) . . ?
F8 C50 C49 118.63(19) . . ?
C51 C50 C49 123.9(2) . . ?
N2 C31 C32 118.9(2) . . ?
N2 C31 C36 120.0(2) . . ?
C36 C31 C32 121.1(2) . . ?
C55 C52 C51 124.14(19) . . ?
C55 C52 C53 123.2(2) . . ?
C53 C52 C51 112.63(19) . . ?
N1 C7 C8 119.7(2) . . ?
N1 C7 C12 119.9(2) . . ?
C8 C7 C12 120.4(2) . . ?
C24 C23 H23 120.7 . . ?
C24 C23 C22 118.6(2) . . ?
C22 C23 H23 120.7 . . ?
O6 C36 C31 121.1(2) . . ?
O6 C36 C35 119.0(2) . . ?
C35 C36 C31 119.8(2) . . ?
O2 C8 C7 120.8(2) . . ?
O2 C8 C9 119.2(2) . . ?
C9 C8 C7 120.0(2) . . ?
O2 C2 C1 121.0(2) . . ?
C3 C2 O2 119.2(2) . . ?
C3 C2 C1 119.8(2) . . ?
N6 C47 C46 174.8(2) . . ?
F1 C42 C37 118.75(19) . . ?
F1 C42 C41 117.92(19) . . ?
C41 C42 C37 123.30(19) . . ?
N9 C60 C58 176.8(2) . . ?
N5 C48 C46 175.8(2) . . ?
F6 C53 C54 117.66(18) . . ?
F6 C53 C52 118.20(19) . . ?
C54 C53 C52 124.1(2) . . ?
N1 C1 C2 119.6(2) . . ?
N1 C1 C6 119.9(2) . . ?
C2 C1 C6 120.5(2) . . ?
C26 C27 H27 120.6 . . ?
C26 C27 C28 118.9(2) . . ?
C28 C27 H27 120.6 . . ?
N7 C57 C55 176.4(2) . . ?
C20 C21 H21 120.9 . . ?
C20 C21 C22 118.1(2) . . ?
C22 C21 H21 120.9 . . ?
N1 C13 C14 119.4(2) . . ?
N1 C13 C18 119.4(2) . . ?
C18 C13 C14 121.2(2) . . ?
C2 C3 H3 120.6 . . ?
C2 C3 C4 118.9(2) . . ?
C4 C3 H3 120.6 . . ?
O3 C12 C7 120.4(2) . . ?
C11 C12 O3 119.3(2) . . ?
C11 C12 C7 120.2(2) . . ?
C32 C33 H33 120.8 . . ?
C32 C33 C34 118.4(2) . . ?
C34 C33 H33 120.8 . . ?
C36 C35 H35 120.9 . . ?
C36 C35 C34 118.2(2) . . ?
C34 C35 H35 120.9 . . ?
O1 C14 C13 121.3(2) . . ?
O1 C14 C15 119.2(2) . . ?
C15 C14 C13 119.5(3) . . ?
O1 C6 C1 120.6(2) . . ?
C5 C6 O1 119.2(2) . . ?
C5 C6 C1 120.2(2) . . ?
C8 C9 H9 120.7 . . ?
C8 C9 C10 118.5(2) . . ?
C10 C9 H9 120.7 . . ?
O3 C18 C13 121.5(2) . . ?
O3 C18 C17 119.1(2) . . ?
C17 C18 C13 119.4(3) . . ?
C29 C28 C27 122.0(2) . . ?
C29 C28 H28 119.0 . . ?
C27 C28 H28 119.0 . . ?
C9 C10 H10 118.7 . . ?
C9 C10 C11 122.6(2) . . ?
C11 C10 H10 118.7 . . ?
C23 C22 C21 122.8(2) . . ?
C23 C22 H22 118.6 . . ?
C21 C22 H22 118.6 . . ?
C12 C11 C10 118.1(2) . . ?
C12 C11 H11 120.9 . . ?
C10 C11 H11 120.9 . . ?
C3 C4 H4 119.1 . . ?
C3 C4 C5 121.9(2) . . ?
C5 C4 H4 119.1 . . ?
C33 C34 H34 118.5 . . ?
C35 C34 C33 123.1(2) . . ?
C35 C34 H34 118.5 . . ?
C6 C5 C4 118.7(2) . . ?
C6 C5 H5 120.6 . . ?
C4 C5 H5 120.6 . . ?
C18 C17 H17 120.9 . . ?
C18 C17 C16 118.3(3) . . ?
C16 C17 H17 120.9 . . ?
C14 C15 H15 120.6 . . ?
C16 C15 C14 118.8(3) . . ?
C16 C15 H15 120.6 . . ?
C17 C16 H16 118.6 . . ?
C15 C16 C17 122.7(3) . . ?
C15 C16 H16 118.6 . . ?
Cl2 C61 H61A 109.2 . . ?
Cl2 C61 H61B 109.2 . . ?
Cl1 C61 Cl2 112.15(16) . . ?
Cl1 C61 H61A 109.2 . . ?
Cl1 C61 H61B 109.2 . . ?
H61A C61 H61B 107.9 . . ?

loop_
_geom_torsion_atom_site_label_1
_geom_torsion_atom_site_label_2
_geom_torsion_atom_site_label_3
_geom_torsion_atom_site_label_4
_geom_torsion
_geom_torsion_site_symmetry_1
_geom_torsion_site_symmetry_2
_geom_torsion_site_symmetry_3
_geom_torsion_site_symmetry_4
_geom_torsion_publ_flag
F3 C39 C40 C43 0.6(3) . . . . ?
F3 C39 C40 C41 -178.84(17) . . . . ?
F2 C41 C42 F1 -0.1(3) . . . . ?
F2 C41 C42 C37 177.84(19) . . . . ?
F4 C38 C39 F3 -0.1(3) . . . . ?
F4 C38 C39 C40 -177.29(19) . . . . ?
F7 C51 C50 F8 -0.3(3) . . . . ?
F7 C51 C50 C49 179.89(19) . . . . ?
F7 C51 C52 C55 1.8(3) . . . . ?
F7 C51 C52 C53 -178.89(18) . . . . ?
F5 C54 C53 F6 -0.4(3) . . . . ?
F5 C54 C53 C52 -178.16(19) . . . . ?
O5 C24 C23 C22 -179.7(2) . . . . ?
O5 C30 C29 C28 -179.52(19) . . . . ?
O6 C26 C25 N2 0.1(3) . . . . ?
O6 C26 C25 C30 178.74(19) . . . . ?
O6 C26 C27 C28 -178.47(19) . . . . ?
O6 C36 C35 C34 177.9(2) . . . . ?
O4 C20 C21 C22 178.7(2) . . . . ?
O4 C32 C31 N2 1.8(3) . . . . ?
O4 C32 C31 C36 -179.0(2) . . . . ?
O4 C32 C33 C34 177.8(2) . . . . ?
O2 C8 C9 C10 177.89(19) . . . . ?
O2 C2 C1 N1 -2.0(3) . . . . ?
O2 C2 C1 C6 178.5(2) . . . . ?
O2 C2 C3 C4 -179.2(2) . . . . ?
O3 C12 C11 C10 179.2(2) . . . . ?
O3 C18 C17 C16 178.9(2) . . . . ?
O1 C14 C15 C16 177.7(2) . . . . ?
O1 C6 C5 C4 179.2(2) . . . . ?
N2 C19 C20 O4 2.0(3) . . . . ?
N2 C19 C20 C21 -178.7(2) . . . . ?
N2 C19 C24 O5 -0.9(3) . . . . ?
N2 C19 C24 C23 178.6(2) . . . . ?
N2 C25 C30 O5 -1.3(3) . . . . ?
N2 C25 C30 C29 178.3(2) . . . . ?
N2 C31 C36 O6 1.1(3) . . . . ?
N2 C31 C36 C35 -179.6(2) . . . . ?
N1 C7 C8 O2 0.5(3) . . . . ?
N1 C7 C8 C9 179.9(2) . . . . ?
N1 C7 C12 O3 1.6(3) . . . . ?
N1 C7 C12 C11 -179.0(2) . . . . ?
N1 C1 C6 O1 2.4(3) . . . . ?
N1 C1 C6 C5 -178.1(2) . . . . ?
N1 C13 C14 O1 2.8(3) . . . . ?
N1 C13 C14 C15 -178.0(2) . . . . ?
N1 C13 C18 O3 -0.8(3) . . . . ?
N1 C13 C18 C17 179.4(2) . . . . ?
C37 C38 C39 F3 178.01(19) . . . . ?
C37 C38 C39 C40 0.8(3) . . . . ?
C26 O6 C36 C31 -1.4(3) . . . . ?
C26 O6 C36 C35 179.3(2) . . . . ?
C26 C25 C30 O5 180.00(19) . . . . ?
C26 C25 C30 C29 -0.4(3) . . . . ?
C26 C27 C28 C29 -0.2(3) . . . . ?
C19 N2 C25 C26 -179.88(19) . . . . ?
C19 N2 C25 C30 1.4(3) . . . . ?
C19 N2 C31 C32 -1.5(3) . . . . ?
C19 N2 C31 C36 179.3(2) . . . . ?
C19 C20 C21 C22 -0.5(3) . . . . ?
C19 C24 C23 C22 0.8(3) . . . . ?
C43 C40 C41 F2 3.7(3) . . . . ?
C43 C40 C41 C42 -178.0(2) . . . . ?
C20 O4 C32 C31 -0.2(3) . . . . ?
C20 O4 C32 C33 -179.5(2) . . . . ?
C20 C19 C24 O5 179.66(19) . . . . ?
C20 C19 C24 C23 -0.9(3) . . . . ?
C20 C21 C22 C23 0.5(4) . . . . ?
C25 N2 C19 C20 179.1(2) . . . . ?
C25 N2 C19 C24 -0.4(3) . . . . ?
C25 N2 C31 C32 179.0(2) . . . . ?
C25 N2 C31 C36 -0.1(3) . . . . ?
C25 C26 C27 C28 0.6(3) . . . . ?
C25 C30 C29 C28 0.9(3) . . . . ?
C38 C37 C46 C47 175.2(2) . . . . ?
C38 C37 C46 C48 -14.7(3) . . . . ?
C38 C37 C42 F1 177.37(18) . . . . ?
C38 C37 C42 C41 -0.5(3) . . . . ?
C38 C39 C40 C43 177.8(2) . . . . ?
C38 C39 C40 C41 -1.7(3) . . . . ?
C51 C52 C53 F6 -178.03(18) . . . . ?
C51 C52 C53 C54 -0.2(3) . . . . ?
C56 C55 C52 C51 4.4(3) . . . . ?
C56 C55 C52 C53 -174.8(2) . . . . ?
C39 C40 C41 F2 -176.77(18) . . . . ?
C39 C40 C41 C42 1.5(3) . . . . ?
C44 C43 C40 C39 12.3(3) . . . . ?
C44 C43 C40 C41 -168.3(2) . . . . ?
C40 C41 C42 F1 -178.38(19) . . . . ?
C40 C41 C42 C37 -0.4(3) . . . . ?
C55 C52 C53 F6 1.3(3) . . . . ?
C55 C52 C53 C54 179.1(2) . . . . ?
C49 C54 C53 F6 176.60(19) . . . . ?
C49 C54 C53 C52 -1.2(3) . . . . ?
C46 C37 C38 F4 -1.9(3) . . . . ?
C46 C37 C38 C39 -179.9(2) . . . . ?
C46 C37 C42 F1 -2.3(3) . . . . ?
C46 C37 C42 C41 179.8(2) . . . . ?
C58 C49 C54 F5 -0.5(3) . . . . ?
C58 C49 C54 C53 -177.4(2) . . . . ?
C58 C49 C50 F8 -2.0(3) . . . . ?
C58 C49 C50 C51 177.8(2) . . . . ?
C32 O4 C20 C19 -1.7(3) . . . . ?
C32 O4 C20 C21 179.0(2) . . . . ?
C32 C31 C36 O6 -178.1(2) . . . . ?
C32 C31 C36 C35 1.2(3) . . . . ?
C32 C33 C34 C35 1.3(4) . . . . ?
C24 O5 C30 C25 0.1(3) . . . . ?
C24 O5 C30 C29 -179.48(19) . . . . ?
C24 C19 C20 O4 -178.52(19) . . . . ?
C24 C19 C20 C21 0.7(3) . . . . ?
C24 C23 C22 C21 -0.6(4) . . . . ?
C30 O5 C24 C19 1.0(3) . . . . ?
C30 O5 C24 C23 -178.48(19) . . . . ?
C30 C29 C28 C27 -0.6(3) . . . . ?
C54 C49 C58 C59 -9.0(3) . . . . ?
C54 C49 C58 C60 173.5(2) . . . . ?
C54 C49 C50 F8 178.55(18) . . . . ?
C54 C49 C50 C51 -1.6(3) . . . . ?
C45 C43 C40 C39 -174.6(2) . . . . ?
C45 C43 C40 C41 4.8(3) . . . . ?
C50 C51 C52 C55 -178.6(2) . . . . ?
C50 C51 C52 C53 0.7(3) . . . . ?
C50 C49 C58 C59 171.6(2) . . . . ?
C50 C49 C58 C60 -5.9(3) . . . . ?
C50 C49 C54 F5 178.97(18) . . . . ?
C50 C49 C54 C53 2.0(3) . . . . ?
C31 N2 C19 C20 -0.4(3) . . . . ?
C31 N2 C19 C24 -179.9(2) . . . . ?
C31 N2 C25 C26 -0.4(3) . . . . ?
C31 N2 C25 C30 -179.08(19) . . . . ?
C31 C32 C33 C34 -1.5(3) . . . . ?
C31 C36 C35 C34 -1.5(3) . . . . ?
C52 C51 C50 F8 -179.84(19) . . . . ?
C52 C51 C50 C49 0.3(3) . . . . ?
C7 N1 C1 C2 -1.5(3) . . . . ?
C7 N1 C1 C6 178.0(2) . . . . ?
C7 N1 C13 C14 179.4(2) . . . . ?
C7 N1 C13 C18 0.8(3) . . . . ?
C7 C8 C9 C10 -1.5(3) . . . . ?
C7 C12 C11 C10 -0.2(3) . . . . ?
C36 O6 C26 C25 0.8(3) . . . . ?
C36 O6 C26 C27 179.9(2) . . . . ?
C36 C35 C34 C33 0.2(4) . . . . ?
C8 O2 C2 C1 4.7(3) . . . . ?
C8 O2 C2 C3 -175.04(19) . . . . ?
C8 C7 C12 O3 -179.8(2) . . . . ?
C8 C7 C12 C11 -0.4(3) . . . . ?
C8 C9 C10 C11 1.0(3) . . . . ?
C2 O2 C8 C7 -3.9(3) . . . . ?
C2 O2 C8 C9 176.7(2) . . . . ?
C2 C1 C6 O1 -178.0(2) . . . . ?
C2 C1 C6 C5 1.4(3) . . . . ?
C2 C3 C4 C5 0.0(4) . . . . ?
C42 C37 C38 F4 178.45(18) . . . . ?
C42 C37 C38 C39 0.4(3) . . . . ?
C42 C37 C46 C47 -5.2(3) . . . . ?
C42 C37 C46 C48 165.0(2) . . . . ?
C1 N1 C7 C8 2.3(3) . . . . ?
C1 N1 C7 C12 -179.1(2) . . . . ?
C1 N1 C13 C14 -2.7(3) . . . . ?
C1 N1 C13 C18 178.7(2) . . . . ?
C1 C2 C3 C4 1.1(3) . . . . ?
C1 C6 C5 C4 -0.3(4) . . . . ?
C27 C26 C25 N2 -179.0(2) . . . . ?
C27 C26 C25 C30 -0.4(3) . . . . ?
C57 C55 C52 C51 -167.1(2) . . . . ?
C57 C55 C52 C53 13.7(3) . . . . ?
C13 N1 C7 C8 -179.9(2) . . . . ?
C13 N1 C7 C12 -1.3(3) . . . . ?
C13 N1 C1 C2 -179.4(2) . . . . ?
C13 N1 C1 C6 0.2(3) . . . . ?
C13 C14 C15 C16 -1.5(4) . . . . ?
C13 C18 C17 C16 -1.2(4) . . . . ?
C3 C2 C1 N1 177.7(2) . . . . ?
C3 C2 C1 C6 -1.8(3) . . . . ?
C3 C4 C5 C6 -0.5(4) . . . . ?
C12 O3 C18 C13 1.1(3) . . . . ?
C12 O3 C18 C17 -179.1(2) . . . . ?
C12 C7 C8 O2 -178.1(2) . . . . ?
C12 C7 C8 C9 1.3(3) . . . . ?
C33 C32 C31 N2 -178.9(2) . . . . ?
C33 C32 C31 C36 0.3(3) . . . . ?
C14 O1 C6 C1 -2.4(3) . . . . ?
C14 O1 C6 C5 178.2(2) . . . . ?
C14 C13 C18 O3 -179.3(2) . . . . ?
C14 C13 C18 C17 0.9(4) . . . . ?
C14 C15 C16 C17 1.1(4) . . . . ?
C6 O1 C14 C13 -0.3(3) . . . . ?
C6 O1 C14 C15 -179.4(2) . . . . ?
C9 C10 C11 C12 -0.1(4) . . . . ?
C18 O3 C12 C7 -1.5(3) . . . . ?
C18 O3 C12 C11 179.1(2) . . . . ?
C18 C13 C14 O1 -178.7(2) . . . . ?
C18 C13 C14 C15 0.5(4) . . . . ?
C18 C17 C16 C15 0.3(4) . . . . ?

_shelx_res_file                  
;
TITL raj151_a.res in P2(1)/c
    raj151.res
    created by SHELXL-2018/3 at 18:38:19 on 02-Nov-2022
REM Old TITL RAJ151
REM SHELXT solution in P2(1)/c: R1 0.222, Rweak 0.007, Alpha 0.023
REM <I/s> 0.606 for 327 systematic absences, Orientation as input
REM Formula found by SHELXT: C85 Cl2
CELL 0.71073 17.1173 19.0311 16.148 90 109.49 90
ZERR 4 0.0006 0.0005 0.0006 0 0.003 0
LATT 1
SYMM -X,0.5+Y,0.5-Z
SFAC C H Cl F N O
UNIT 244 80 8 32 40 24

L.S. 20
PLAN  20
SIZE 0.2 0.3 0.5
TEMP 100
CONF
list 4
fmap 2
acta
MORE -1
BOND $H
OMIT -3 14 17
OMIT -14 19 6
OMIT -8 21 7
REM <olex2.extras>
REM <HklSrc "%.\\raj151.hkl">
REM </olex2.extras>

WGHT    0.041100    6.148600
EXTI    0.001441
FVAR       0.26952
CL2   3    0.495142    0.073270    0.904635    11.00000    0.03445    0.10215 =
         0.04746   -0.00633    0.00855    0.01064
CL1   3    0.471714   -0.073527    0.847615    11.00000    0.04714    0.08891 =
         0.05034    0.01157    0.00825   -0.01173
F3    4    0.266979    0.528484    0.370952    11.00000    0.04000    0.02603 =
         0.01763    0.00250    0.00958    0.00218
F8    4    0.084133    0.642345    0.410087    11.00000    0.03910    0.02107 =
         0.02382    0.00436    0.00892    0.00564
F2    4    0.318816    0.352380    0.590364    11.00000    0.04126    0.02213 =
         0.02429    0.00497    0.00771    0.00415
F6    4    0.116469    0.369581    0.509945    11.00000    0.04531    0.01916 =
         0.02453    0.00283    0.01129   -0.00089
F4    4    0.277004    0.624611    0.489011    11.00000    0.04137    0.02031 =
         0.02278    0.00220    0.01017    0.00066
F1    4    0.329057    0.449001    0.708977    11.00000    0.04005    0.03029 =
         0.01659    0.00401    0.00608    0.00153
F7    4    0.073493    0.546317    0.292070    11.00000    0.03691    0.02829 =
         0.01654    0.00341    0.00490    0.00257
F5    4    0.125346    0.465658    0.628060    11.00000    0.04317    0.02641 =
         0.01885    0.00255    0.01234   -0.00034
O5    6    0.063924    0.173992    0.508119    11.00000    0.02171    0.02722 =
         0.02209   -0.00056    0.00682    0.00123
O6    6    0.322081    0.251027    0.719258    11.00000    0.02314    0.03273 =
         0.02178   -0.00016    0.00417    0.00030
O4    6    0.322512    0.080401    0.498486    11.00000    0.02509    0.03055 =
         0.02747   -0.00012    0.00918    0.00349
O2    6    0.122690   -0.180899    0.392050    11.00000    0.02477    0.03006 =
         0.02404    0.00118    0.00716   -0.00109
O3    6    0.365898   -0.089708    0.614529    11.00000    0.03051    0.04431 =
         0.02806   -0.00064    0.00229   -0.00538
O1    6    0.393287   -0.268325    0.414380    11.00000    0.03336    0.04258 =
         0.03843    0.00701    0.01621    0.00831
N2    5    0.236126    0.168776    0.574703    11.00000    0.02086    0.02615 =
         0.01988    0.00243    0.00630    0.00206
N3    5    0.282650    0.248786    0.435023    11.00000    0.03047    0.02862 =
         0.02380    0.00073    0.00749    0.00023
N1    5    0.293631   -0.179566    0.473493    11.00000    0.02393    0.03042 =
         0.02294    0.00571    0.00727    0.00150
N4    5    0.282077    0.409991    0.252243    11.00000    0.03247    0.03088 =
         0.02389   -0.00284    0.01012    0.00062
N10   5    0.117952    0.586688    0.748368    11.00000    0.04141    0.02708 =
         0.02741   -0.00079    0.01515   -0.00064
N8    5    0.081382    0.423618    0.171558    11.00000    0.03646    0.03104 =
         0.02469   -0.00375    0.00892   -0.00411
N6    5    0.323741    0.577228    0.831088    11.00000    0.03815    0.03340 =
         0.02409   -0.00251    0.01109   -0.00579
N7    5    0.070846    0.267653    0.354902    11.00000    0.04052    0.03068 =
         0.02851   -0.00171    0.01425   -0.00337
N5    5    0.328520    0.727612    0.643770    11.00000    0.03884    0.03007 =
         0.02765   -0.00231    0.01149   -0.00469
N9    5    0.121297    0.745183    0.563555    11.00000    0.05057    0.02798 =
         0.02459    0.00164    0.00593   -0.00026
C37   1    0.302872    0.542610    0.605781    11.00000    0.01803    0.02500 =
         0.01890   -0.00054    0.00420   -0.00176
C26   1    0.236621    0.253664    0.685105    11.00000    0.02458    0.02340 =
         0.01984    0.00465    0.00523    0.00074
C19   1    0.193831    0.128463    0.503491    11.00000    0.02465    0.02331 =
         0.01847    0.00216    0.00579    0.00040
C43   1    0.282606    0.382156    0.408504    11.00000    0.02127    0.02400 =
         0.02191    0.00026    0.00597    0.00131
C20   1    0.237076    0.084863    0.464240    11.00000    0.02501    0.02364 =
         0.02455    0.00405    0.00937    0.00207
C25   1    0.193469    0.212454    0.612576    11.00000    0.02364    0.02491 =
         0.01993    0.00281    0.00789    0.00307
C38   1    0.288551    0.557211    0.515970    11.00000    0.02402    0.02028 =
         0.02094    0.00194    0.00570   -0.00110
C51   1    0.086799    0.524928    0.375081    11.00000    0.02128    0.02833 =
         0.01646    0.00416    0.00230    0.00101
C56   1    0.084454    0.414864    0.243055    11.00000    0.02463    0.02490 =
         0.02216   -0.00434    0.00503   -0.00290
C39   1    0.283379    0.507069    0.454474    11.00000    0.02206    0.02630 =
         0.01679    0.00282    0.00648   -0.00010
C44   1    0.281988    0.398939    0.322279    11.00000    0.02170    0.02189 =
         0.02541   -0.00462    0.00661    0.00031
C40   1    0.290766    0.434629    0.473292    11.00000    0.01879    0.02427 =
         0.01964    0.00155    0.00558   -0.00101
C55   1    0.090244    0.399432    0.331382    11.00000    0.02257    0.02414 =
         0.02011    0.00121    0.00563   -0.00245
C49   1    0.105890    0.560091    0.526604    11.00000    0.01898    0.02309 =
         0.02112    0.00050    0.00689    0.00031
C46   1    0.307912    0.595801    0.668509    11.00000    0.02363    0.02609 =
         0.01960   -0.00047    0.00656   -0.00295
C58   1    0.114109    0.612302    0.590619    11.00000    0.02141    0.02340 =
         0.02153    0.00148    0.00614    0.00269
C32   1    0.363922    0.120858    0.570036    11.00000    0.02639    0.02813 =
         0.02230    0.00490    0.00837    0.00317
C24   1    0.107177    0.131783    0.470077    11.00000    0.02504    0.02324 =
         0.02288    0.00230    0.00976    0.00287
C30   1    0.107093    0.214289    0.579432    11.00000    0.02547    0.02235 =
         0.01835    0.00384    0.00617   -0.00063
C54   1    0.111133    0.486993    0.544844    11.00000    0.02385    0.02590 =
         0.01513    0.00190    0.00487   -0.00072
C45   1    0.283215    0.308911    0.425652    11.00000    0.02133    0.02837 =
         0.01850    0.00020    0.00616    0.00182
C59   1    0.116962    0.596562    0.677638    11.00000    0.02399    0.02241 =
         0.02446   -0.00133    0.00740    0.00074
C29   1    0.063696    0.256178    0.618014    11.00000    0.02594    0.02458 =
         0.02475    0.00497    0.01029    0.00265
AFIX  43
H29   2    0.006081    0.257116    0.596695    11.00000   -1.20000
AFIX   0

C41   1    0.306469    0.419647    0.563513    11.00000    0.02221    0.02079 =
         0.02234    0.00387    0.00478    0.00082
C50   1    0.092173    0.574897    0.436605    11.00000    0.02032    0.02128 =
         0.02203    0.00464    0.00534    0.00237
C31   1    0.321325    0.166389    0.608418    11.00000    0.02129    0.02816 =
         0.02252    0.00722    0.00685    0.00248
C52   1    0.093932    0.451860    0.393909    11.00000    0.01807    0.02374 =
         0.01970   -0.00056    0.00408   -0.00115
C7    1    0.244541   -0.135179    0.502015    11.00000    0.02658    0.02535 =
         0.02269    0.00509    0.00890    0.00192
C23   1    0.064554    0.092479    0.397327    11.00000    0.02574    0.02606 =
         0.02484    0.00091    0.00562   -0.00019
AFIX  43
H23   2    0.007055    0.094575    0.373926    11.00000   -1.20000
AFIX   0
C36   1    0.363726    0.208033    0.680110    11.00000    0.02642    0.02981 =
         0.02216    0.00525    0.00823    0.00179

C8    1    0.158753   -0.135963    0.460586    11.00000    0.02752    0.02323 =
         0.02119    0.00455    0.00680   -0.00239
C2    1    0.172898   -0.222300    0.361231    11.00000    0.03018    0.02482 =
         0.02441    0.00579    0.01143    0.00143
C47   1    0.316125    0.582557    0.757885    11.00000    0.02478    0.02591 =
         0.02374   -0.00252    0.00712   -0.00435
C42   1    0.311849    0.469814    0.625139    11.00000    0.01996    0.02666 =
         0.01640    0.00305    0.00284    0.00084
C60   1    0.117014    0.685486    0.573377    11.00000    0.02806    0.02655 =
         0.01967   -0.00022    0.00532    0.00121
C48   1    0.317944    0.668547    0.651771    11.00000    0.02384    0.03299 =
         0.01799   -0.00246    0.00571   -0.00240
C53   1    0.106263    0.437156    0.483355    11.00000    0.02219    0.02113 =
         0.02196    0.00270    0.00584   -0.00215
C1    1    0.258437   -0.222710    0.402512    11.00000    0.02990    0.02591 =
         0.02344    0.00581    0.00972    0.00054
C27   1    0.194013    0.296370    0.723571    11.00000    0.03258    0.02688 =
         0.02030    0.00257    0.00844   -0.00088
AFIX  43
H27   2    0.222222    0.324310    0.771468    11.00000   -1.20000
AFIX   0

C57   1    0.080929    0.326712    0.346926    11.00000    0.02643    0.02853 =
         0.02089   -0.00224    0.00830   -0.00261
C21   1    0.195303    0.045498    0.392079    11.00000    0.03466    0.02534 =
         0.02619    0.00143    0.01178    0.00317
AFIX  43
H21   2    0.223640    0.016627    0.365260    11.00000   -1.20000
AFIX   0

C13   1    0.378535   -0.179278    0.514181    11.00000    0.02481    0.03697 =
         0.02789    0.01081    0.00753    0.00105
C3    1    0.137689   -0.263493    0.288342    11.00000    0.03634    0.02635 =
         0.02772    0.00321    0.01072   -0.00341
AFIX  43
H3    2    0.080696   -0.263008    0.259643    11.00000   -1.20000
AFIX   0
C12   1    0.280625   -0.090657    0.573496    11.00000    0.02924    0.03112 =
         0.02422    0.00387    0.00538   -0.00394

C33   1    0.449122    0.117197    0.604310    11.00000    0.02535    0.03909 =
         0.02911    0.00959    0.01060    0.00810
AFIX  43
H33   2    0.478508    0.086571    0.580765    11.00000   -1.20000
AFIX   0
C35   1    0.449259    0.205819    0.713422    11.00000    0.02471    0.03896 =
         0.02590    0.00483    0.00279   -0.00162
AFIX  43
H35   2    0.478593    0.234122    0.760471    11.00000   -1.20000
AFIX   0

C14   1    0.427393   -0.225145    0.484940    11.00000    0.03052    0.04146 =
         0.03364    0.01286    0.01429    0.00661
C6    1    0.308666   -0.266211    0.371952    11.00000    0.03193    0.03085 =
         0.03073    0.00951    0.01498    0.00633
C9    1    0.109337   -0.091833    0.488884    11.00000    0.02838    0.02766 =
         0.02937    0.00763    0.01119    0.00280
AFIX  43
H9    2    0.052241   -0.091127    0.460888    11.00000   -1.20000
AFIX   0
C18   1    0.413630   -0.134326    0.584938    11.00000    0.02790    0.04385 =
         0.02667    0.00899    0.00701   -0.00015

C28   1    0.107742    0.297185    0.689671    11.00000    0.03407    0.02561 =
         0.02459    0.00404    0.01376    0.00337
AFIX  43
H28   2    0.078728    0.326027    0.715752    11.00000   -1.20000
AFIX   0

C10   1    0.146450   -0.048374    0.560093    11.00000    0.04162    0.02492 =
         0.03177    0.00165    0.01780    0.00253
AFIX  43
H10   2    0.113021   -0.018973    0.579898    11.00000   -1.20000
AFIX   0

C22   1    0.109022    0.049925    0.359918    11.00000    0.03326    0.02649 =
         0.02393   -0.00294    0.00572   -0.00066
AFIX  43
H22   2    0.080211    0.023059    0.311186    11.00000   -1.20000
AFIX   0

C11   1    0.231972   -0.046972    0.603257    11.00000    0.04302    0.02816 =
         0.02807   -0.00133    0.01278   -0.00479
AFIX  43
H11   2    0.255315   -0.017267    0.650846    11.00000   -1.20000
AFIX   0
C4    1    0.188735   -0.305918    0.258224    11.00000    0.05212    0.03039 =
         0.02417    0.00437    0.01418   -0.00050
AFIX  43
H4    2    0.165060   -0.333820    0.208913    11.00000   -1.20000
AFIX   0

C34   1    0.490093    0.160344    0.674878    11.00000    0.02237    0.04664 =
         0.03081    0.00821    0.00592    0.00409
AFIX  43
H34   2    0.547653    0.158576    0.697251    11.00000   -1.20000
AFIX   0

C5    1    0.274209   -0.307810    0.299760    11.00000    0.05088    0.02842 =
         0.03179    0.00562    0.02113    0.00545
AFIX  43
H5    2    0.307277   -0.336763    0.278888    11.00000   -1.20000
AFIX   0
C17   1    0.498751   -0.134451    0.626384    11.00000    0.03099    0.06409 =
         0.03011    0.00952    0.00324   -0.00682
AFIX  43
H17   2    0.523590   -0.104245    0.673031    11.00000   -1.20000
AFIX   0
C15   1    0.512016   -0.226446    0.527281    11.00000    0.02851    0.06003 =
         0.03766    0.01982    0.01257    0.01039
AFIX  43
H15   2    0.545333   -0.257431    0.509485    11.00000   -1.20000
AFIX   0
C16   1    0.546234   -0.181086    0.596304    11.00000    0.02587    0.07361 =
         0.03851    0.02138    0.00740    0.00527
AFIX  43
H16   2    0.603370   -0.181537    0.624044    11.00000   -1.20000
AFIX   0

C61   1    0.470716    0.014903    0.814699    11.00000    0.03631    0.08481 =
         0.03693    0.01037    0.01083    0.01632
AFIX  23
H61A  2    0.416231    0.026295    0.773896    11.00000   -1.20000
H61B  2    0.510461    0.020971    0.784261    11.00000   -1.20000
AFIX   0
HKLF 4


REM  raj151_a.res in P2(1)/c
REM wR2 = 0.1292, GooF = S = 1.050, Restrained GooF = 1.050 for all data
REM R1 = 0.0488 for 8149 Fo > 4sig(Fo) and 0.0804 for all 11385 data
REM 785 parameters refined using 0 restraints

END

WGHT      0.0409      6.1618

REM Highest difference peak  0.309,  deepest hole -0.449,  1-sigma level  0.065
Q1    1   0.1124  0.5226  0.5312  11.00000  0.05    0.31
Q2    1   0.1302  0.5992  0.6386  11.00000  0.05    0.30
Q3    1   0.3088  0.5077  0.6157  11.00000  0.05    0.29
Q4    1   0.4971 -0.0462  0.9014  11.00000  0.05    0.28
Q5    1   0.1177  0.5623  0.4830  11.00000  0.05    0.28
Q6    1   0.1091  0.4615  0.5158  11.00000  0.05    0.28
Q7    1   0.2543 -0.1088  0.5259  11.00000  0.05    0.27
Q8    1   0.4073  0.1275  0.5821  11.00000  0.05    0.27
Q9    1   0.1398  0.1180  0.5020  11.00000  0.05    0.27
Q10   1   0.1034  0.5457  0.4109  11.00000  0.05    0.27
Q11   1   0.1092  0.4400  0.4383  11.00000  0.05    0.27
Q12   1   0.2809  0.4289  0.5227  11.00000  0.05    0.26
Q13   1   0.0896  0.4493  0.4406  11.00000  0.05    0.26
Q14   1   0.5000  0.0000  1.0000  10.50000  0.05    0.26
Q15   1   0.0895  0.1080  0.4351  11.00000  0.05    0.26
Q16   1   0.0992  0.4864  0.3984  11.00000  0.05    0.26
Q17   1   0.3006  0.4707  0.4665  11.00000  0.05    0.26
Q18   1   0.2946  0.5519  0.5611  11.00000  0.05    0.25
Q19   1   0.5671  0.0866  0.9003  11.00000  0.05    0.25
Q20   1   0.5041  0.0512  1.0199  11.00000  0.05    0.25
;
[truncated: 242 more chars]
